# Supplementary material for: A Syd and RUFY dynein adaptor complex mediates axonal circulation of dense core vesicles
Source: J Cell Biol. 2026 Jan 6;225(3):e202507071. doi: 10.1083/jcb.202507071 (PMC12772503; doi:10.1083/jcb.202507071)
Supplement: Data S1 — is a table containing fold change and Student’s t test statistics of biotinylated protein label-free quantification (LFQ) intensities from flies with pan-neuronal expression of TurboID-Rab2Q65L (elav > 2xHA-TurboID-Rab2Q65L) relative to TurboID-Rab2S20N (elav > 2xHA-TurboID-Rab2S20N). [file jcb_202507071_datas1.xlsx]

## Sheet: Supplementary Data 1
identifier	T-statistics	pvalue	mean_group1	mean_group2	std(group1)	std(group2)	log2FC	test	correction	padj	rejected	group1	group2	FC	-LOG10 pvalue	Method
Atg9~Q7JQL5	9.93055	0.0021723	19.95	12.1721	0.0275603	1.34033	7.77794	t-Test	FDR correction BH	0.016678	TRUE	QL	SN	219.48	2.66308	Paired t-test
syd~M9PEX9	18.8538	0.000325755	19.826	12.1951	0.240784	0.902275	7.63092	t-Test	FDR correction BH	0.0103578	TRUE	QL	SN	198.215	3.48711	Paired t-test
Trpml~Q9VW35	21.872	0.000209194	18.6149	11.3194	0.195912	0.495428	7.29547	t-Test	FDR correction BH	0.00823716	TRUE	QL	SN	157.093	3.67945	Paired t-test
Dmel\CG11807~Q7K490	19.253	0.000306038	18.543	11.8375	0.186536	0.585091	6.70554	t-Test	FDR correction BH	0.0103578	TRUE	QL	SN	104.368	3.51422	Paired t-test
Golgin-45~Q9VHE3	16.4094	0.00049251	19.5246	13.4076	0.483088	0.513569	6.11701	t-Test	FDR correction BH	0.0104613	TRUE	QL	SN	69.4072	3.30759	Paired t-test
RUFY1~A0A0B4LHR8	9.93336	0.0021705	17.4879	11.7549	0.331852	0.955414	5.73295	t-Test	FDR correction BH	0.016678	TRUE	QL	SN	53.1851	2.66344	Paired t-test
Blos2~Q9VTE0	13.6028	0.000859408	18.5214	12.8886	0.392177	0.331862	5.63288	t-Test	FDR correction BH	0.01256	TRUE	QL	SN	49.621	3.0658	Paired t-test
raptor~Q9W437	6.47188	0.00748611	17.2197	11.631	0.235284	1.46652	5.58868	t-Test	FDR correction BH	0.0296651	TRUE	QL	SN	48.1239	2.12574	Paired t-test
Dmel\CG17598~Q9VR62	8.40431	0.00353395	19.1702	13.6504	0.279015	0.995886	5.51978	t-Test	FDR correction BH	0.0203159	TRUE	QL	SN	45.8795	2.45174	Paired t-test
Dmel\CG6707~Q9VT68	10.0129	0.00212036	19.624	14.2027	0.615632	0.851436	5.42125	t-Test	FDR correction BH	0.016678	TRUE	QL	SN	42.8508	2.67359	Paired t-test
Golgin245~Q9W1R3	7.70243	0.00454823	17.5797	12.174	0.221316	1.08747	5.40571	t-Test	FDR correction BH	0.023001	TRUE	QL	SN	42.3916	2.34216	Paired t-test
Dmel\CG11802~Q9VYT1	17.2663	0.000423301	18.2263	12.9317	0.252638	0.489547	5.29468	t-Test	FDR correction BH	0.0104613	TRUE	QL	SN	39.2515	3.37335	Paired t-test
mon2~X2J564	10.0417	0.00210262	17.8661	12.762	1.06197	0.564673	5.10408	t-Test	FDR correction BH	0.016678	TRUE	QL	SN	34.3938	2.67724	Paired t-test
CT25972~Q9VMK9	10.3214	0.00193988	17.3976	12.4099	0.501611	0.364595	4.98771	t-Test	FDR correction BH	0.0166141	TRUE	QL	SN	31.7285	2.71223	Paired t-test
Start1~Q9W145	12.8751	0.00101126	17.466	12.5098	0.482165	0.386285	4.95622	t-Test	FDR correction BH	0.0130627	TRUE	QL	SN	31.0434	2.99514	Paired t-test
dor~Q24314	18.5736	0.000340618	16.6711	11.8575	0.678585	0.658378	4.81361	t-Test	FDR correction BH	0.0103578	TRUE	QL	SN	28.1216	3.46773	Paired t-test
TBC1D16~Q9VKV6	10.9809	0.00161712	18.563	13.8287	0.204602	0.542824	4.73434	t-Test	FDR correction BH	0.0160005	TRUE	QL	SN	26.6183	2.79126	Paired t-test
car~A4V4S5	12.1891	0.00118888	17.7734	13.0526	0.974776	0.426621	4.72083	t-Test	FDR correction BH	0.0138628	TRUE	QL	SN	26.37	2.92486	Paired t-test
RagC-D~Q7K519	17.0418	0.000440119	18.2322	13.5336	0.204447	0.527719	4.69853	t-Test	FDR correction BH	0.0104613	TRUE	QL	SN	25.9656	3.35643	Paired t-test
nSyb~M9PDW0	6.09445	0.00887353	18.3541	13.6831	0.850616	0.860461	4.67099	t-Test	FDR correction BH	0.0333385	TRUE	QL	SN	25.4747	2.0519	Paired t-test
Dmel\CG14969~Q95SH7	23.024	0.000179468	17.9216	13.2564	0.302266	0.627536	4.66517	t-Test	FDR correction BH	0.00752351	TRUE	QL	SN	25.3721	3.74601	Paired t-test
Dmel\CG6398~Q9VX17	13.4079	0.000896935	17.2289	12.5977	0.637152	0.202849	4.63116	t-Test	FDR correction BH	0.0126415	TRUE	QL	SN	24.781	3.04724	Paired t-test
Atg4b~Q9VF80	16.3615	0.000496815	18.1193	13.4898	0.160694	0.359479	4.62954	t-Test	FDR correction BH	0.0104613	TRUE	QL	SN	24.7532	3.30381	Paired t-test
Syt4~Q9U6P7	5.68009	0.0108131	18.458	13.9013	0.205601	1.3864	4.55667	t-Test	FDR correction BH	0.0364548	TRUE	QL	SN	23.534	1.96605	Paired t-test
Dmel\CG44247~Q9W0Z5	9.66879	0.00234897	17.4684	12.979	0.448647	0.37189	4.48941	t-Test	FDR correction BH	0.0171648	TRUE	QL	SN	22.4619	2.62912	Paired t-test
ldlCp~Q9VF78	6.70965	0.00675598	16.4782	12.0271	0.572877	0.962131	4.45111	t-Test	FDR correction BH	0.0282474	TRUE	QL	SN	21.8734	2.17031	Paired t-test
garz~A1Z8W8	9.95496	0.00215674	17.5264	13.1731	0.520045	0.673117	4.35329	t-Test	FDR correction BH	0.016678	TRUE	QL	SN	20.4396	2.6662	Paired t-test
Nhe3~D5SHT8	23.6277	0.000166116	17.1505	12.8092	0.251147	0.191291	4.3413	t-Test	FDR correction BH	0.00720909	TRUE	QL	SN	20.2704	3.77959	Paired t-test
Syx13~Q9VU45	25.0489	0.000139514	19.674	15.3519	0.43628	0.495416	4.32208	t-Test	FDR correction BH	0.00720909	TRUE	QL	SN	20.0021	3.85538	Paired t-test
CT30701~Q8IQH6	12.6962	0.00105399	17.1173	12.9138	0.159307	0.504844	4.20351	t-Test	FDR correction BH	0.0130925	TRUE	QL	SN	18.4239	2.97717	Paired t-test
Dmel\CG34126~M9PC65	46.7107	2.16026e-05	17.294	13.0984	0.107608	0.0764588	4.19559	t-Test	FDR correction BH	0.00386472	TRUE	QL	SN	18.3231	4.66549	Paired t-test
Rme-8~A0A0B4LFW6	5.13665	0.0142934	16.9605	12.7715	0.443871	1.15416	4.1891	t-Test	FDR correction BH	0.0437873	TRUE	QL	SN	18.2408	1.84486	Paired t-test
dp18~Q9VW73	13.3312	0.00091229	17.3165	13.1388	0.486018	0.174413	4.17773	t-Test	FDR correction BH	0.0126415	TRUE	QL	SN	18.0977	3.03987	Paired t-test
Golgin104~Q9VV40	14.0846	0.00077519	17.0338	12.8643	0.320848	0.251361	4.16948	t-Test	FDR correction BH	0.0121342	TRUE	QL	SN	17.9944	3.11059	Paired t-test
ClC-b~Q7JZ25	76.1604	4.989e-06	19.5993	15.4993	0.358346	0.304055	4.10001	t-Test	FDR correction BH	0.00310053	TRUE	QL	SN	17.1485	5.30199	Paired t-test
Snx3~Q9VG51	13.6469	0.000851209	16.6657	12.6848	0.249153	0.364639	3.98091	t-Test	FDR correction BH	0.0125553	TRUE	QL	SN	15.7896	3.06996	Paired t-test
Pde8~Q6NNF2-4	2.39673	0.0961573	19.3652	15.4481	0.516188	2.6358	3.91708	t-Test	FDR correction BH	0.158242	FALSE	QL	SN	15.1063	1.01702	Paired t-test
Dmel\CG32850~Q8SX35	24.0565	0.000157428	16.9365	13.1253	0.276074	0.250655	3.81118	t-Test	FDR correction BH	0.00720909	TRUE	QL	SN	14.0372	3.80292	Paired t-test
Dmel\CG17180~Q9W0Q3	24.0659	0.000157244	18.4743	14.6661	0.12059	0.201577	3.80828	t-Test	FDR correction BH	0.00720909	TRUE	QL	SN	14.009	3.80343	Paired t-test
CG16823~Q9VK04	12.1702	0.00119431	18.4708	14.6649	0.29833	0.529062	3.80588	t-Test	FDR correction BH	0.0138628	TRUE	QL	SN	13.9857	2.92288	Paired t-test
Dmel\CG1513~A1Z814	10.6419	0.00177329	16.918	13.1232	0.580356	0.70745	3.79483	t-Test	FDR correction BH	0.0162348	TRUE	QL	SN	13.8789	2.75122	Paired t-test
lt~Q7PL76	9.94365	0.00216393	16.9457	13.1566	0.835035	0.322396	3.78915	t-Test	FDR correction BH	0.016678	TRUE	QL	SN	13.8244	2.66476	Paired t-test
Sytalpha~Q9I7M6	14.1993	0.000756786	16.1061	12.3288	0.395858	0.151318	3.77728	t-Test	FDR correction BH	0.0121342	TRUE	QL	SN	13.7112	3.12103	Paired t-test
Dmel\CG9205~Q9W0K9	3.54775	0.038152	18.5016	14.7357	0.630361	1.47237	3.76584	t-Test	FDR correction BH	0.0820088	FALSE	QL	SN	13.6029	1.41848	Paired t-test
Vps16A~Q9VHG1	10.8991	0.00165307	17.459	13.7053	0.250908	0.479724	3.75368	t-Test	FDR correction BH	0.0161917	TRUE	QL	SN	13.4887	2.78171	Paired t-test
Syb~H1UUB1	15.403	0.000594436	17.7943	14.063	0.499806	0.226605	3.73131	t-Test	FDR correction BH	0.0112371	TRUE	QL	SN	13.2812	3.22589	Paired t-test
rg~X2JAH8	4.97831	0.0155769	17.729	14.0196	0.200053	1.16619	3.70933	t-Test	FDR correction BH	0.0464089	TRUE	QL	SN	13.0804	1.80752	Paired t-test
PICK1~Q86PF5	16.8094	0.000458467	16.4869	12.7996	0.191158	0.334329	3.6873	t-Test	FDR correction BH	0.0104613	TRUE	QL	SN	12.8822	3.33869	Paired t-test
spin~Q9GQQ0-4	26.6416	0.000116036	16.5962	12.9453	0.106183	0.237573	3.65092	t-Test	FDR correction BH	0.00671777	TRUE	QL	SN	12.5613	3.93541	Paired t-test
Snap25~P36975-3	18.6817	0.000334781	16.5894	12.9919	0.4249	0.177656	3.59745	t-Test	FDR correction BH	0.0103578	TRUE	QL	SN	12.1043	3.47524	Paired t-test
Dmel\CG7970~Q9W0B2	4.91168	0.0161619	17.7756	14.2034	0.308135	1.09483	3.57225	t-Test	FDR correction BH	0.0475894	TRUE	QL	SN	11.8947	1.79151	Paired t-test
cbs~A0A0B4K864	3.9724	0.0285203	18.239	14.6727	0.333246	1.59971	3.56628	t-Test	FDR correction BH	0.0680132	FALSE	QL	SN	11.8456	1.54485	Paired t-test
NijA~M9PHZ8	16.6707	0.000469903	16.5748	13.0103	0.170344	0.308378	3.56451	t-Test	FDR correction BH	0.0104613	TRUE	QL	SN	11.831	3.32799	Paired t-test
Golgin84~Q8SZ63	16.7379	0.000464319	17.5061	13.9497	0.344218	0.12067	3.55646	t-Test	FDR correction BH	0.0104613	TRUE	QL	SN	11.7653	3.33318	Paired t-test
Vamp7~Q7JYX5	10.6028	0.00179254	16.3863	12.8636	0.410726	0.448588	3.52276	t-Test	FDR correction BH	0.0162349	TRUE	QL	SN	11.4936	2.74653	Paired t-test
BicD~M9PDL9	13.2274	0.000933639	20.044	16.5263	0.399276	0.36664	3.51764	t-Test	FDR correction BH	0.0126593	TRUE	QL	SN	11.4529	3.02982	Paired t-test
Syt7~Q9V4C4	8.10602	0.0039242	17.3947	13.8822	0.5461	0.822653	3.51245	t-Test	FDR correction BH	0.0212136	TRUE	QL	SN	11.4118	2.40625	Paired t-test
Vps13B~Q9VAD3	14.1565	0.000763583	16.2324	12.7285	0.15202	0.324762	3.50385	t-Test	FDR correction BH	0.0121342	TRUE	QL	SN	11.344	3.11714	Paired t-test
IA-2~Q59E11	24.4618	0.000149762	18.8214	15.406	0.253609	0.0795078	3.41538	t-Test	FDR correction BH	0.00720909	TRUE	QL	SN	10.6692	3.8246	Paired t-test
Scamp~Q9VXV6	11.183	0.00153263	16.3789	12.9906	0.781009	0.314453	3.38826	t-Test	FDR correction BH	0.0158382	TRUE	QL	SN	10.4705	2.81456	Paired t-test
Dmel\CG3652~Q9VQZ0	13.1092	0.000958786	16.1726	12.7895	0.506704	0.143525	3.38313	t-Test	FDR correction BH	0.0127739	TRUE	QL	SN	10.4333	3.01828	Paired t-test
Fas2~M9PJ19	10.7575	0.00171788	17.0495	13.6897	0.371312	0.883408	3.35987	t-Test	FDR correction BH	0.0162071	TRUE	QL	SN	10.2665	2.76501	Paired t-test
RhoGAP68F~F0JAN9	3.93068	0.0293168	16.7443	13.411	0.812384	0.974659	3.33328	t-Test	FDR correction BH	0.0689331	FALSE	QL	SN	10.079	1.53288	Paired t-test
Hsl~Q7JR83	16.3987	0.000493464	16.595	13.2637	0.430952	0.110502	3.33131	t-Test	FDR correction BH	0.0104613	TRUE	QL	SN	10.0653	3.30674	Paired t-test
Frq2~Q9VWX8	7.3494	0.00520596	16.2999	12.9851	0.58002	0.298794	3.31481	t-Test	FDR correction BH	0.0246086	TRUE	QL	SN	9.95082	2.2835	Paired t-test
hook~Q24185	9.06541	0.00283533	17.1037	13.8272	0.642322	0.0280549	3.27657	t-Test	FDR correction BH	0.018664	TRUE	QL	SN	9.69046	2.5474	Paired t-test
PCB~Q0E9E2	1.76515	0.175722	19.2286	15.9524	0.1598	3.33959	3.27624	t-Test	FDR correction BH	0.248381	FALSE	QL	SN	9.68826	0.755173	Paired t-test
mtd~B7Z0T3	4.12172	0.0258876	17.8828	14.6085	0.520106	1.75916	3.27425	t-Test	FDR correction BH	0.0637387	FALSE	QL	SN	9.67491	1.58691	Paired t-test
VAChT~O17444	7.93667	0.00417134	18.0719	14.8296	0.846222	0.181294	3.24239	t-Test	FDR correction BH	0.0218584	TRUE	QL	SN	9.46358	2.37972	Paired t-test
CG14261~Q8IMP0	9.44148	0.00251817	16.3797	13.1395	0.156872	0.615394	3.24023	t-Test	FDR correction BH	0.0178102	TRUE	QL	SN	9.44943	2.59892	Paired t-test
CG6327~M9PEU1	48.03	1.98726e-05	18.0973	14.8751	0.288862	0.401691	3.22214	t-Test	FDR correction BH	0.00386472	TRUE	QL	SN	9.33172	4.70175	Paired t-test
Lrp4~B5X533	2.71923	0.0725963	15.8653	12.6584	1.68487	0.653257	3.20681	t-Test	FDR correction BH	0.132016	FALSE	QL	SN	9.23305	1.13909	Paired t-test
Atg17~Q7KTS2	4.85843	0.0166501	16.6885	13.4834	0.241892	1.2281	3.20508	t-Test	FDR correction BH	0.0482289	TRUE	QL	SN	9.22199	1.77858	Paired t-test
nrv2~Q1RL12	3.46084	0.0406154	17.2451	14.0421	0.0893217	1.54253	3.20303	t-Test	FDR correction BH	0.084891	FALSE	QL	SN	9.20888	1.39131	Paired t-test
cue~Q95RU0	16.1155	0.000519703	16.4026	13.2027	0.722392	0.577992	3.1999	t-Test	FDR correction BH	0.0106139	TRUE	QL	SN	9.18893	3.28424	Paired t-test
Dmel\CG8500~Q9VH66	4.3293	0.0227254	16.4015	13.2025	0.698211	0.705509	3.19897	t-Test	FDR correction BH	0.0587687	FALSE	QL	SN	9.183	1.64349	Paired t-test
Syx16~Q9VR90	8.67771	0.00322013	16.5331	13.3499	0.292276	0.426541	3.18314	t-Test	FDR correction BH	0.0195592	TRUE	QL	SN	9.08284	2.49213	Paired t-test
Iml1~Q9W0E3-2	6.26387	0.00821228	15.8837	12.7075	0.879795	0.6125	3.17623	t-Test	FDR correction BH	0.0315994	TRUE	QL	SN	9.03944	2.08554	Paired t-test
ergic53~Q9V3A8	10.3879	0.00190363	16.0205	12.8554	0.209661	0.432131	3.16507	t-Test	FDR correction BH	0.0164809	TRUE	QL	SN	8.96977	2.72042	Paired t-test
mv~Q9W060	6.31605	0.00802173	15.9458	12.7878	0.666891	0.250048	3.15802	t-Test	FDR correction BH	0.0310915	TRUE	QL	SN	8.92605	2.09573	Paired t-test
Dmel\CG18065~A1ZBV5	9.6091	0.00239191	16.4514	13.3246	0.374752	0.353681	3.12678	t-Test	FDR correction BH	0.0173196	TRUE	QL	SN	8.73482	2.62126	Paired t-test
VGlut~Q9VQC0	6.83368	0.00641211	16.5397	13.425	0.819032	0.594426	3.11472	t-Test	FDR correction BH	0.0275323	TRUE	QL	SN	8.66212	2.193	Paired t-test
Nrx-IV~Q8IQH0	6.63332	0.00697975	15.4853	12.375	0.351561	0.525164	3.11023	t-Test	FDR correction BH	0.0285829	TRUE	QL	SN	8.63518	2.15616	Paired t-test
htt~Q9V3N4	5.82486	0.0100775	16.73	13.6256	0.57002	0.870687	3.10439	t-Test	FDR correction BH	0.0348987	TRUE	QL	SN	8.60031	1.99665	Paired t-test
Syx8~Q9VV76	14.3998	0.000725961	16.1181	13.023	0.14608	0.508128	3.0951	t-Test	FDR correction BH	0.0121342	TRUE	QL	SN	8.5451	3.13909	Paired t-test
GCC185~Q9VGE4	7.32306	0.00525995	18.1602	15.074	0.60764	0.257028	3.08626	t-Test	FDR correction BH	0.0247374	TRUE	QL	SN	8.49291	2.27902	Paired t-test
p115~Q9W3N6	38.4637	3.86599e-05	15.812	12.7415	0.337838	0.20333	3.07053	t-Test	FDR correction BH	0.00390274	TRUE	QL	SN	8.40083	4.41274	Paired t-test
Q9VP46~Q9VP46	42.14	2.94108e-05	15.8702	12.8037	0.223758	0.180624	3.06643	t-Test	FDR correction BH	0.00386472	TRUE	QL	SN	8.37696	4.53149	Paired t-test
Pex11~Q7JZE1	13.9521	0.000797223	16.2235	13.1675	0.478914	0.44776	3.05603	t-Test	FDR correction BH	0.0123299	TRUE	QL	SN	8.3168	3.09842	Paired t-test
Pex23~Q9VWB0	4.84575	0.0167692	16.7074	13.654	1.15864	0.896572	3.05342	t-Test	FDR correction BH	0.0483766	TRUE	QL	SN	8.30176	1.77549	Paired t-test
Dmel\CG8785~Q7K2W3	4.64202	0.0188437	16.2219	13.1855	0.482436	0.677152	3.03636	t-Test	FDR correction BH	0.0522053	FALSE	QL	SN	8.20418	1.72483	Paired t-test
Dmel\CG15210~Q9VZ67	11.7056	0.00133965	16.4762	13.4724	0.181177	0.591352	3.00374	t-Test	FDR correction BH	0.0149235	TRUE	QL	SN	8.02077	2.87301	Paired t-test
fws~M9NCV1	4.55287	0.0198564	16.7129	13.7495	0.666803	1.27453	2.96343	t-Test	FDR correction BH	0.0534311	FALSE	QL	SN	7.79978	1.7021	Paired t-test
Vps20~Q9W236	6.44362	0.00757968	16.6694	13.739	0.238134	0.72143	2.93037	t-Test	FDR correction BH	0.0298134	TRUE	QL	SN	7.62308	2.12035	Paired t-test
Mlp60A~A0A0B4LGF8	2.13583	0.122335	18.3501	15.4238	0.0813855	2.3113	2.92634	t-Test	FDR correction BH	0.189203	FALSE	QL	SN	7.60179	0.91245	Paired t-test
MESK2~Q9I7V7	17.9819	0.000375101	16.3897	13.5274	0.235158	0.302415	2.86226	t-Test	FDR correction BH	0.0104613	TRUE	QL	SN	7.27153	3.42585	Paired t-test
CG11976~Q9VHI9	13.8897	0.000807879	15.8039	12.9517	0.255463	0.366092	2.85224	t-Test	FDR correction BH	0.0123745	TRUE	QL	SN	7.22119	3.09265	Paired t-test
Dmel\CG1486~Q9VRG8	5.28131	0.0132389	15.8856	13.0346	0.406899	0.697753	2.85099	t-Test	FDR correction BH	0.0419776	TRUE	QL	SN	7.21498	1.87815	Paired t-test
Sema1b~Q7KK54	15.352	0.000600317	15.6843	12.8399	0.56414	0.255288	2.8444	t-Test	FDR correction BH	0.0112371	TRUE	QL	SN	7.18208	3.22162	Paired t-test
LpR1~A8JRD1	18.5219	0.000343458	15.5839	12.7422	0.328115	0.300904	2.84172	t-Test	FDR correction BH	0.0103578	TRUE	QL	SN	7.16875	3.46413	Paired t-test
ZnT35C~Q9V471	9.15022	0.00275938	15.7004	12.8652	0.280037	0.28824	2.83526	t-Test	FDR correction BH	0.0185472	TRUE	QL	SN	7.1367	2.55919	Paired t-test
w~P10090	16.3363	0.000499094	18.7054	15.8724	0.262923	0.299949	2.83306	t-Test	FDR correction BH	0.0104613	TRUE	QL	SN	7.12586	3.30182	Paired t-test
Mdr50~Q5BI62	7.35065	0.00520343	16.5832	13.7725	0.71163	0.766604	2.81068	t-Test	FDR correction BH	0.0246086	TRUE	QL	SN	7.01614	2.28371	Paired t-test
Dysb~M9PI95	7.18723	0.00555031	15.8537	13.0584	0.360327	0.706047	2.79531	t-Test	FDR correction BH	0.0252679	TRUE	QL	SN	6.94182	2.25568	Paired t-test
Rab8~O18338	16.2415	0.000507801	15.7332	12.9444	0.242587	0.357196	2.78886	t-Test	FDR correction BH	0.0105055	TRUE	QL	SN	6.91081	3.29431	Paired t-test
Piezo~M9PCC7	55.1873	1.31051e-05	15.9788	13.197	0.173621	0.170298	2.78183	t-Test	FDR correction BH	0.00386472	TRUE	QL	SN	6.87722	4.88256	Paired t-test
c11.1~Q9W350	5.83223	0.0100418	18.5393	15.7609	0.32461	0.584842	2.77841	t-Test	FDR correction BH	0.0348987	TRUE	QL	SN	6.86095	1.99819	Paired t-test
Dmel\CG7600~Q9XZ12	7.44814	0.00501	15.8385	13.0615	0.555745	0.430248	2.77703	t-Test	FDR correction BH	0.0245567	TRUE	QL	SN	6.85438	2.30016	Paired t-test
Snapin~Q9VQF9	7.16574	0.00559819	16.0466	13.2953	0.519537	0.237352	2.75132	t-Test	FDR correction BH	0.0254072	TRUE	QL	SN	6.73332	2.25195	Paired t-test
Tret1-1~A1Z8N1	17.6247	0.000398195	21.0848	18.342	0.110532	0.196898	2.74279	t-Test	FDR correction BH	0.0104613	TRUE	QL	SN	6.69363	3.3999	Paired t-test
Dmel\CG3662~Q2PDW1	10.2544	0.00197728	16.6431	13.9157	0.529772	0.899086	2.72743	t-Test	FDR correction BH	0.0166656	TRUE	QL	SN	6.62273	2.70393	Paired t-test
Csp~M9PG83	72.2675	5.83904e-06	17.0001	14.2733	0.102118	0.103476	2.72675	t-Test	FDR correction BH	0.00310053	TRUE	QL	SN	6.61964	5.23366	Paired t-test
Syx7~Q7K0X9	22.1865	0.000200464	15.8542	13.1467	0.205601	0.179573	2.70759	t-Test	FDR correction BH	0.0081882	TRUE	QL	SN	6.53232	3.69796	Paired t-test
Gli~Q7KT70	5.86341	0.0098927	16.4526	13.7787	0.162707	0.887729	2.67394	t-Test	FDR correction BH	0.0346353	TRUE	QL	SN	6.38169	2.00469	Paired t-test
fab1~O96838	6.45697	0.0075353	16.2265	13.5547	1.00447	0.469741	2.67185	t-Test	FDR correction BH	0.0297122	TRUE	QL	SN	6.37245	2.1229	Paired t-test
Rab32~A1Z7S3	26.7158	0.000115074	19.2854	16.6259	0.341866	0.247655	2.65951	t-Test	FDR correction BH	0.00671777	TRUE	QL	SN	6.31817	3.93902	Paired t-test
Dmel\CG3106~Q9W322	3.6114	0.0364677	17.1181	14.4636	0.26673	1.12585	2.6545	t-Test	FDR correction BH	0.0795903	FALSE	QL	SN	6.2963	1.43809	Paired t-test
Mul1~Q9VZJ9	6.28469	0.00813555	16.4584	13.8124	0.454846	1.0041	2.64599	t-Test	FDR correction BH	0.0313895	TRUE	QL	SN	6.25926	2.08961	Paired t-test
Dmel\CG12531~M9PHM0	14.0943	0.000773608	19.5138	16.8712	0.340921	0.161501	2.64268	t-Test	FDR correction BH	0.0121342	TRUE	QL	SN	6.24489	3.11148	Paired t-test
mio~Q9VQ89	13.3152	0.000915551	15.7646	13.1298	0.375212	0.219114	2.6348	t-Test	FDR correction BH	0.0126415	TRUE	QL	SN	6.21091	3.03832	Paired t-test
Dmel\CG5439~Q9VK31	29.3978	8.64412e-05	15.8716	13.2575	0.261553	0.173201	2.61411	t-Test	FDR correction BH	0.00655719	TRUE	QL	SN	6.12245	4.06328	Paired t-test
EG:22E5.5~O77266	5.75904	0.0104035	16.1196	13.52	0.518461	0.942858	2.59963	t-Test	FDR correction BH	0.0355175	TRUE	QL	SN	6.0613	1.98282	Paired t-test
Nckx30C~M9PCP1	7.51659	0.00487983	15.5488	12.9629	0.449097	0.265225	2.5859	t-Test	FDR correction BH	0.0240668	TRUE	QL	SN	6.00391	2.31159	Paired t-test
Dmel\CG4658~Q9VL57	5.77772	0.0103096	15.8563	13.2724	0.336402	0.6686	2.58388	t-Test	FDR correction BH	0.0354713	TRUE	QL	SN	5.99549	1.98676	Paired t-test
CT18912~Q5BIG2	3.84629	0.0310176	16.5646	13.9973	0.456585	1.17155	2.56732	t-Test	FDR correction BH	0.0722384	FALSE	QL	SN	5.92707	1.50839	Paired t-test
Vps35~Q7KVL7	5.4822	0.0119368	15.8167	13.2595	0.271505	0.591984	2.55718	t-Test	FDR correction BH	0.0388066	TRUE	QL	SN	5.88555	1.92311	Paired t-test
Usp32~M9PD06-2	6.07372	0.00895919	15.5487	13.001	0.705929	0.216184	2.54775	t-Test	FDR correction BH	0.0333577	TRUE	QL	SN	5.84721	2.04773	Paired t-test
Dmel\CG8814~Q9VQI6	4.66183	0.0186279	15.6845	13.1383	0.478877	0.759803	2.54624	t-Test	FDR correction BH	0.051864	FALSE	QL	SN	5.84111	1.72984	Paired t-test
PRL-1~O61722	7.42547	0.00505412	17.4498	14.9073	0.792814	0.674249	2.54251	t-Test	FDR correction BH	0.0246086	TRUE	QL	SN	5.82602	2.29635	Paired t-test
nudE~A8JNQ0	14.1305	0.000767754	15.8789	13.3485	0.492704	0.722845	2.53035	t-Test	FDR correction BH	0.0121342	TRUE	QL	SN	5.7771	3.11478	Paired t-test
RyR~Q24498-5	10.6601	0.0017644	15.0757	12.5581	0.489775	0.147267	2.51764	t-Test	FDR correction BH	0.0162348	TRUE	QL	SN	5.72643	2.7534	Paired t-test
jp~Q7JV09	5.89444	0.0097472	16.6314	14.129	1.1053	0.735214	2.50241	t-Test	FDR correction BH	0.034359	TRUE	QL	SN	5.66632	2.01112	Paired t-test
jus~Q8MQS2	10.5639	0.00181201	17.1592	14.6629	0.243383	0.488455	2.49629	t-Test	FDR correction BH	0.0162349	TRUE	QL	SN	5.64234	2.74184	Paired t-test
Nep3~Q9W5Y0	8.327	0.00362999	15.6263	13.1406	0.449743	0.152141	2.48565	t-Test	FDR correction BH	0.0203159	TRUE	QL	SN	5.60087	2.4401	Paired t-test
Dmel\CG4552~Q9VPW9	10.5985	0.00179469	15.6352	13.15	0.177252	0.50369	2.48515	t-Test	FDR correction BH	0.0162349	TRUE	QL	SN	5.59894	2.74601	Paired t-test
Wwox~X2J7F1	24.6447	0.000146464	15.8883	13.4106	0.340406	0.430252	2.47764	t-Test	FDR correction BH	0.00720909	TRUE	QL	SN	5.56985	3.83427	Paired t-test
Vps26~Q9W552	6.74494	0.00665572	15.9665	13.5233	0.45299	0.674267	2.44312	t-Test	FDR correction BH	0.0279944	TRUE	QL	SN	5.43815	2.1768	Paired t-test
sky~Q0E8N9	3.18419	0.0499331	16.331	13.8901	0.405156	1.53866	2.44096	t-Test	FDR correction BH	0.0972524	FALSE	QL	SN	5.43002	1.30161	Paired t-test
EG:8D8.3~M9PDG9	5.9214	0.00962304	15.4178	12.9846	0.455694	0.858288	2.43324	t-Test	FDR correction BH	0.034359	TRUE	QL	SN	5.40107	2.01669	Paired t-test
Syx6~Q7JY00	11.4818	0.00141811	15.1505	12.7238	0.146136	0.331369	2.42671	t-Test	FDR correction BH	0.015251	TRUE	QL	SN	5.37664	2.84829	Paired t-test
CNT2~A1Z7N2	5.32007	0.0129737	16.8688	14.4438	0.276036	0.588518	2.425	t-Test	FDR correction BH	0.0414169	TRUE	QL	SN	5.37031	1.88694	Paired t-test
numb~M9PCN6	7.39921	0.00510587	17.1911	14.7741	0.202734	0.38873	2.41703	t-Test	FDR correction BH	0.0246086	TRUE	QL	SN	5.34071	2.29193	Paired t-test
mGluR~L0MPZ9	8.06059	0.00398856	16.7947	14.3912	0.103908	0.614449	2.40351	t-Test	FDR correction BH	0.0212136	TRUE	QL	SN	5.29088	2.39918	Paired t-test
Vps33B~Q9VBR1	5.27395	0.01329	15.9626	13.5672	0.332316	1.02915	2.39532	t-Test	FDR correction BH	0.042006	TRUE	QL	SN	5.26093	1.87647	Paired t-test
Syt1~X2J979	15.6703	0.000564819	19.0527	16.661	0.465284	0.271171	2.3917	t-Test	FDR correction BH	0.0108862	TRUE	QL	SN	5.24777	3.24809	Paired t-test
Dmel\CG13743~Q8MRD1	4.60405	0.0192666	15.724	13.3349	0.0467859	0.932732	2.38904	t-Test	FDR correction BH	0.0530081	FALSE	QL	SN	5.23807	1.71519	Paired t-test
MSBP~Q9VXM4	41.3525	3.11208e-05	18.5312	16.1457	0.24138	0.201141	2.38555	t-Test	FDR correction BH	0.00386472	TRUE	QL	SN	5.22542	4.50695	Paired t-test
Dmel\CG43066~A0A0B4K7V4	16.4971	0.000484767	18.8873	16.504	0.177065	0.106494	2.38337	t-Test	FDR correction BH	0.0104613	TRUE	QL	SN	5.21753	3.31447	Paired t-test
CG11935~Q9VBX8	10.7848	0.00170513	15.1704	12.7922	0.106573	0.376025	2.37821	t-Test	FDR correction BH	0.0162071	TRUE	QL	SN	5.19893	2.76824	Paired t-test
AAF46211~Q9W3V2	6.69891	0.00678688	17.0287	14.6554	0.607435	0.494214	2.37333	t-Test	FDR correction BH	0.0283024	TRUE	QL	SN	5.18135	2.16833	Paired t-test
Dmel\CG1951~Q9VAR0	3.24021	0.0478432	15.9663	13.6007	0.777305	1.25044	2.36562	t-Test	FDR correction BH	0.0945587	FALSE	QL	SN	5.15373	1.32018	Paired t-test
ICA69~Q9VP78	15.7863	0.000552573	15.3471	12.9835	0.357886	0.253859	2.36356	t-Test	FDR correction BH	0.0108673	TRUE	QL	SN	5.14639	3.25761	Paired t-test
ClC-c~Q9VUY1	8.85238	0.00303873	17.479	15.1543	0.220341	0.674008	2.32468	t-Test	FDR correction BH	0.0192355	TRUE	QL	SN	5.00956	2.51731	Paired t-test
out~Q9V3F9	4.16752	0.0251432	15.7124	13.4034	0.495598	0.812446	2.30904	t-Test	FDR correction BH	0.0627793	FALSE	QL	SN	4.95555	1.59958	Paired t-test
Dmel\CG13077~Q9VIT5	8.55678	0.0033542	17.7846	15.4804	0.370195	0.122214	2.30419	t-Test	FDR correction BH	0.0197898	TRUE	QL	SN	4.9389	2.47441	Paired t-test
mgl~A8JTM7	6.42683	0.00763601	16.4466	14.1466	0.129762	0.581101	2.29996	t-Test	FDR correction BH	0.0298874	TRUE	QL	SN	4.92446	2.11713	Paired t-test
Wdfy2~Q9VKW1	6.15703	0.00862142	17.1811	14.8916	0.200381	0.737352	2.28952	t-Test	FDR correction BH	0.0327629	TRUE	QL	SN	4.88893	2.06442	Paired t-test
Ykt6~Q9W3M8	20.6369	0.000248818	18.285	16.0019	0.456349	0.295701	2.28307	t-Test	FDR correction BH	0.00943729	TRUE	QL	SN	4.86714	3.60412	Paired t-test
Dmel\CG11857~A0A140SRF8	12.5991	0.00107817	18.8028	16.5206	0.291019	0.303741	2.28225	t-Test	FDR correction BH	0.0132118	TRUE	QL	SN	4.86437	2.96731	Paired t-test
mmd~M9NDY9	9.11291	0.00279245	15.9198	13.6508	0.410957	0.392387	2.26897	t-Test	FDR correction BH	0.0186125	TRUE	QL	SN	4.81979	2.55401	Paired t-test
Klc~P46824	16.0262	0.000528351	18.9428	16.6813	0.166194	0.114887	2.26146	t-Test	FDR correction BH	0.010654	TRUE	QL	SN	4.79477	3.27708	Paired t-test
Gorab~Q8IQQ4	4.33833	0.0225994	16.4072	14.155	0.242368	0.919009	2.25218	t-Test	FDR correction BH	0.0586334	FALSE	QL	SN	4.76404	1.6459	Paired t-test
Vps24~Q9VN02	4.55493	0.0198322	16.0107	13.7595	0.551483	1.02343	2.25122	t-Test	FDR correction BH	0.0534311	FALSE	QL	SN	4.76087	1.70263	Paired t-test
red~Q9I7J4	8.44856	0.0034805	15.9738	13.7288	0.585532	0.148943	2.24499	t-Test	FDR correction BH	0.0203093	TRUE	QL	SN	4.74032	2.45836	Paired t-test
Mitofilin~A0A0B4KHL7	3.62634	0.036086	15.8492	13.6156	0.227779	1.2574	2.23358	t-Test	FDR correction BH	0.0791187	FALSE	QL	SN	4.70301	1.44266	Paired t-test
para~X2JFE8	4.5007	0.0204819	14.8768	12.6628	0.722161	0.341683	2.214	t-Test	FDR correction BH	0.0546526	FALSE	QL	SN	4.63961	1.68863	Paired t-test
CG13600~Q7KS34	96.4116	2.45989e-06	15.7495	13.536	0.386953	0.421506	2.21351	t-Test	FDR correction BH	0.00310053	TRUE	QL	SN	4.63802	5.60908	Paired t-test
Pi4KIIalpha~Q9VND3	16.9418	0.000447892	19.7872	17.5772	0.0770404	0.20577	2.21	t-Test	FDR correction BH	0.0104613	TRUE	QL	SN	4.62676	3.34883	Paired t-test
Cog1~A0A0B4KH76	9.4305	0.00252674	15.3977	13.1895	0.239164	0.445183	2.20819	t-Test	FDR correction BH	0.0178102	TRUE	QL	SN	4.62095	2.59744	Paired t-test
Ent2~Q9VMB6	3.76382	0.0328041	16.5445	14.3457	0.287378	1.22874	2.19886	t-Test	FDR correction BH	0.0752763	FALSE	QL	SN	4.59117	1.48407	Paired t-test
Dmel\CG40006~Q8SYC3	4.78824	0.0173234	15.1539	12.9558	0.315787	0.527381	2.19807	t-Test	FDR correction BH	0.049367	TRUE	QL	SN	4.58864	1.76137	Paired t-test
bw~A0A0B4LHB3	13.6667	0.000847569	15.1603	12.9679	0.385702	0.313121	2.19239	t-Test	FDR correction BH	0.0125553	TRUE	QL	SN	4.57063	3.07183	Paired t-test
GM130~Q9W289	12.8264	0.00102266	19.5168	17.3289	0.553659	0.280586	2.18784	t-Test	FDR correction BH	0.0130627	TRUE	QL	SN	4.55621	2.99027	Paired t-test
Shaw~M9PEE2	3.81443	0.0316927	23.5982	21.4165	0.558094	0.829155	2.18176	t-Test	FDR correction BH	0.0734445	FALSE	QL	SN	4.53706	1.49904	Paired t-test
nmd~Q9VL02	4.46768	0.020891	15.6812	13.4998	0.303156	0.640332	2.1814	t-Test	FDR correction BH	0.0554656	FALSE	QL	SN	4.53593	1.68004	Paired t-test
Q9VA71~Q9VA71	9.80982	0.00225151	15.4461	13.2658	0.192983	0.217467	2.18028	t-Test	FDR correction BH	0.0169099	TRUE	QL	SN	4.53241	2.64753	Paired t-test
Spase25~B4F5U4	5.67212	0.0108556	15.734	13.5574	0.267595	0.757397	2.17659	t-Test	FDR correction BH	0.0364548	TRUE	QL	SN	4.52085	1.96435	Paired t-test
Rgk3~A8DYK6	3.20237	0.0492423	15.7325	13.5565	1.50357	0.367958	2.17605	t-Test	FDR correction BH	0.0963674	FALSE	QL	SN	4.51913	1.30766	Paired t-test
sw~Q24246	2.03204	0.135079	16.9742	14.8007	0.553346	2.05528	2.17344	t-Test	FDR correction BH	0.204156	FALSE	QL	SN	4.51096	0.869413	Paired t-test
Flo2~A4V4F2	3.32491	0.0448893	16.3606	14.194	0.223551	1.34825	2.16661	t-Test	FDR correction BH	0.0904029	FALSE	QL	SN	4.48968	1.34786	Paired t-test
Dmel\CG7956~E1JIS1	5.5448	0.0115654	17.0521	14.8964	0.54232	0.837532	2.15571	t-Test	FDR correction BH	0.0379871	TRUE	QL	SN	4.45586	1.93684	Paired t-test
Dmel\CG6834~Q9VGJ7	19.2213	0.000307543	14.9891	12.8334	0.0856507	0.223385	2.15569	t-Test	FDR correction BH	0.0103578	TRUE	QL	SN	4.45581	3.51209	Paired t-test
mew~X2JDJ5	7.15486	0.00562264	17.9988	15.848	0.0497914	0.534523	2.15073	t-Test	FDR correction BH	0.0254456	TRUE	QL	SN	4.44051	2.25006	Paired t-test
Vha100-1~Q8IML5	5.3225	0.0129573	15.8409	13.6922	0.365665	0.534031	2.14878	t-Test	FDR correction BH	0.0414169	TRUE	QL	SN	4.43452	1.88748	Paired t-test
Dmel\CG5916~Q9VEY4	28.7381	9.25143e-05	15.1576	13.0102	0.0868112	0.114208	2.14739	t-Test	FDR correction BH	0.00656728	TRUE	QL	SN	4.43026	4.03379	Paired t-test
egl~Q9W1K4	1.41706	0.251463	17.5581	15.4158	0.169402	2.56043	2.14232	t-Test	FDR correction BH	0.325411	FALSE	QL	SN	4.41471	0.599526	Paired t-test
Dmel\CG14232~Q9VWD5	10.8105	0.00169325	15.4388	13.3157	0.0687053	0.350336	2.12317	t-Test	FDR correction BH	0.0162071	TRUE	QL	SN	4.3565	2.77128	Paired t-test
wdp~Q9W266	10.4252	0.00188371	16.9785	14.8565	0.287673	0.334774	2.12203	t-Test	FDR correction BH	0.0164809	TRUE	QL	SN	4.35306	2.72499	Paired t-test
Dmel\CG2930~Q9W4P6	18.0431	0.000371326	15.5742	13.4593	0.0809302	0.226807	2.11494	t-Test	FDR correction BH	0.0104613	TRUE	QL	SN	4.33173	3.43025	Paired t-test
Tango5~Q9W2S1	4.52256	0.0202166	16.1976	14.0835	0.182737	0.943422	2.11402	t-Test	FDR correction BH	0.0541263	FALSE	QL	SN	4.32897	1.69429	Paired t-test
Wdr24~Q9XZ25	8.35316	0.0035971	15.0942	12.986	0.346751	0.123014	2.10819	t-Test	FDR correction BH	0.0203159	TRUE	QL	SN	4.31151	2.44405	Paired t-test
Dmel\CG10132~Q9VIU8	9.79571	0.00226102	18.2071	16.1037	0.300249	0.407288	2.1034	t-Test	FDR correction BH	0.0169099	TRUE	QL	SN	4.29721	2.6457	Paired t-test
Dmel\CG10804~B7Z122	9.9348	0.00216958	17.4236	15.326	0.394482	0.232845	2.09764	t-Test	FDR correction BH	0.016678	TRUE	QL	SN	4.28009	2.66362	Paired t-test
Arfip~Q9VGQ8	26.6062	0.000116498	15.6193	13.528	0.485635	0.483197	2.09138	t-Test	FDR correction BH	0.00671777	TRUE	QL	SN	4.26155	3.93368	Paired t-test
Dmel\CG1695~Q8IQ31	5.57019	0.0114192	15.3541	13.2745	0.310952	0.38132	2.07962	t-Test	FDR correction BH	0.0375841	TRUE	QL	SN	4.22696	1.94237	Paired t-test
CG40016~M9PGG8	14.5094	0.000709813	15.2139	13.1349	0.160835	0.191317	2.07904	t-Test	FDR correction BH	0.0121342	TRUE	QL	SN	4.22527	3.14886	Paired t-test
DCTN3-p24~Q9W1V8	3.45507	0.0407859	16.0652	13.9878	0.686457	1.45163	2.0774	t-Test	FDR correction BH	0.084891	FALSE	QL	SN	4.22047	1.38949	Paired t-test
CD98hc~Q9VHX9	9.67012	0.00234803	17.8115	15.7354	0.173162	0.334829	2.07612	t-Test	FDR correction BH	0.0171648	TRUE	QL	SN	4.21671	2.6293	Paired t-test
Dmel\CG6420~Q9VBC4	8.7653	0.00312742	15.0786	13.003	0.563938	0.433833	2.07562	t-Test	FDR correction BH	0.0192355	TRUE	QL	SN	4.21526	2.50481	Paired t-test
FBgn0259166~Q9VY47	13.7542	0.000831695	15.0281	12.9526	0.456006	0.503688	2.07549	t-Test	FDR correction BH	0.012499	TRUE	QL	SN	4.21488	3.08004	Paired t-test
if~P12080-2	5.31525	0.0130063	15.2091	13.1386	0.923469	0.268173	2.07058	t-Test	FDR correction BH	0.0414379	TRUE	QL	SN	4.20056	1.88585	Paired t-test
Ctl1~M9PHD2	8.65607	0.00324359	15.1586	13.0918	0.0332318	0.4099	2.06684	t-Test	FDR correction BH	0.0195721	TRUE	QL	SN	4.18967	2.48897	Paired t-test
Sema1a~M9PB77	6.92448	0.00617486	15.2941	13.2385	0.675438	0.374607	2.05562	t-Test	FDR correction BH	0.0268758	TRUE	QL	SN	4.15721	2.20937	Paired t-test
Gos28~Q9VE50	17.2121	0.000427286	19.0031	16.9477	0.0902493	0.128301	2.05543	t-Test	FDR correction BH	0.0104613	TRUE	QL	SN	4.15667	3.36928	Paired t-test
bchs~Q9VML2	3.46476	0.0404999	15.1219	13.0684	0.697038	0.406445	2.05352	t-Test	FDR correction BH	0.0847783	FALSE	QL	SN	4.15119	1.39255	Paired t-test
Dmel\CG18745~Q9I7L0	6.50115	0.0073908	14.7206	12.6713	0.22196	0.474955	2.04927	t-Test	FDR correction BH	0.0295076	TRUE	QL	SN	4.13898	2.13131	Paired t-test
Pex3~Q9VUL8	16.9719	0.000445529	17.4309	15.3822	0.390357	0.184505	2.04867	t-Test	FDR correction BH	0.0104613	TRUE	QL	SN	4.13724	3.35112	Paired t-test
OtopLa~M9PGH2	11.636	0.00136343	18.0122	15.9694	0.363591	0.564231	2.04287	t-Test	FDR correction BH	0.0149789	TRUE	QL	SN	4.12065	2.86537	Paired t-test
Snx16~Q7JR96	5.8386	0.0100111	17.4719	15.4357	0.726208	0.136059	2.0362	t-Test	FDR correction BH	0.0348964	TRUE	QL	SN	4.10163	1.99952	Paired t-test
Top3beta~X2JEB4	2.27715	0.107216	16.697	14.6619	0.412867	1.84953	2.03504	t-Test	FDR correction BH	0.173045	FALSE	QL	SN	4.09835	0.96974	Paired t-test
fra~A1Z921	7.26716	0.00537695	16.4166	14.3834	0.248458	0.400136	2.03326	t-Test	FDR correction BH	0.0248132	TRUE	QL	SN	4.09328	2.26946	Paired t-test
Vps2~Q9VBI3	5.16625	0.0140689	15.1655	13.1421	0.435495	0.556098	2.0234	t-Test	FDR correction BH	0.0433497	TRUE	QL	SN	4.06542	1.85174	Paired t-test
iPLA2-VIA~Q9VT60	7.80531	0.00437739	17.5679	15.5518	0.59008	0.355998	2.01611	t-Test	FDR correction BH	0.0225313	TRUE	QL	SN	4.04492	2.35879	Paired t-test
Dmel\CG17660~Q9VQ34	11.9765	0.00125223	18.8687	16.8625	0.061324	0.293226	2.00619	t-Test	FDR correction BH	0.0143511	TRUE	QL	SN	4.01721	2.90232	Paired t-test
Grasp65~Q9VW57	8.79741	0.00309432	19.2209	17.2294	0.458003	0.281745	1.99145	t-Test	FDR correction BH	0.0192355	TRUE	QL	SN	3.97637	2.50943	Paired t-test
Muted~A0A0B4LHG2	45.1871	2.38595e-05	16.2577	14.2678	0.397844	0.369859	1.98988	t-Test	FDR correction BH	0.00386472	TRUE	QL	SN	3.97203	4.62234	Paired t-test
l(2)01289~Q9V9A9	5.70048	0.0107053	14.9213	12.9358	0.73009	0.641436	1.98552	t-Test	FDR correction BH	0.0364393	TRUE	QL	SN	3.96004	1.9704	Paired t-test
cn~A1Z746	3.65432	0.0353851	15.5604	13.5759	0.413377	1.07575	1.98446	t-Test	FDR correction BH	0.0783985	FALSE	QL	SN	3.95713	1.45118	Paired t-test
Dmel\CG11377~M9PDP6	7.13807	0.00566061	15.2261	13.2424	0.143222	0.39262	1.98374	t-Test	FDR correction BH	0.0254728	TRUE	QL	SN	3.95516	2.24714	Paired t-test
plx~A0A0B4KG76	8.54179	0.00337132	16.9783	15.0064	0.467399	0.265696	1.97189	t-Test	FDR correction BH	0.0198174	TRUE	QL	SN	3.92281	2.4722	Paired t-test
Blos4~M9PET7	26.4866	0.000118077	16.4443	14.4808	0.152752	0.118345	1.96344	t-Test	FDR correction BH	0.00671777	TRUE	QL	SN	3.8999	3.92783	Paired t-test
MRP~Q7KTC0	3.97657	0.0284422	15.5329	13.5794	0.21498	0.957721	1.95349	t-Test	FDR correction BH	0.0679287	FALSE	QL	SN	3.87309	1.54604	Paired t-test
Q9I7L1_DROME~Q9I7L1	8.80962	0.00308185	15.1511	13.1984	0.481761	0.468983	1.95267	t-Test	FDR correction BH	0.0192355	TRUE	QL	SN	3.87091	2.51119	Paired t-test
Rpn11~Q9V3H2	2.16863	0.118608	16.6821	14.7302	0.319126	1.80369	1.95183	t-Test	FDR correction BH	0.185602	FALSE	QL	SN	3.86866	0.925884	Paired t-test
CG15639~Q9VK03	41.1688	3.15388e-05	14.7999	12.8545	0.288219	0.273792	1.9454	t-Test	FDR correction BH	0.00386472	TRUE	QL	SN	3.85144	4.50115	Paired t-test
Rbcn-3B~Q9W543	12.5092	0.00110122	17.7468	15.8105	0.302261	0.140112	1.93635	t-Test	FDR correction BH	0.0132582	TRUE	QL	SN	3.82736	2.95812	Paired t-test
EP(3)3622~X2JCD3	3.85066	0.0309265	15.4769	13.5556	0.336721	1.15191	1.92126	t-Test	FDR correction BH	0.0721316	FALSE	QL	SN	3.78754	1.50967	Paired t-test
unc-104~A0A126GUN3	6.98031	0.00603468	14.8441	12.9322	0.197566	0.302387	1.912	t-Test	FDR correction BH	0.0265559	TRUE	QL	SN	3.76329	2.21935	Paired t-test
Rac1~M9PBH7	4.11081	0.026069	14.8978	12.9861	0.137543	0.786395	1.91169	t-Test	FDR correction BH	0.0640862	FALSE	QL	SN	3.76249	1.58388	Paired t-test
Nup44A~Q7K2X8	3.3106	0.0453719	16.63	14.7348	0.533036	1.01553	1.89519	t-Test	FDR correction BH	0.0910295	FALSE	QL	SN	3.71972	1.34321	Paired t-test
TM4SF~O76137	15.2979	0.000606649	18.0186	16.1254	0.267458	0.468078	1.89314	t-Test	FDR correction BH	0.0112371	TRUE	QL	SN	3.71442	3.21706	Paired t-test
Rab3-GEF~A8JUX2	5.399	0.0124547	16.2551	14.3693	0.194984	0.752578	1.88577	t-Test	FDR correction BH	0.0402381	TRUE	QL	SN	3.69549	1.90467	Paired t-test
GluClalpha~E1JIQ1	13.0058	0.000981507	16.7363	14.8632	0.555902	0.415246	1.87316	t-Test	FDR correction BH	0.0128171	TRUE	QL	SN	3.66335	3.00811	Paired t-test
Ccz1~Q9VZL5	3.51542	0.0390456	14.8733	13.0062	0.644806	0.322561	1.86707	t-Test	FDR correction BH	0.0829972	FALSE	QL	SN	3.64792	1.40843	Paired t-test
Dmel\CG4829~A8JV25	7.65023	0.0046383	14.9616	13.0985	0.64032	0.240926	1.86309	t-Test	FDR correction BH	0.0233086	TRUE	QL	SN	3.63786	2.33364	Paired t-test
mge~Q9VZL1	6.03808	0.00910902	17.1179	15.2601	0.371972	0.61282	1.8578	t-Test	FDR correction BH	0.0333577	TRUE	QL	SN	3.62453	2.04053	Paired t-test
Dmel\CG9590~Q9VF39	9.97835	0.00214196	19.3527	17.5003	0.207002	0.252781	1.85236	t-Test	FDR correction BH	0.016678	TRUE	QL	SN	3.61091	2.66919	Paired t-test
TrpRS~Q0KI98	4.60813	0.0192205	15.6652	13.8142	0.229683	0.857446	1.85091	t-Test	FDR correction BH	0.0529729	FALSE	QL	SN	3.60728	1.71623	Paired t-test
Tsc1~Q9VCC9	23.6234	0.000166207	15.2647	13.4354	0.380462	0.297208	1.82928	t-Test	FDR correction BH	0.00720909	TRUE	QL	SN	3.5536	3.77935	Paired t-test
anchor~M9PFK5	6.99349	0.00600222	14.8631	13.0555	0.239088	0.246583	1.80756	t-Test	FDR correction BH	0.0265559	TRUE	QL	SN	3.5005	2.22169	Paired t-test
Hk~Q9W2W9	10.4604	0.00186518	18.6655	16.8601	0.311798	0.162402	1.80535	t-Test	FDR correction BH	0.0164156	TRUE	QL	SN	3.49514	2.72928	Paired t-test
gish~A0A0B4KHL4	9.29828	0.00263311	18.2001	16.3985	0.195794	0.424237	1.80157	t-Test	FDR correction BH	0.0180799	TRUE	QL	SN	3.48599	2.57953	Paired t-test
Sfp33A3~E1JHG2	2.68446	0.0747648	16.1589	14.3624	0.749945	1.20322	1.79658	t-Test	FDR correction BH	0.134273	FALSE	QL	SN	3.47396	1.1263	Paired t-test
didum~A1Z6Z8	9.32534	0.00261086	15.4694	13.6851	0.154655	0.179279	1.78428	t-Test	FDR correction BH	0.0180799	TRUE	QL	SN	3.44447	2.58322	Paired t-test
GlcAT-P~A4V1U5	11.3037	0.00148492	16.7528	14.9791	0.402882	0.342798	1.77363	t-Test	FDR correction BH	0.0155624	TRUE	QL	SN	3.41913	2.8283	Paired t-test
Vps11~Q8SX81	12.1475	0.00120092	15.2128	13.4427	0.379128	0.443468	1.77013	t-Test	FDR correction BH	0.0138628	TRUE	QL	SN	3.41085	2.92048	Paired t-test
Pp1-87B~P12982	2.15635	0.119988	15.9459	14.1802	0.2356	1.53144	1.76571	t-Test	FDR correction BH	0.187026	FALSE	QL	SN	3.40041	0.920863	Paired t-test
santa-maria~Q9VM10	5.9241	0.00961073	15.0283	13.2636	0.342464	0.646045	1.76476	t-Test	FDR correction BH	0.034359	TRUE	QL	SN	3.39817	2.01724	Paired t-test
Ost48~Q24319	4.70006	0.0182202	14.7247	12.9714	0.668499	0.35193	1.75331	t-Test	FDR correction BH	0.051351	FALSE	QL	SN	3.37132	1.73945	Paired t-test
CRAT~A0A126GUQ4	2.99869	0.0577289	15.9831	14.2332	0.382636	1.30463	1.74998	t-Test	FDR correction BH	0.109609	FALSE	QL	SN	3.36355	1.23861	Paired t-test
VhaAC45~Q7JR49	8.2441	0.00373683	15.1716	13.422	0.964641	0.66091	1.74959	t-Test	FDR correction BH	0.0205978	TRUE	QL	SN	3.36263	2.4275	Paired t-test
Dmel\CG11665~Q7JWI7	9.83117	0.00223723	15.0273	13.2913	0.349027	0.318882	1.736	t-Test	FDR correction BH	0.0168906	TRUE	QL	SN	3.33111	2.65029	Paired t-test
Alp12~Q9VIW9	19.7519	0.000283562	14.718	12.9901	0.166897	0.19187	1.72784	t-Test	FDR correction BH	0.0100381	TRUE	QL	SN	3.31232	3.54735	Paired t-test
CLLD6~Q9VED7	40.1105	3.40976e-05	17.228	15.5029	0.209508	0.255198	1.72511	t-Test	FDR correction BH	0.00387982	TRUE	QL	SN	3.30606	4.46728	Paired t-test
DmSNX21~M9PBU4	10.076	0.00208172	14.833	13.1079	0.371655	0.232995	1.7251	t-Test	FDR correction BH	0.016678	TRUE	QL	SN	3.30603	2.68158	Paired t-test
Dmel\CG10681~M9PFF6	16.6794	0.000469182	15.2751	13.5508	0.197039	0.353815	1.72429	t-Test	FDR correction BH	0.0104613	TRUE	QL	SN	3.30417	3.32866	Paired t-test
DS01368.1~Q7KTB0	3.33853	0.044436	15.5163	13.7979	1.00228	0.358909	1.71847	t-Test	FDR correction BH	0.0898307	FALSE	QL	SN	3.29088	1.35226	Paired t-test
path~Q9VT04	9.15375	0.00275627	18.7925	17.0825	0.0767557	0.258422	1.71	t-Test	FDR correction BH	0.0185472	TRUE	QL	SN	3.27161	2.55968	Paired t-test
Dmel\CG11811~Q9VTB3	6.55475	0.00722035	14.9522	13.2423	0.0823807	0.464917	1.7099	t-Test	FDR correction BH	0.0290455	TRUE	QL	SN	3.27139	2.14144	Paired t-test
CT39634~Q7KUK9	3.91385	0.0296464	14.9366	13.2295	0.586426	0.174877	1.70709	t-Test	FDR correction BH	0.069349	FALSE	QL	SN	3.26502	1.52803	Paired t-test
EG:33C11.3~A0A0S0X7W8	4.12646	0.0258092	16.0109	14.3107	0.695135	1.11108	1.70012	t-Test	FDR correction BH	0.0636816	FALSE	QL	SN	3.24928	1.58823	Paired t-test
RSG7~Q9VXA3	4.73749	0.0178323	14.8513	13.1592	0.72537	0.170093	1.69211	t-Test	FDR correction BH	0.050546	FALSE	QL	SN	3.23129	1.74879	Paired t-test
Syx4~M9PIV2	2.97916	0.0586363	15.4872	13.8005	0.216259	1.00216	1.68665	t-Test	FDR correction BH	0.110936	FALSE	QL	SN	3.21909	1.23183	Paired t-test
OtopLa~Q9W4A6	6.85172	0.00636403	18.7136	17.0412	0.485739	0.350553	1.67242	t-Test	FDR correction BH	0.0274923	TRUE	QL	SN	3.18748	2.19627	Paired t-test
Dmel\CG8379~Q9VHK5	57.035	1.18731e-05	14.9559	13.2844	0.439681	0.460982	1.67148	t-Test	FDR correction BH	0.00386472	TRUE	QL	SN	3.18541	4.92543	Paired t-test
Sec22~O77434	8.66935	0.00322917	18.0903	16.422	0.647596	0.332809	1.66833	t-Test	FDR correction BH	0.0195592	TRUE	QL	SN	3.17846	2.49091	Paired t-test
ATP8A~A0A0B4JD16	12.5236	0.00109749	14.8234	13.1632	0.27688	0.157724	1.66023	t-Test	FDR correction BH	0.0132582	TRUE	QL	SN	3.16066	2.9596	Paired t-test
Dromel_CG7071_FBtr0084211_mORF~Q8SXS0	3.18404	0.0499388	15.3063	13.6488	0.123501	0.977032	1.65749	t-Test	FDR correction BH	0.0972524	FALSE	QL	SN	3.15466	1.30156	Paired t-test
Dmel\CG5065~E1JH83	9.88973	0.00219866	16.5707	14.9159	0.43599	0.281644	1.6548	t-Test	FDR correction BH	0.0167582	TRUE	QL	SN	3.1488	2.65784	Paired t-test
galectin~Q9VPI6	5.27903	0.0132547	17.6108	15.9622	0.317032	0.233539	1.64855	t-Test	FDR correction BH	0.0419776	TRUE	QL	SN	3.13519	1.87763	Paired t-test
Dmel\CG13510~Q9W221	2.78391	0.0687666	15.021	13.3731	0.97458	0.0631248	1.64796	t-Test	FDR correction BH	0.126648	FALSE	QL	SN	3.13389	1.16262	Paired t-test
Vps16B~Q9VAG4	5.90928	0.00967858	14.543	12.899	0.266365	0.309646	1.64398	t-Test	FDR correction BH	0.034359	TRUE	QL	SN	3.12528	2.01419	Paired t-test
nrv3~Q7JS69	8.4236	0.00351052	18.2493	16.6081	0.475125	0.27033	1.64121	t-Test	FDR correction BH	0.0203159	TRUE	QL	SN	3.11926	2.45463	Paired t-test
Dmel\CG5903~Q9VEY5	2.69796	0.0739134	14.9905	13.3575	0.274466	1.07565	1.63297	t-Test	FDR correction BH	0.133497	FALSE	QL	SN	3.10151	1.13128	Paired t-test
CT14766~Q9VDT3	4.58174	0.0195208	16.0289	14.4018	0.627255	0.37205	1.62706	t-Test	FDR correction BH	0.0533391	FALSE	QL	SN	3.08882	1.7095	Paired t-test
Amph~A0A0B4KFR7	5.14534	0.0142271	19.6914	18.0687	0.378655	0.535459	1.62268	t-Test	FDR correction BH	0.0437523	TRUE	QL	SN	3.07947	1.84689	Paired t-test
anne~L0MLL1	4.13233	0.0257127	14.8722	13.2519	0.457599	0.679296	1.6202	t-Test	FDR correction BH	0.0636816	FALSE	QL	SN	3.07419	1.58985	Paired t-test
Rab11~O18335	4.57205	0.0196326	17.4571	15.838	0.527005	0.180172	1.6191	t-Test	FDR correction BH	0.0534311	FALSE	QL	SN	3.07182	1.70702	Paired t-test
tweek~M9MSI8	9.49775	0.00247481	15.2925	13.675	0.199228	0.250552	1.6175	t-Test	FDR correction BH	0.0177585	TRUE	QL	SN	3.06843	2.60646	Paired t-test
Dg~A1ZA89	8.32329	0.00363467	16.793	15.1784	0.321768	0.376843	1.6146	t-Test	FDR correction BH	0.0203159	TRUE	QL	SN	3.06226	2.43953	Paired t-test
Dmel\CG3860~Q9W1D9	7.74673	0.0044736	16.6503	15.0442	0.539536	0.659388	1.60617	t-Test	FDR correction BH	0.0226957	TRUE	QL	SN	3.04442	2.34934	Paired t-test
kraken~M9PBM0	2.58584	0.0813664	16.0202	14.4172	0.171445	1.16298	1.60303	t-Test	FDR correction BH	0.141813	FALSE	QL	SN	3.03781	1.08955	Paired t-test
norpA~X2JCI4	6.05463	0.00903903	14.9023	13.3016	0.631073	0.691961	1.60071	t-Test	FDR correction BH	0.0333577	TRUE	QL	SN	3.03292	2.04388	Paired t-test
Rbcn-3A~Q9W425	15.9452	0.000536371	18.1632	16.567	0.108818	0.107091	1.59619	t-Test	FDR correction BH	0.0106805	TRUE	QL	SN	3.02344	3.27053	Paired t-test
Ocrl~O46094	13.3385	0.000910811	16.4466	14.8508	0.168858	0.038441	1.59579	t-Test	FDR correction BH	0.0126415	TRUE	QL	SN	3.02261	3.04057	Paired t-test
Vps13~A1Z713	9.41473	0.00253912	18.9657	17.3722	0.0831919	0.33636	1.59345	t-Test	FDR correction BH	0.0178186	TRUE	QL	SN	3.0177	2.59532	Paired t-test
scramb2~Q9VZW1	3.93216	0.0292881	14.3761	12.7828	0.565156	0.362211	1.59331	t-Test	FDR correction BH	0.0689331	FALSE	QL	SN	3.0174	1.53331	Paired t-test
Fatp1~Q9VKU1	1.75635	0.177286	15.9626	14.3733	0.106298	1.5212	1.58932	t-Test	FDR correction BH	0.250038	FALSE	QL	SN	3.00908	0.751326	Paired t-test
Dmel\CG5110~M9NEQ5	12.315	0.00115333	20.5933	19.0058	0.517026	0.380974	1.58747	t-Test	FDR correction BH	0.0136093	TRUE	QL	SN	3.00522	2.93805	Paired t-test
Rac2~M9PBU2	8.62542	0.00327721	15.8975	14.3349	0.0201384	0.304491	1.56263	t-Test	FDR correction BH	0.0196263	TRUE	QL	SN	2.95391	2.4845	Paired t-test
Past1~Q8T6I0	17.7194	0.000391894	20.9065	19.348	0.0843631	0.0896603	1.55842	t-Test	FDR correction BH	0.0104613	TRUE	QL	SN	2.94531	3.40683	Paired t-test
Sbf~Q7KSP6	5.48263	0.0119341	14.9933	13.435	0.173774	0.530951	1.55833	t-Test	FDR correction BH	0.0388066	TRUE	QL	SN	2.94513	1.92321	Paired t-test
Cpes~A0A0B4LGC8	3.48121	0.0400203	14.5884	13.0304	0.419575	0.405473	1.55794	t-Test	FDR correction BH	0.0845428	FALSE	QL	SN	2.94434	1.39772	Paired t-test
Pxt~Q9VEG6	4.74296	0.0177765	15.3085	13.7563	0.115123	0.631194	1.55224	t-Test	FDR correction BH	0.0504777	FALSE	QL	SN	2.93272	1.75015	Paired t-test
CG8020~Q9VWJ3	8.98842	0.00290669	15.623	14.0734	0.350071	0.303479	1.54962	t-Test	FDR correction BH	0.0189769	TRUE	QL	SN	2.92739	2.5366	Paired t-test
Cisd2~Q9VAM6	11.4178	0.00144163	20.6419	19.1013	0.200334	0.244107	1.54059	t-Test	FDR correction BH	0.015251	TRUE	QL	SN	2.90914	2.84115	Paired t-test
CG15684~Q8IN56	8.40124	0.0035377	14.937	13.3975	0.320011	0.594392	1.53951	t-Test	FDR correction BH	0.0203159	TRUE	QL	SN	2.90696	2.45128	Paired t-test
Dmel\CG32039~Q8IQC6	5.3449	0.0128075	14.7896	13.2512	0.399537	0.589552	1.53846	t-Test	FDR correction BH	0.0410509	TRUE	QL	SN	2.90484	1.89254	Paired t-test
nrv1~B5RIR1	6.0756	0.0089514	18.8005	17.2683	0.32605	0.450204	1.53215	t-Test	FDR correction BH	0.0333577	TRUE	QL	SN	2.89217	2.04811	Paired t-test
CadN~Q4ABE9	3.82526	0.0314611	14.7495	13.2186	0.272173	0.664546	1.53082	t-Test	FDR correction BH	0.0731644	FALSE	QL	SN	2.88949	1.50223	Paired t-test
Syx1A~A0A0B4JCZ4	9.09928	0.00280467	16.1859	14.656	0.450698	0.348229	1.5299	t-Test	FDR correction BH	0.018616	TRUE	QL	SN	2.88766	2.55212	Paired t-test
Snap25~P36975	13.5061	0.00087776	20.179	18.6564	0.130109	0.177375	1.52265	t-Test	FDR correction BH	0.012597	TRUE	QL	SN	2.87319	3.05662	Paired t-test
Sply~Q9V7Y2	3.26948	0.0467954	16.0177	14.5026	0.347677	1.03364	1.51506	t-Test	FDR correction BH	0.0927835	FALSE	QL	SN	2.8581	1.3298	Paired t-test
Tom20~Q95RF6	10.0212	0.00211523	18.3255	16.8133	0.390306	0.133286	1.51223	t-Test	FDR correction BH	0.016678	TRUE	QL	SN	2.85251	2.67464	Paired t-test
spidey~Q9W3N1	2.64169	0.0775433	15.7219	14.2172	0.0505713	0.971279	1.50476	t-Test	FDR correction BH	0.137252	FALSE	QL	SN	2.83778	1.11046	Paired t-test
Mfe2~X2JFD6	5.67796	0.0108245	14.7522	13.267	0.379701	0.382685	1.48524	t-Test	FDR correction BH	0.0364548	TRUE	QL	SN	2.79964	1.96559	Paired t-test
uif~Q9VM55	4.2194	0.0243331	17.1451	15.6623	0.70074	0.362753	1.48277	t-Test	FDR correction BH	0.0616259	FALSE	QL	SN	2.79486	1.6138	Paired t-test
Cyp9b2~Q9V4I1	7.09862	0.00575124	15.1435	13.6773	0.273742	0.568886	1.46625	t-Test	FDR correction BH	0.0257352	TRUE	QL	SN	2.76303	2.24024	Paired t-test
OstDelta~A0A0B4LFR4	5.01575	0.0152602	14.5043	13.0419	0.191251	0.41602	1.46241	t-Test	FDR correction BH	0.0458565	TRUE	QL	SN	2.75569	1.81644	Paired t-test
Rip11~X2JFP6	7.8427	0.0043174	15.5492	14.0893	0.280732	0.324463	1.4599	t-Test	FDR correction BH	0.0223299	TRUE	QL	SN	2.75089	2.36478	Paired t-test
mys~P11584	38.2863	3.91989e-05	19.0073	17.5496	0.0890837	0.106306	1.4577	t-Test	FDR correction BH	0.00390274	TRUE	QL	SN	2.74671	4.40673	Paired t-test
Dmel\CG6701~A1Z9K0	4.82117	0.0170032	14.9048	13.4489	0.104451	0.608365	1.45589	t-Test	FDR correction BH	0.0488037	TRUE	QL	SN	2.74327	1.76947	Paired t-test
Dmel\CG8004~Q9VW58	7.30154	0.00530459	19.2485	17.7966	0.63519	0.323236	1.45183	t-Test	FDR correction BH	0.0247374	TRUE	QL	SN	2.73555	2.27535	Paired t-test
Syx5~A4V0S1	8.3852	0.00355737	17.7569	16.3062	0.16457	0.24523	1.45073	t-Test	FDR correction BH	0.0203159	TRUE	QL	SN	2.73346	2.44887	Paired t-test
Pex1~Q9VUC7	4.18426	0.0248781	14.9205	13.4713	0.172201	0.646819	1.44922	t-Test	FDR correction BH	0.0625091	FALSE	QL	SN	2.7306	1.60418	Paired t-test
RpS5b~Q9VFE4	3.40413	0.0423327	14.5131	13.072	0.216865	0.648745	1.44117	t-Test	FDR correction BH	0.0867902	FALSE	QL	SN	2.71542	1.37332	Paired t-test
Pvr~B6IDV6	3.46642	0.0404511	16.126	14.6889	0.688058	0.806146	1.43709	t-Test	FDR correction BH	0.0847783	FALSE	QL	SN	2.70774	1.39307	Paired t-test
CG11578~H9XVM5	3.51847	0.0389601	14.4925	13.0563	0.597259	0.798037	1.43617	t-Test	FDR correction BH	0.0829725	FALSE	QL	SN	2.70602	1.40938	Paired t-test
CG17338~Q8MT77	5.17954	0.0139696	15.1964	13.7652	0.235774	0.524654	1.43128	t-Test	FDR correction BH	0.0431481	TRUE	QL	SN	2.69687	1.85481	Paired t-test
Rala~Q962I2	2.90219	0.0623913	16.8495	15.4184	1.30272	0.592935	1.43109	t-Test	FDR correction BH	0.116791	FALSE	QL	SN	2.69651	1.20488	Paired t-test
Hsc70-1~P29843	4.80285	0.0171804	18.0618	16.6316	0.478026	0.554214	1.43024	t-Test	FDR correction BH	0.0490471	TRUE	QL	SN	2.69491	1.76497	Paired t-test
Mec2~Q9VWL0	4.94676	0.0158504	16.5191	15.0895	0.531628	0.3852	1.42962	t-Test	FDR correction BH	0.0471075	TRUE	QL	SN	2.69376	1.79996	Paired t-test
ed~M9PCI6	10.7567	0.00171822	14.3303	12.9038	0.302321	0.315369	1.42654	t-Test	FDR correction BH	0.0162071	TRUE	QL	SN	2.68801	2.76492	Paired t-test
Ldsdh1~Q9W3K9	1.48541	0.234114	16.3811	14.956	0.229254	1.70756	1.42514	t-Test	FDR correction BH	0.308984	FALSE	QL	SN	2.6854	0.630572	Paired t-test
BcDNA:SD01241~Q9VIJ3	2.57407	0.0822017	15.4009	13.9764	0.687755	1.07304	1.42448	t-Test	FDR correction BH	0.142644	FALSE	QL	SN	2.68417	1.08512	Paired t-test
Atg13~Q9VHR6	3.35869	0.0437757	14.9991	13.5785	0.787368	0.151164	1.42058	t-Test	FDR correction BH	0.0889473	FALSE	QL	SN	2.67693	1.35877	Paired t-test
Osbp~Q9VC05	2.99106	0.0580816	16.5345	15.1248	0.749885	0.383468	1.40969	t-Test	FDR correction BH	0.110017	FALSE	QL	SN	2.65681	1.23596	Paired t-test
Dmel\CG6055~Q9VM07	3.34115	0.0443495	14.8354	13.4273	0.518805	0.869043	1.40813	t-Test	FDR correction BH	0.0897697	FALSE	QL	SN	2.65394	1.35311	Paired t-test
Slc25A46a~Q9VXK8	3.67841	0.0347956	15.5439	14.1367	0.750573	0.459074	1.40723	t-Test	FDR correction BH	0.0775236	FALSE	QL	SN	2.65227	1.45848	Paired t-test
Slh~Q24179	3.37824	0.0431474	21.618	20.2142	0.429383	0.606988	1.40383	t-Test	FDR correction BH	0.0879924	FALSE	QL	SN	2.64604	1.36504	Paired t-test
nrv2~A4V0B5	7.21043	0.00549925	17.4594	16.056	0.317633	0.106667	1.40336	t-Test	FDR correction BH	0.0251733	TRUE	QL	SN	2.64517	2.2597	Paired t-test
Nrt~M9MS15	4.65928	0.0186554	14.8903	13.4997	0.206528	0.460778	1.39053	t-Test	FDR correction BH	0.051864	FALSE	QL	SN	2.62175	1.7292	Paired t-test
RabX6~Q9W0N7	4.87059	0.0165369	14.4847	13.0955	0.410797	0.333733	1.38919	t-Test	FDR correction BH	0.0482289	TRUE	QL	SN	2.61932	1.78155	Paired t-test
kirre~Q9W4T9	10.068	0.00208656	14.4021	13.0179	0.147406	0.228441	1.38418	t-Test	FDR correction BH	0.016678	TRUE	QL	SN	2.61023	2.68057	Paired t-test
fax~Q59E30	4.56363	0.0197305	15.7241	14.3411	0.57519	0.174779	1.38306	t-Test	FDR correction BH	0.0534311	FALSE	QL	SN	2.60822	1.70486	Paired t-test
Akap200~Q9VLL3-2	5.43859	0.0122046	16.8828	15.5093	0.559677	0.41096	1.37351	t-Test	FDR correction BH	0.0395967	TRUE	QL	SN	2.591	1.91347	Paired t-test
Drat~Q0E9G4	1.98017	0.142035	15.9293	14.5589	0.344766	1.20004	1.37041	t-Test	FDR correction BH	0.211855	FALSE	QL	SN	2.58544	0.847606	Paired t-test
AsnRS~Q9V434	1.98926	0.140785	15.4034	14.042	0.288407	1.36282	1.36138	t-Test	FDR correction BH	0.21062	FALSE	QL	SN	2.5693	0.851444	Paired t-test
Synd~Q9VDI1	6.03316	0.00912992	16.3084	14.9495	0.0673889	0.370415	1.35894	t-Test	FDR correction BH	0.0333577	TRUE	QL	SN	2.56497	2.03953	Paired t-test
Sec8~Q9VNH6	7.52813	0.00485833	14.8639	13.5073	0.491468	0.560101	1.35661	t-Test	FDR correction BH	0.0240668	TRUE	QL	SN	2.56082	2.31351	Paired t-test
mRpS5~Q8SYP9	2.67091	0.0756316	15.5376	14.1821	0.472324	1.22433	1.35557	t-Test	FDR correction BH	0.135069	FALSE	QL	SN	2.55898	1.1213	Paired t-test
C~A0A0B4LHX1	1.89329	0.154651	15.3939	14.0461	0.0940953	1.17339	1.34779	t-Test	FDR correction BH	0.225603	FALSE	QL	SN	2.54522	0.810648	Paired t-test
Shab~M9MRU9	3.94909	0.0289619	15.2384	13.9048	0.29218	0.666239	1.33365	t-Test	FDR correction BH	0.0686552	FALSE	QL	SN	2.5204	1.53817	Paired t-test
Dmel\CG11151~Q9VY92	7.28373	0.00534191	15.948	14.6176	0.621852	0.320754	1.33046	t-Test	FDR correction BH	0.0247374	TRUE	QL	SN	2.51484	2.2723	Paired t-test
trio~Q8IRI5	5.02013	0.0152238	15.0073	13.6976	0.156552	0.598275	1.30964	t-Test	FDR correction BH	0.0458565	TRUE	QL	SN	2.47879	1.81748	Paired t-test
Oatp58Da~Q9W271	8.91851	0.00297357	14.9188	13.6111	0.513677	0.353076	1.30767	t-Test	FDR correction BH	0.0190354	TRUE	QL	SN	2.47541	2.52672	Paired t-test
kcc~Q8MLQ5	9.72474	0.00230965	17.9788	16.6718	0.11576	0.213589	1.30698	t-Test	FDR correction BH	0.0171129	TRUE	QL	SN	2.47423	2.63645	Paired t-test
rdgB~E1JJK8	2.2033	0.114817	15.3794	14.0802	0.337965	1.1335	1.29926	t-Test	FDR correction BH	0.181272	FALSE	QL	SN	2.46102	0.939994	Paired t-test
Dmel\CG5676~Q9VL16	5.93243	0.00957286	17.9482	16.6528	0.714467	0.541187	1.29543	t-Test	FDR correction BH	0.034359	TRUE	QL	SN	2.4545	2.01896	Paired t-test
Lkb1~Q8T9L5	4.59348	0.0193866	14.6102	13.3151	0.229821	0.685739	1.29509	t-Test	FDR correction BH	0.0531546	FALSE	QL	SN	2.45393	1.7125	Paired t-test
Dmel\CG31321~Q8INF8	11.726	0.00133279	16.0964	14.805	0.214831	0.320164	1.29138	t-Test	FDR correction BH	0.0149235	TRUE	QL	SN	2.44763	2.87524	Paired t-test
CG18590~Q9I7N9	4.02151	0.0276177	14.1355	12.8473	0.523059	0.61668	1.28815	t-Test	FDR correction BH	0.0665841	FALSE	QL	SN	2.44214	1.55881	Paired t-test
wus~Q9VX95	6.34398	0.00792209	14.9727	13.6916	0.354329	0.681626	1.28115	t-Test	FDR correction BH	0.0309311	TRUE	QL	SN	2.43033	2.10116	Paired t-test
stck~Q9XYA7	2.05131	0.132598	14.8001	13.5248	0.226446	1.09418	1.27527	t-Test	FDR correction BH	0.201361	FALSE	QL	SN	2.42045	0.877464	Paired t-test
FOHSDR~Q9VDC0	2.57591	0.0820707	15.2664	13.9913	0.479854	1.09692	1.27507	t-Test	FDR correction BH	0.142572	FALSE	QL	SN	2.4201	1.08581	Paired t-test
Dmel\CG34120~E2QD66	2.44839	0.0918112	14.8263	13.5517	0.687964	0.563665	1.27455	t-Test	FDR correction BH	0.154115	FALSE	QL	SN	2.41924	1.0371	Paired t-test
nahoda~Q9W1X5	9.22778	0.00269226	17.023	15.755	0.141433	0.311798	1.26798	t-Test	FDR correction BH	0.0183281	TRUE	QL	SN	2.40824	2.56988	Paired t-test
Khc~P17210	4.56637	0.0196985	15.4396	14.172	0.498188	0.553851	1.26756	t-Test	FDR correction BH	0.0534311	FALSE	QL	SN	2.40754	1.70557	Paired t-test
Vmat~Q86NW1	4.99299	0.0154517	18.6274	17.3611	0.184519	0.317935	1.26629	t-Test	FDR correction BH	0.0461812	TRUE	QL	SN	2.40543	1.81102	Paired t-test
Naa15-16~Q9VWI2	2.14936	0.120781	15.0562	13.7917	0.17423	1.13292	1.26447	t-Test	FDR correction BH	0.187712	FALSE	QL	SN	2.4024	0.918	Paired t-test
Droj2~Q9VFV9	5.03282	0.0151187	17.6122	16.3501	0.664079	0.288391	1.26209	t-Test	FDR correction BH	0.0457871	TRUE	QL	SN	2.39842	1.82049	Paired t-test
Cerk~Q9VNA6	6.61088	0.00704737	14.2488	12.9886	0.207483	0.123153	1.26026	t-Test	FDR correction BH	0.0287091	TRUE	QL	SN	2.39538	2.15197	Paired t-test
FBgn 30055~Q9W3C9	6.48764	0.0074346	14.2936	13.0386	0.310297	0.202412	1.25501	t-Test	FDR correction BH	0.0295345	TRUE	QL	SN	2.38669	2.12874	Paired t-test
Crag~Q9W3D3-2	7.37553	0.00515314	15.7761	14.5217	0.563588	0.370579	1.25438	t-Test	FDR correction BH	0.0246086	TRUE	QL	SN	2.38565	2.28793	Paired t-test
Dmel\CG33090~X2JAF7	8.10136	0.00393073	14.3967	13.1487	0.1082	0.327308	1.24799	t-Test	FDR correction BH	0.0212136	TRUE	QL	SN	2.3751	2.40553	Paired t-test
STUB1~Q9XYW6	5.84627	0.00997431	17.6655	16.4188	0.126547	0.252823	1.24672	t-Test	FDR correction BH	0.0348445	TRUE	QL	SN	2.37302	2.00112	Paired t-test
snu~A0A0B4JD13	3.50884	0.0392305	14.2915	13.0476	0.211953	0.482062	1.24389	t-Test	FDR correction BH	0.0832146	FALSE	QL	SN	2.36836	1.40638	Paired t-test
Rab1~O18332	6.61684	0.00702933	18.2597	17.0162	0.450135	0.203101	1.24349	t-Test	FDR correction BH	0.0287091	TRUE	QL	SN	2.36771	2.15309	Paired t-test
Dmel\CG6613~Q9W293	3.16616	0.05063	14.3708	13.1319	0.227442	0.483317	1.23891	t-Test	FDR correction BH	0.0981187	FALSE	QL	SN	2.36021	1.29559	Paired t-test
Diap2~Q24307	6.1092	0.00881324	14.5775	13.3428	0.306937	0.136655	1.23467	t-Test	FDR correction BH	0.0331903	TRUE	QL	SN	2.35327	2.05486	Paired t-test
Dmel\CG6028~Q95SI7	2.65608	0.0765945	15.141	13.9177	0.0850416	0.857847	1.22326	t-Test	FDR correction BH	0.13633	FALSE	QL	SN	2.33474	1.1158	Paired t-test
Inx2~E1JJF3	5.38009	0.0125765	15.7187	14.503	0.378643	0.313653	1.2157	t-Test	FDR correction BH	0.0404736	TRUE	QL	SN	2.32253	1.90044	Paired t-test
Atg16~Q86BR6	5.8131	0.0101347	15.5467	14.3373	0.323194	0.242324	1.20944	t-Test	FDR correction BH	0.0350209	TRUE	QL	SN	2.31248	1.99419	Paired t-test
stnB~Q24212	10.2189	0.00199748	19.0336	17.8251	0.253954	0.170318	1.20856	t-Test	FDR correction BH	0.016678	TRUE	QL	SN	2.31108	2.69952	Paired t-test
RhoGAP100F~A0A0B4LJ24	3.45392	0.0408201	18.3471	17.1411	0.545561	0.59428	1.20593	t-Test	FDR correction BH	0.084891	FALSE	QL	SN	2.30685	1.38913	Paired t-test
Indy~E1JI19	2.50246	0.0875168	15.3795	14.1916	0.0940406	0.896217	1.18792	t-Test	FDR correction BH	0.149012	FALSE	QL	SN	2.27823	1.05791	Paired t-test
koi~A1Z6Q0	3.74347	0.0332651	16.0528	14.8717	0.363253	0.658647	1.18118	t-Test	FDR correction BH	0.0760277	FALSE	QL	SN	2.26762	1.47801	Paired t-test
Ras64B~P04388	3.21178	0.0488899	14.1727	12.9926	0.0282973	0.613829	1.18012	t-Test	FDR correction BH	0.0959133	FALSE	QL	SN	2.26596	1.31078	Paired t-test
Evi5~Q9VYY9-3	6.01526	0.00920664	16.8811	15.7051	0.46733	0.254389	1.17592	t-Test	FDR correction BH	0.0333709	TRUE	QL	SN	2.25937	2.0359	Paired t-test
PMCA~E6EK15	11.4556	0.00142766	18.7417	17.5692	0.269723	0.111611	1.17254	t-Test	FDR correction BH	0.015251	TRUE	QL	SN	2.25408	2.84537	Paired t-test
Tomosyn~Q9VYK6	8.03912	0.00401945	18.857	17.6874	0.278489	0.247266	1.16964	t-Test	FDR correction BH	0.0212136	TRUE	QL	SN	2.24955	2.39583	Paired t-test
NTPase~O76268	9.19274	0.00272231	15.7528	14.5875	0.235832	0.232184	1.16527	t-Test	FDR correction BH	0.0184538	TRUE	QL	SN	2.24275	2.56506	Paired t-test
Sccpdh2~Q9VG81	2.44322	0.092235	15.5405	14.3774	0.223577	1.01931	1.16302	t-Test	FDR correction BH	0.154374	FALSE	QL	SN	2.23926	1.0351	Paired t-test
Ehbp1~A1ZAN2	8.71475	0.00318049	17.0139	15.8509	0.165051	0.0848474	1.16301	t-Test	FDR correction BH	0.019412	TRUE	QL	SN	2.23924	2.49751	Paired t-test
Dmel\CG9297~Q9VFR2	1.82564	0.165387	16.4429	15.2851	0.930214	0.285397	1.15779	t-Test	FDR correction BH	0.237353	FALSE	QL	SN	2.23115	0.781498	Paired t-test
betaTub60D~A0A0B4LGH1	1.87912	0.156832	15.1489	13.9957	0.0653965	1.12479	1.15321	t-Test	FDR correction BH	0.22788	FALSE	QL	SN	2.22408	0.804565	Paired t-test
Trp1~X2J9A4	2.62521	0.0786479	14.6241	13.4746	0.41729	0.584205	1.14945	t-Test	FDR correction BH	0.138591	FALSE	QL	SN	2.21829	1.10431	Paired t-test
anon-EST:fe1H12~A1ZBH1	9.07747	0.00282436	15.0932	13.9488	0.691521	0.478418	1.14447	t-Test	FDR correction BH	0.018664	TRUE	QL	SN	2.21064	2.54908	Paired t-test
g~M9PJM7	3.47292	0.0402612	13.9838	12.8398	0.609605	0.324955	1.14392	t-Test	FDR correction BH	0.0845816	FALSE	QL	SN	2.20981	1.39511	Paired t-test
bond~Q9VCY7	5.57121	0.0114133	16.6042	15.464	0.0678651	0.362174	1.14019	t-Test	FDR correction BH	0.0375841	TRUE	QL	SN	2.20411	1.94259	Paired t-test
Dmel\CG12121~Q9W366	2.40626	0.0953366	14.271	13.1341	0.389804	0.530705	1.13692	t-Test	FDR correction BH	0.157258	FALSE	QL	SN	2.1991	1.02074	Paired t-test
CG12441~Q0IGY6	3.2943	0.0459296	14.6611	13.5271	0.131324	0.470283	1.13399	t-Test	FDR correction BH	0.0918015	FALSE	QL	SN	2.19464	1.33791	Paired t-test
Dmel\CG12279~Q9VG33	1.72273	0.183413	14.9508	13.8248	0.330197	1.04943	1.12605	t-Test	FDR correction BH	0.255587	FALSE	QL	SN	2.1826	0.736571	Paired t-test
polo~P52304	2.45064	0.0916273	14.9634	13.8375	0.149117	0.927578	1.12591	t-Test	FDR correction BH	0.154115	FALSE	QL	SN	2.18239	1.03798	Paired t-test
Snap24~Q9VH76	8.86269	0.00302844	19.0516	17.9258	0.0767331	0.158447	1.12585	t-Test	FDR correction BH	0.0192355	TRUE	QL	SN	2.1823	2.51878	Paired t-test
GC1~Q9VGF7	2.38154	0.097482	14.9947	13.8691	0.0227127	0.821568	1.12566	t-Test	FDR correction BH	0.159927	FALSE	QL	SN	2.18201	1.01108	Paired t-test
PMCA~Q59DP9	13.8049	0.000822675	16.8805	15.7599	0.131185	0.227294	1.12062	t-Test	FDR correction BH	0.0124811	TRUE	QL	SN	2.1744	3.08477	Paired t-test
Pde6~A0A0B4KFZ3	2.2958	0.105394	14.325	13.207	0.340545	0.654579	1.11807	t-Test	FDR correction BH	0.170622	FALSE	QL	SN	2.17056	0.977186	Paired t-test
Surf4~O18405	2.43104	0.0932431	14.1429	13.0266	0.553461	0.558803	1.11631	t-Test	FDR correction BH	0.155373	FALSE	QL	SN	2.16792	1.03038	Paired t-test
Dmel\CG12576~Q8IQ25	7.28766	0.00533366	16.4377	15.3215	0.537508	0.416703	1.1162	t-Test	FDR correction BH	0.0247374	TRUE	QL	SN	2.16776	2.27297	Paired t-test
pst~Q8IQ82	5.91492	0.0096527	16.7449	15.6292	0.317557	0.390447	1.11571	t-Test	FDR correction BH	0.034359	TRUE	QL	SN	2.16701	2.01535	Paired t-test
Alk~Q7KJ08	5.1056	0.0145339	14.9039	13.7933	0.519725	0.151591	1.11057	t-Test	FDR correction BH	0.0442686	TRUE	QL	SN	2.15931	1.83762	Paired t-test
Dmel\CG30392~Q8MLW4	3.71337	0.0339624	16.1419	15.035	0.570625	0.157031	1.10686	t-Test	FDR correction BH	0.0764151	FALSE	QL	SN	2.15377	1.469	Paired t-test
papi~Q9VQ91	2.16119	0.119442	15.0999	13.9953	1.2001	0.833174	1.10461	t-Test	FDR correction BH	0.18639	FALSE	QL	SN	2.15041	0.922843	Paired t-test
Dlic~Q9VZ20	2.22336	0.112691	17.0128	15.9139	1.05704	0.498773	1.0989	t-Test	FDR correction BH	0.179583	FALSE	QL	SN	2.14192	0.948112	Paired t-test
Arp1~P45889	3.26758	0.0468624	14.759	13.6604	0.302335	0.761816	1.09867	t-Test	FDR correction BH	0.0927835	FALSE	QL	SN	2.14157	1.32918	Paired t-test
Tspo~Q9VPR1	14.5467	0.000704428	18.5866	17.4897	0.108783	0.150994	1.0969	t-Test	FDR correction BH	0.0121342	TRUE	QL	SN	2.13895	3.15216	Paired t-test
Sam-S~P40320	2.17619	0.117769	15.1068	14.0115	0.17669	1.01091	1.09531	t-Test	FDR correction BH	0.18447	FALSE	QL	SN	2.13659	0.928969	Paired t-test
Dmel\CG1635~Q95TK5	2.54449	0.0843474	14.7917	13.6968	0.142606	0.802986	1.09491	t-Test	FDR correction BH	0.144976	FALSE	QL	SN	2.13599	1.07393	Paired t-test
nrm~Q9VNP2	7.48422	0.00494083	20.2487	19.1594	0.198712	0.206966	1.08924	t-Test	FDR correction BH	0.0242924	TRUE	QL	SN	2.12762	2.3062	Paired t-test
ClC-a~Q9VGH7-6	10.0384	0.00210464	15.8917	14.8031	0.0747137	0.120329	1.08857	t-Test	FDR correction BH	0.016678	TRUE	QL	SN	2.12663	2.67682	Paired t-test
RpL28~D1Z3A1	9.47773	0.00249012	14.5528	13.4645	0.440098	0.400793	1.08826	t-Test	FDR correction BH	0.0177882	TRUE	QL	SN	2.12617	2.60378	Paired t-test
Vha13~A0A0B4LHE7	1.49904	0.230815	14.776	13.6882	0.843441	0.840141	1.08787	t-Test	FDR correction BH	0.305154	FALSE	QL	SN	2.1256	0.636736	Paired t-test
igl~Q7JPS2	6.96469	0.00607348	18.9769	17.8909	0.218437	0.121135	1.08603	t-Test	FDR correction BH	0.0266511	TRUE	QL	SN	2.12289	2.21656	Paired t-test
Dmel\CG6180~Q9VK60	1.7558	0.177385	15.0673	13.9909	0.375276	1.1737	1.07632	t-Test	FDR correction BH	0.250038	FALSE	QL	SN	2.10864	0.751084	Paired t-test
Bem46~O76462	8.3795	0.0035644	17.5089	16.4342	0.30757	0.284626	1.07467	t-Test	FDR correction BH	0.0203159	TRUE	QL	SN	2.10624	2.44801	Paired t-test
Nrg~M9NEZ5	8.34149	0.00361173	18.4145	17.343	0.149231	0.175666	1.07154	t-Test	FDR correction BH	0.0203159	TRUE	QL	SN	2.10168	2.44229	Paired t-test
Dmel\CG1882~Q5U191	11.2127	0.00152068	18.4662	17.3967	0.0587319	0.144048	1.06955	t-Test	FDR correction BH	0.0158329	TRUE	QL	SN	2.09878	2.81796	Paired t-test
Dmel\CG11396~Q9VPB6	12.4145	0.00112623	15.5123	14.4439	0.329499	0.319447	1.06843	t-Test	FDR correction BH	0.0133887	TRUE	QL	SN	2.09715	2.94837	Paired t-test
Dmel\CG30382~E1JGZ9	4.68242	0.0184069	14.6414	13.577	0.456345	0.524941	1.06433	t-Test	FDR correction BH	0.0516236	FALSE	QL	SN	2.0912	1.73502	Paired t-test
colt~Q9VQG4	3.66791	0.035051	14.6695	13.6058	0.0872604	0.461873	1.06367	t-Test	FDR correction BH	0.0778749	FALSE	QL	SN	2.09024	1.4553	Paired t-test
subdued~Q9VDV4	10.6706	0.0017593	16.4434	15.3813	0.111022	0.0849291	1.06203	t-Test	FDR correction BH	0.0162348	TRUE	QL	SN	2.08786	2.75466	Paired t-test
Sac1~M9MRM4	2.41496	0.0945953	14.6494	13.5875	0.0664215	0.748057	1.0619	t-Test	FDR correction BH	0.156318	FALSE	QL	SN	2.08768	1.02413	Paired t-test
Dmel\CG9485~Q9W2H8	7.07608	0.00580385	20.414	19.354	0.239186	0.47757	1.05995	t-Test	FDR correction BH	0.0258979	TRUE	QL	SN	2.08485	2.23628	Paired t-test
trus~Q9VG62	2.77079	0.0695225	14.5625	13.5034	0.228113	0.7357	1.05906	t-Test	FDR correction BH	0.127591	FALSE	QL	SN	2.08358	1.15787	Paired t-test
Dmel\CG32544~Q8IQX3	6.05766	0.00902627	19.3839	18.3357	0.397778	0.249525	1.04825	t-Test	FDR correction BH	0.0333577	TRUE	QL	SN	2.06802	2.04449	Paired t-test
Dmel\CG8768~Q8T0N5	1.67907	0.191731	15.2379	14.1945	0.39812	1.06417	1.0434	t-Test	FDR correction BH	0.263526	FALSE	QL	SN	2.06108	0.717308	Paired t-test
trc~M9PG43	5.68378	0.0107935	14.2395	13.1964	0.387798	0.534035	1.04307	t-Test	FDR correction BH	0.0364548	TRUE	QL	SN	2.06061	1.96684	Paired t-test
Dmel\CG17029~Q9VUW2	5.23512	0.0135642	15.7692	14.728	0.0391932	0.307848	1.04125	t-Test	FDR correction BH	0.0425351	TRUE	QL	SN	2.05802	1.8676	Paired t-test
Trs31~Q7K2Q8	5.30151	0.0130998	17.2104	16.1702	0.394678	0.4168	1.04023	t-Test	FDR correction BH	0.0416527	TRUE	QL	SN	2.05656	1.88274	Paired t-test
Rpt4~Q9W414	1.72638	0.182735	15.0182	13.9837	0.179469	1.09915	1.03456	t-Test	FDR correction BH	0.25556	FALSE	QL	SN	2.04849	0.738178	Paired t-test
OtopLc~B7Z0W9-3	14.8082	0.000668164	16.5427	15.5157	0.114256	0.114466	1.02698	t-Test	FDR correction BH	0.0121342	TRUE	QL	SN	2.03775	3.17512	Paired t-test
Amph~Q7KLE5	6.74429	0.00665754	21.9901	20.9655	0.420549	0.250934	1.02453	t-Test	FDR correction BH	0.0279944	TRUE	QL	SN	2.0343	2.17669	Paired t-test
VGAT~A1Z9M6	1.6253	0.202569	14.3417	13.3178	0.378057	0.734782	1.02397	t-Test	FDR correction BH	0.275685	FALSE	QL	SN	2.03351	0.693427	Paired t-test
Abi~A0A0B4KH51	2.20512	0.114622	14.6368	13.62	0.333253	0.980921	1.0168	t-Test	FDR correction BH	0.18122	FALSE	QL	SN	2.02343	0.940732	Paired t-test
DCTN4-p62~Q7K130	3.47618	0.0401661	16.535	15.5224	0.146699	0.446892	1.01252	t-Test	FDR correction BH	0.0845488	FALSE	QL	SN	2.01744	1.39614	Paired t-test
Nhe2~M9NFD1	6.56677	0.00718285	14.1398	13.1306	0.200544	0.38631	1.0092	t-Test	FDR correction BH	0.0290413	TRUE	QL	SN	2.0128	2.1437	Paired t-test
Dmel\CG7332~X2JL49	3.70929	0.0340582	16.8731	15.8661	0.265291	0.247998	1.00696	t-Test	FDR correction BH	0.0764151	FALSE	QL	SN	2.00968	1.46778	Paired t-test
Dmel\CG15098~Q4QQB9	1.8785	0.156927	14.2743	13.2708	0.627932	0.80082	1.00343	t-Test	FDR correction BH	0.22788	FALSE	QL	SN	2.00476	0.804302	Paired t-test
Gbeta76C~P29829	2.73125	0.0718648	16.2856	15.2824	0.758561	0.71913	1.00318	t-Test	FDR correction BH	0.130985	FALSE	QL	SN	2.00441	1.14348	Paired t-test
PIP5K59B~Q9W1Y2	4.86121	0.0166242	14.7115	13.7111	0.208886	0.409448	1.0004	t-Test	FDR correction BH	0.0482289	TRUE	QL	SN	2.00056	1.77926	Paired t-test
par-1~Q7YU80	2.22925	0.112075	16.1788	15.1848	0.60986	0.696789	0.993997	t-Test	FDR correction BH	0.178993	FALSE	QL	SN	1.9917	0.950491	Paired t-test
Plc21C~P25455-6	6.43776	0.00759928	16.2463	15.2525	0.264054	0.28877	0.99377	t-Test	FDR correction BH	0.0298169	TRUE	QL	SN	1.99138	2.11923	Paired t-test
l(2)k09913~A0A0B4LGC6	2.56152	0.0831043	15.6225	14.6311	0.262838	0.77087	0.991353	t-Test	FDR correction BH	0.143792	FALSE	QL	SN	1.98805	1.08038	Paired t-test
CG31303~E1JIL1	3.0268	0.0564539	14.3344	13.3461	0.447184	0.435012	0.988309	t-Test	FDR correction BH	0.107702	FALSE	QL	SN	1.98386	1.24831	Paired t-test
Nup133~Q9VCW3	3.77609	0.0325301	15.6068	14.6232	0.44652	0.453028	0.983655	t-Test	FDR correction BH	0.0750189	FALSE	QL	SN	1.97747	1.48771	Paired t-test
Snap29~Q9W1I8	9.30308	0.00262915	17.8531	16.8698	0.130013	0.134691	0.983384	t-Test	FDR correction BH	0.0180799	TRUE	QL	SN	1.9771	2.58019	Paired t-test
Argk~P48610-2	9.36023	0.00258255	21.6941	20.7109	0.255425	0.130177	0.983244	t-Test	FDR correction BH	0.0180439	TRUE	QL	SN	1.97691	2.58795	Paired t-test
SPoCk~Q7KTU2	8.098	0.00393546	16.6846	15.7018	0.24311	0.17775	0.982812	t-Test	FDR correction BH	0.0212136	TRUE	QL	SN	1.97631	2.405	Paired t-test
Unr~M9ND61	2.23105	0.111887	15.853	14.8733	0.945972	0.237725	0.979666	t-Test	FDR correction BH	0.178993	FALSE	QL	SN	1.97201	0.951221	Paired t-test
CG9216~Q8IR21	1.52884	0.223774	15.4505	14.471	1.07551	0.0792812	0.979532	t-Test	FDR correction BH	0.298552	FALSE	QL	SN	1.97183	0.650191	Paired t-test
Dmel\CG42258~Q8SWS2	7.41035	0.00508383	18.5847	17.6103	0.269327	0.0816061	0.97442	t-Test	FDR correction BH	0.0246086	TRUE	QL	SN	1.96485	2.29381	Paired t-test
BcDNA:HL07910~Q7KU78	1.7232	0.183325	14.764	13.7899	0.375767	1.07973	0.974125	t-Test	FDR correction BH	0.255587	FALSE	QL	SN	1.96445	0.736778	Paired t-test
BEST:GH15838~Q9VDV2	1.38754	0.259381	15.5269	14.5696	0.365161	1.43978	0.957227	t-Test	FDR correction BH	0.332684	FALSE	QL	SN	1.94158	0.586062	Paired t-test
Vps53~Q9VQY8	3.92531	0.0294215	15.6436	14.6919	0.622336	0.248559	0.9517	t-Test	FDR correction BH	0.0689331	FALSE	QL	SN	1.93415	1.53133	Paired t-test
Use1~Q9VSU7	5.19308	0.0138695	15.6105	14.6623	0.352576	0.30784	0.948207	t-Test	FDR correction BH	0.0431384	TRUE	QL	SN	1.92947	1.85794	Paired t-test
Pldn~Q9VTM0	4.17697	0.0249931	15.4165	14.4684	0.591636	0.264078	0.948143	t-Test	FDR correction BH	0.0626007	FALSE	QL	SN	1.92939	1.60218	Paired t-test
anon-EST:Posey232~Q9I7R0	6.04965	0.00906001	15.7866	14.8442	0.196628	0.323185	0.942472	t-Test	FDR correction BH	0.0333577	TRUE	QL	SN	1.92182	2.04287	Paired t-test
Dmel\CG17560~Q9VES6	1.76804	0.175212	14.9448	14.0029	0.0876307	0.900529	0.94192	t-Test	FDR correction BH	0.2481	FALSE	QL	SN	1.92108	0.756437	Paired t-test
ScpX~Q9VJ43	3.47578	0.0401779	14.7973	13.8608	0.596703	0.653545	0.936515	t-Test	FDR correction BH	0.0845488	FALSE	QL	SN	1.9139	1.39601	Paired t-test
Dmel\CG14696~Q9VGU7	5.19002	0.013892	15.6854	14.7506	0.232483	0.115601	0.934721	t-Test	FDR correction BH	0.0431384	TRUE	QL	SN	1.91152	1.85723	Paired t-test
Dmel\CG7888~Q7YTZ0	5.00473	0.0153525	17.2584	16.3259	0.0738072	0.254729	0.932495	t-Test	FDR correction BH	0.0459711	TRUE	QL	SN	1.90857	1.81382	Paired t-test
Gp93~Q9VAY2	1.7161	0.184649	14.831	13.9002	0.0376884	0.91142	0.930785	t-Test	FDR correction BH	0.256458	FALSE	QL	SN	1.90631	0.733653	Paired t-test
mtd~Q9VNA1	23.5649	0.000167443	20.5906	19.663	0.161337	0.179452	0.927672	t-Test	FDR correction BH	0.00720909	TRUE	QL	SN	1.9022	3.77613	Paired t-test
PlexA~Q9V491	3.65035	0.0354836	16.7889	15.8615	1.01806	0.701536	0.927376	t-Test	FDR correction BH	0.0783985	FALSE	QL	SN	1.90181	1.44997	Paired t-test
Fas3~A8DZ14	5.59806	0.0112613	15.7064	14.7876	0.375004	0.348672	0.91881	t-Test	FDR correction BH	0.0372184	TRUE	QL	SN	1.89056	1.94841	Paired t-test
D2hgdh~Q7K511	2.46945	0.0901085	14.6045	13.6877	0.0434362	0.669891	0.916821	t-Test	FDR correction BH	0.152543	FALSE	QL	SN	1.88795	1.04523	Paired t-test
Dap160~M9PBF6	6.08846	0.00889819	17.3475	16.4327	0.290228	0.1225	0.914806	t-Test	FDR correction BH	0.0333525	TRUE	QL	SN	1.88532	2.0507	Paired t-test
RyR~Q24498-3	6.20609	0.0084303	18.7435	17.8301	0.377052	0.173158	0.913464	t-Test	FDR correction BH	0.0321279	TRUE	QL	SN	1.88356	2.07416	Paired t-test
kek5~Q9VWI6	3.57321	0.0374666	15.5738	14.6608	0.654805	0.935007	0.912953	t-Test	FDR correction BH	0.0812031	FALSE	QL	SN	1.88289	1.42636	Paired t-test
yata~Q9VAH7	5.12928	0.01435	17.009	16.0962	0.37841	0.139178	0.912861	t-Test	FDR correction BH	0.0438764	TRUE	QL	SN	1.88278	1.84315	Paired t-test
Trap1~A1Z6L9	3.39053	0.0427582	14.0627	13.1518	0.248993	0.376246	0.910959	t-Test	FDR correction BH	0.0873264	FALSE	QL	SN	1.88029	1.36898	Paired t-test
Dmel\CG3566~Q8SY77	3.26689	0.0468868	14.2037	13.2988	0.235641	0.390967	0.90494	t-Test	FDR correction BH	0.0927835	FALSE	QL	SN	1.87247	1.32895	Paired t-test
vas~M9PBB5	2.3048	0.104528	14.4876	13.583	0.0979925	0.708483	0.904602	t-Test	FDR correction BH	0.169732	FALSE	QL	SN	1.87203	0.980768	Paired t-test
Dmel\CG1246~Q9VZZ0	6.49334	0.0074161	18.0182	17.1175	0.337281	0.114743	0.900717	t-Test	FDR correction BH	0.0295345	TRUE	QL	SN	1.86699	2.12982	Paired t-test
RhoL~D3DMW7	4.09223	0.0263819	14.2637	13.3647	0.53751	0.451751	0.899022	t-Test	FDR correction BH	0.0645566	FALSE	QL	SN	1.8648	1.57869	Paired t-test
Dmel\CG8888~Q7K3N4	3.4716	0.0402997	15.0999	14.2046	0.361627	0.395568	0.895295	t-Test	FDR correction BH	0.0845816	FALSE	QL	SN	1.85999	1.3947	Paired t-test
Sec13~Q9V3J4	1.97351	0.142958	14.9302	14.0356	0.0472298	0.82379	0.894518	t-Test	FDR correction BH	0.213033	FALSE	QL	SN	1.85899	0.844792	Paired t-test
Irk1~A8JR87	7.37724	0.00514971	17.4515	16.5589	0.467275	0.25953	0.892528	t-Test	FDR correction BH	0.0246086	TRUE	QL	SN	1.85643	2.28822	Paired t-test
Cadps~Q9NHE5-2	6.04609	0.00907503	17.0573	16.1677	0.202134	0.161817	0.889602	t-Test	FDR correction BH	0.0333577	TRUE	QL	SN	1.85267	2.04215	Paired t-test
Faf2~Q9VJ58	4.85684	0.016665	16.2945	15.4096	0.72887	0.430892	0.884958	t-Test	FDR correction BH	0.0482289	TRUE	QL	SN	1.84671	1.7782	Paired t-test
cpx~E1JJ37	6.77748	0.00656499	21.3117	20.427	0.0520347	0.187834	0.884716	t-Test	FDR correction BH	0.0279627	TRUE	QL	SN	1.8464	2.18277	Paired t-test
Dmel\CG6126~Q961R9	12.7675	0.00103667	17.2551	16.3755	0.165319	0.10005	0.879591	t-Test	FDR correction BH	0.0130627	TRUE	QL	SN	1.83985	2.98436	Paired t-test
Dyb~Q0E9B2	1.77841	0.173394	15.1663	14.2882	0.046591	0.883513	0.878183	t-Test	FDR correction BH	0.246182	FALSE	QL	SN	1.83806	0.760967	Paired t-test
Eaat1~O77062	2.42711	0.0935716	16.2372	15.3601	0.274637	0.751223	0.877118	t-Test	FDR correction BH	0.155594	FALSE	QL	SN	1.8367	1.02886	Paired t-test
Dmel\CG3603~Q9W4U2	3.17204	0.0504017	14.7574	13.8805	0.214555	0.490797	0.87686	t-Test	FDR correction BH	0.0977952	FALSE	QL	SN	1.83637	1.29755	Paired t-test
Drp1~Q9VQE0	12.7479	0.00104141	18.4438	17.567	0.249002	0.173616	0.876795	t-Test	FDR correction BH	0.0130627	TRUE	QL	SN	1.83629	2.98238	Paired t-test
Dmel\CG6870~Q9VJC0	3.05978	0.0550025	15.864	14.9908	0.291157	0.225608	0.873221	t-Test	FDR correction BH	0.1053	FALSE	QL	SN	1.83175	1.25962	Paired t-test
Inos~O97477	2.67583	0.0753157	14.734	13.8647	0.402713	0.286662	0.869344	t-Test	FDR correction BH	0.134655	FALSE	QL	SN	1.82683	1.12311	Paired t-test
Rab3-GAP~Q9VKB9	2.44876	0.091781	13.9789	13.115	0.281203	0.621467	0.863915	t-Test	FDR correction BH	0.154115	FALSE	QL	SN	1.81997	1.03725	Paired t-test
Dmel\CG1648~Q7K2P3	8.08325	0.00395629	22.2113	21.3494	0.248766	0.166309	0.86196	t-Test	FDR correction BH	0.0212136	TRUE	QL	SN	1.81751	2.40271	Paired t-test
Fmo-2~Q7K3U4	2.83771	0.0657705	15.8308	14.969	0.48976	0.103923	0.861799	t-Test	FDR correction BH	0.122255	FALSE	QL	SN	1.8173	1.18197	Paired t-test
ND-B16.6~Q9W402	3.26755	0.0468634	16.6847	15.826	0.134015	0.372765	0.858687	t-Test	FDR correction BH	0.0927835	FALSE	QL	SN	1.81339	1.32917	Paired t-test
cg3702~Q9VQX6	4.13131	0.0257293	17.8151	16.9592	0.255522	0.188399	0.855965	t-Test	FDR correction BH	0.0636816	FALSE	QL	SN	1.80997	1.58957	Paired t-test
Dmel\CG9547~Q9VMC6	1.62741	0.20213	15.0194	14.1641	0.210772	1.10672	0.855296	t-Test	FDR correction BH	0.275679	FALSE	QL	SN	1.80913	0.69437	Paired t-test
Pen~P52295	3.5383	0.0384103	16.2208	15.3675	0.355925	0.549097	0.853246	t-Test	FDR correction BH	0.082131	FALSE	QL	SN	1.80656	1.41555	Paired t-test
ReepB~A1Z9M2	5.3695	0.0126455	17.7139	16.8689	0.489593	0.318913	0.845051	t-Test	FDR correction BH	0.0406135	TRUE	QL	SN	1.79633	1.89806	Paired t-test
Gint3~Q7K0S5	4.63576	0.0189126	16.8177	15.9798	0.505353	0.318793	0.837976	t-Test	FDR correction BH	0.0523052	FALSE	QL	SN	1.78754	1.72325	Paired t-test
CHMP2B~Q9VRJ5	8.28576	0.00368262	17.3204	16.4838	0.183322	0.132087	0.836603	t-Test	FDR correction BH	0.0204404	TRUE	QL	SN	1.78584	2.43384	Paired t-test
GlyT~Q9W1J0	3.23221	0.0481349	16.4171	15.5873	0.560486	0.31342	0.829741	t-Test	FDR correction BH	0.0950173	FALSE	QL	SN	1.77737	1.31754	Paired t-test
CG31035~Q0KHZ4	1.2328	0.305447	16.5363	15.7071	0.985188	0.824716	0.829204	t-Test	FDR correction BH	0.380734	FALSE	QL	SN	1.7767	0.515064	Paired t-test
Dmel\CG10737~Q0E919	4.68643	0.0183642	17.8723	17.046	0.380848	0.235596	0.826305	t-Test	FDR correction BH	0.0515947	FALSE	QL	SN	1.77314	1.73603	Paired t-test
Syx18~Q9VC58	4.16388	0.0252014	17.4391	16.6143	0.215268	0.186515	0.824809	t-Test	FDR correction BH	0.0628261	FALSE	QL	SN	1.7713	1.59857	Paired t-test
Dmel\CG5174~A0A0B4K7G1	7.05631	0.00585055	20.5316	19.7125	0.279087	0.153383	0.819172	t-Test	FDR correction BH	0.0260333	TRUE	QL	SN	1.76439	2.2328	Paired t-test
Desat1~Q7K4Y0	3.44083	0.041211	16.3651	15.5462	0.207962	0.410314	0.818885	t-Test	FDR correction BH	0.0854479	FALSE	QL	SN	1.76404	1.38499	Paired t-test
l(3)76BDm~Q9VW22	1.41761	0.251318	15.5998	14.7826	0.855931	0.65814	0.817184	t-Test	FDR correction BH	0.325411	FALSE	QL	SN	1.76196	0.599776	Paired t-test
BcDNA.GH04637~Q7KK51	2.04613	0.133259	16.4928	15.6809	0.596136	0.357969	0.811867	t-Test	FDR correction BH	0.20198	FALSE	QL	SN	1.75548	0.875304	Paired t-test
Myo31DF~Q23978	6.85312	0.00636032	14.4403	13.6287	0.352089	0.460648	0.811633	t-Test	FDR correction BH	0.0274923	TRUE	QL	SN	1.7552	2.19652	Paired t-test
rb~Q9W4K1	3.96513	0.0286569	14.5815	13.7729	0.397952	0.256535	0.808575	t-Test	FDR correction BH	0.068135	FALSE	QL	SN	1.75148	1.54277	Paired t-test
Lis-1~A0A0B4K812	2.1473	0.121016	14.6055	13.8002	0.235546	0.738643	0.8053	t-Test	FDR correction BH	0.187894	FALSE	QL	SN	1.74751	0.917156	Paired t-test
Tango11~Q961C9	16.8859	0.000452317	18.6661	17.8635	0.0944559	0.0586743	0.802604	t-Test	FDR correction BH	0.0104613	TRUE	QL	SN	1.74425	3.34456	Paired t-test
Fitm~Q9VRJ2	3.41207	0.0420867	17.0393	16.2412	0.630795	0.564405	0.798109	t-Test	FDR correction BH	0.0865085	FALSE	QL	SN	1.73882	1.37586	Paired t-test
Stoml2~Q9W1F7	1.6929	0.18905	14.7775	13.986	0.139935	0.919312	0.791519	t-Test	FDR correction BH	0.261649	FALSE	QL	SN	1.7309	0.723422	Paired t-test
Gk1~Q8IRJ9	2.55181	0.0838104	13.9988	13.2082	0.279637	0.463316	0.790549	t-Test	FDR correction BH	0.144805	FALSE	QL	SN	1.72973	1.0767	Paired t-test
Tom70~Q9VKC8	1.68331	0.190905	15.422	14.6317	0.917039	0.300413	0.790247	t-Test	FDR correction BH	0.263072	FALSE	QL	SN	1.72937	0.719183	Paired t-test
FACL~Q9VCC6	5.01388	0.0152759	15.7666	14.9818	0.0816925	0.216867	0.784768	t-Test	FDR correction BH	0.0458565	TRUE	QL	SN	1.72281	1.81599	Paired t-test
zda~Q7K3D4	4.28802	0.0233127	17.3861	16.6031	0.398242	0.28034	0.782998	t-Test	FDR correction BH	0.0597171	FALSE	QL	SN	1.7207	1.63241	Paired t-test
E3~Q9VVL7	1.90145	0.153412	17.3842	16.6063	0.607094	1.11944	0.777969	t-Test	FDR correction BH	0.224619	FALSE	QL	SN	1.71472	0.81414	Paired t-test
or~Q9W1E8	2.21459	0.113614	14.7909	14.0139	0.535798	0.154148	0.776993	t-Test	FDR correction BH	0.180446	FALSE	QL	SN	1.71356	0.944567	Paired t-test
atl~A0A0B4LHV8	4.15484	0.0253465	15.4726	14.6989	0.0472552	0.297808	0.773781	t-Test	FDR correction BH	0.0629907	FALSE	QL	SN	1.70974	1.59608	Paired t-test
Gdi~Q9VLB7	8.92597	0.00296634	15.4599	14.6865	0.159569	0.0214322	0.773458	t-Test	FDR correction BH	0.0190354	TRUE	QL	SN	1.70936	2.52778	Paired t-test
Gat~Q9V4E7	2.5445	0.0843472	16.0763	15.3144	0.466668	0.175474	0.761906	t-Test	FDR correction BH	0.144976	FALSE	QL	SN	1.69573	1.07393	Paired t-test
Syp~Q95TW4	1.07908	0.359579	14.7075	13.95	0.0574274	1.24586	0.757514	t-Test	FDR correction BH	0.439608	FALSE	QL	SN	1.69057	0.444206	Paired t-test
Syn~E2QCY9	8.17824	0.00382468	20.3509	19.5934	0.162045	0.0732941	0.757473	t-Test	FDR correction BH	0.0208655	TRUE	QL	SN	1.69053	2.4174	Paired t-test
Dmel\CG8778~A1Z934	2.20812	0.114302	14.2916	13.5363	0.145843	0.639184	0.755339	t-Test	FDR correction BH	0.181177	FALSE	QL	SN	1.68803	0.941946	Paired t-test
krz~Q9V393	2.86087	0.0645309	15.2822	14.5269	0.440366	0.212319	0.755299	t-Test	FDR correction BH	0.120424	FALSE	QL	SN	1.68798	1.19023	Paired t-test
Vps8~Q9VRX2	4.59767	0.0193389	13.7579	13.0045	0.260461	0.189994	0.753484	t-Test	FDR correction BH	0.0531154	FALSE	QL	SN	1.68586	1.71357	Paired t-test
Acsl~A1Z7H3	9.50446	0.00246971	16.6328	15.8827	0.150024	0.0347332	0.750067	t-Test	FDR correction BH	0.0177585	TRUE	QL	SN	1.68187	2.60735	Paired t-test
EMC1~A0A0B4LGV1	1.22421	0.308244	14.5192	13.7727	0.280048	1.26823	0.7465	t-Test	FDR correction BH	0.383619	FALSE	QL	SN	1.67772	0.511105	Paired t-test
Ccdc128~Q9VC66	4.29912	0.0231529	15.4562	14.71	0.338918	0.063311	0.74613	t-Test	FDR correction BH	0.0594881	FALSE	QL	SN	1.67729	1.63539	Paired t-test
Sec24CD~Q9VQ94	2.9099	0.0620016	16.0741	15.3316	0.359845	0.67298	0.742555	t-Test	FDR correction BH	0.116335	FALSE	QL	SN	1.67314	1.2076	Paired t-test
CalpA~A8DYJ3	1.85252	0.161021	16.1528	15.4146	0.274473	0.521762	0.73827	t-Test	FDR correction BH	0.232554	FALSE	QL	SN	1.66817	0.793117	Paired t-test
Sap47~Q960T2-5	4.85504	0.0166818	21.979	21.2408	0.245463	0.166738	0.738223	t-Test	FDR correction BH	0.0482289	TRUE	QL	SN	1.66812	1.77776	Paired t-test
Dmel\CG11980~Q9VHI8	4.08354	0.0265299	14.3596	13.6266	0.120621	0.388629	0.733	t-Test	FDR correction BH	0.0647199	FALSE	QL	SN	1.66209	1.57627	Paired t-test
Rab7~O76742	3.99514	0.0280977	16.4918	15.7599	0.389193	0.354655	0.731898	t-Test	FDR correction BH	0.0674091	FALSE	QL	SN	1.66082	1.55133	Paired t-test
Myo61F~Q23979-2	1.73976	0.18028	17.3042	16.5732	0.623887	0.530366	0.730998	t-Test	FDR correction BH	0.252805	FALSE	QL	SN	1.65979	0.744052	Paired t-test
AP-2mu~O62530	1.9113	0.151931	14.0306	13.3048	0.70575	0.147372	0.725784	t-Test	FDR correction BH	0.223066	FALSE	QL	SN	1.6538	0.818354	Paired t-test
deltaCOP~Q7K7G0	6.59367	0.00709983	19.8042	19.0917	0.188951	0.170696	0.712492	t-Test	FDR correction BH	0.0287787	TRUE	QL	SN	1.63863	2.14875	Paired t-test
ArfGAP1~Q9VTX5	8.94876	0.00294439	18.9919	18.2896	0.203448	0.083471	0.70228	t-Test	FDR correction BH	0.0190354	TRUE	QL	SN	1.62707	2.531	Paired t-test
MYPT-75D~M9PFV2	1.99512	0.139987	16.3	15.5992	0.543539	0.233411	0.700813	t-Test	FDR correction BH	0.210246	FALSE	QL	SN	1.62542	0.853912	Paired t-test
Dmel\CG3164~Q9VPJ9	6.24164	0.00829528	18.0506	17.3558	0.340753	0.317371	0.694768	t-Test	FDR correction BH	0.0317653	TRUE	QL	SN	1.61862	2.08117	Paired t-test
Rop~M9PEL1	3.71068	0.0340255	16.5512	15.8674	0.413325	0.202072	0.683797	t-Test	FDR correction BH	0.0764151	FALSE	QL	SN	1.60636	1.4682	Paired t-test
alphaTub67C~P06606	3.21445	0.0487902	16.3509	15.6694	0.177372	0.540313	0.681566	t-Test	FDR correction BH	0.0958357	FALSE	QL	SN	1.60388	1.31167	Paired t-test
Agpat3~D5AEK7	3.43601	0.0413561	16.5567	15.8756	0.524464	0.281528	0.681117	t-Test	FDR correction BH	0.0854479	FALSE	QL	SN	1.60338	1.38346	Paired t-test
mtd~A0A0B4K620	2.26215	0.10871	16.4493	15.7687	0.481208	0.0408905	0.680555	t-Test	FDR correction BH	0.175279	FALSE	QL	SN	1.60276	0.963729	Paired t-test
l(2)k05819~Q7KU45	1.88371	0.156121	13.6443	12.9688	0.245538	0.446462	0.675572	t-Test	FDR correction BH	0.227124	FALSE	QL	SN	1.59723	0.806539	Paired t-test
Liprin-beta~Q9VU88	4.80936	0.0171171	16.1414	15.4669	0.16561	0.311997	0.674574	t-Test	FDR correction BH	0.0490424	TRUE	QL	SN	1.59613	1.76657	Paired t-test
Sccpdh1~Q9VN86	7.42857	0.00504807	14.9697	14.297	0.306512	0.177818	0.672713	t-Test	FDR correction BH	0.0246086	TRUE	QL	SN	1.59407	2.29688	Paired t-test
Atpalpha~P13607-4	4.7175	0.0180382	18.5363	17.8644	0.25814	0.0407958	0.671944	t-Test	FDR correction BH	0.0510387	FALSE	QL	SN	1.59322	1.74381	Paired t-test
Rpn3~M9PG62	4.0186	0.0276702	15.194	14.5267	0.491688	0.312085	0.667234	t-Test	FDR correction BH	0.0665841	FALSE	QL	SN	1.58803	1.55799	Paired t-test
Dmel\CG5745~Q95RC5	4.67426	0.018494	15.9009	15.2345	0.286717	0.472372	0.666435	t-Test	FDR correction BH	0.0517118	FALSE	QL	SN	1.58715	1.73297	Paired t-test
Uch~P35122	2.02149	0.136459	15.7105	15.0448	0.221994	0.524166	0.665703	t-Test	FDR correction BH	0.205463	FALSE	QL	SN	1.58634	0.864997	Paired t-test
Marc~A1Z803	9.98693	0.00213657	18.3602	17.695	0.185384	0.085997	0.665265	t-Test	FDR correction BH	0.016678	TRUE	QL	SN	1.58586	2.67028	Paired t-test
ATP7~Q9VYT4	3.6255	0.0361075	16.7385	16.0761	0.338205	0.176359	0.662404	t-Test	FDR correction BH	0.0791187	FALSE	QL	SN	1.58272	1.4424	Paired t-test
parvin~Q9VWD0	3.13537	0.0518493	16.5776	15.9204	0.512709	0.308535	0.657195	t-Test	FDR correction BH	0.100238	FALSE	QL	SN	1.57701	1.28526	Paired t-test
Dmel\CG3529~M9PF36	7.78755	0.00440627	19.8668	19.2103	0.239229	0.132869	0.656557	t-Test	FDR correction BH	0.0225313	TRUE	QL	SN	1.57632	2.35593	Paired t-test
Dmel\CG5653~Q9VSR8	4.04553	0.0271899	15.7612	15.1099	0.226937	0.223996	0.651293	t-Test	FDR correction BH	0.0661274	FALSE	QL	SN	1.57058	1.56559	Paired t-test
Hcs~Q9VNC3	13.2907	0.000920538	17.7356	17.0866	0.0264271	0.0822426	0.648995	t-Test	FDR correction BH	0.0126415	TRUE	QL	SN	1.56808	3.03596	Paired t-test
Dmel\CG15602~Q4QQ70	6.04534	0.00907824	17.0957	16.4489	0.138273	0.0704652	0.646808	t-Test	FDR correction BH	0.0333577	TRUE	QL	SN	1.5657	2.042	Paired t-test
DmDSCR3~Q9VPC3	2.20676	0.114447	14.304	13.6586	0.39583	0.32939	0.645465	t-Test	FDR correction BH	0.18122	FALSE	QL	SN	1.56424	0.941396	Paired t-test
gry~Q8IRE3	1.76656	0.175472	18.2253	17.5815	0.428098	0.411028	0.643808	t-Test	FDR correction BH	0.248248	FALSE	QL	SN	1.56245	0.755791	Paired t-test
fray~Q7KSD3	0.959947	0.407898	14.8744	14.2349	0.483236	1.15672	0.639499	t-Test	FDR correction BH	0.485636	FALSE	QL	SN	1.55779	0.389448	Paired t-test
Stim~P83094	6.75428	0.00662953	18.4938	17.8555	0.137175	0.102652	0.638283	t-Test	FDR correction BH	0.0279944	TRUE	QL	SN	1.55648	2.17852	Paired t-test
RpL23~P48159	14.1533	0.000764095	18.4041	17.7663	0.106275	0.0696898	0.637839	t-Test	FDR correction BH	0.0121342	TRUE	QL	SN	1.556	3.11685	Paired t-test
unc-13~L0MPR2	2.53116	0.0853371	15.1529	14.5196	0.290629	0.171543	0.633358	t-Test	FDR correction BH	0.146331	FALSE	QL	SN	1.55117	1.06886	Paired t-test
Dmel\CG14367~Q9VFS4	1.44986	0.242971	15.9571	15.324	0.551947	0.227923	0.633115	t-Test	FDR correction BH	0.316478	FALSE	QL	SN	1.55091	0.614446	Paired t-test
rdo~Q9VJA9	3.76214	0.0328418	16.0368	15.4075	0.238254	0.329443	0.629379	t-Test	FDR correction BH	0.0752763	FALSE	QL	SN	1.5469	1.48357	Paired t-test
Sep2~P54359	4.35343	0.022391	17.7187	17.0894	0.388346	0.280988	0.62936	t-Test	FDR correction BH	0.0581873	FALSE	QL	SN	1.54688	1.64993	Paired t-test
betaggt-II~Q9XZ68	3.58353	0.0371932	15.4713	14.8435	0.297266	0.286221	0.627818	t-Test	FDR correction BH	0.0809409	FALSE	QL	SN	1.54523	1.42954	Paired t-test
Dmel\CG13850~Q9VD14	4.88161	0.0164352	16.1751	15.5564	0.190555	0.333111	0.618701	t-Test	FDR correction BH	0.0480391	TRUE	QL	SN	1.53549	1.78422	Paired t-test
spoon~Q9W4C4	2.80359	0.0676511	17.4986	16.881	0.486703	0.24334	0.617598	t-Test	FDR correction BH	0.125604	FALSE	QL	SN	1.53432	1.16972	Paired t-test
sif~P91620	2.58694	0.081289	15.8205	15.2045	0.426985	0.248184	0.61604	t-Test	FDR correction BH	0.141813	FALSE	QL	SN	1.53266	1.08997	Paired t-test
AspRS~Q7K0E6	2.16735	0.118752	15.3707	14.7556	0.110987	0.541932	0.615117	t-Test	FDR correction BH	0.185644	FALSE	QL	SN	1.53168	0.92536	Paired t-test
Dmel\CG1309~Q9VZF1	14.0738	0.000776953	13.7451	13.1355	0.209624	0.237584	0.6096	t-Test	FDR correction BH	0.0121342	TRUE	QL	SN	1.52584	3.10961	Paired t-test
f-cup~A0A0B4KGK9	2.19983	0.115191	15.2493	14.6406	0.297678	0.538058	0.608682	t-Test	FDR correction BH	0.181323	FALSE	QL	SN	1.52487	0.938582	Paired t-test
RpS5a~X2JKU5	1.98456	0.141429	15.4017	14.7935	0.017569	0.534689	0.608195	t-Test	FDR correction BH	0.21115	FALSE	QL	SN	1.52435	0.849461	Paired t-test
poly~Q9VFW4	3.42864	0.0415793	15.0083	14.4024	0.27394	0.368637	0.605843	t-Test	FDR correction BH	0.0857978	FALSE	QL	SN	1.52187	1.38112	Paired t-test
Dmel\CG17597~Q9VJ44	2.94935	0.0600559	16.9571	16.3515	0.234455	0.513582	0.605623	t-Test	FDR correction BH	0.113352	FALSE	QL	SN	1.52164	1.22144	Paired t-test
ScsbetaG~Q9V470	1.46789	0.238434	15.362	14.7584	0.389591	0.356542	0.603651	t-Test	FDR correction BH	0.3121	FALSE	QL	SN	1.51956	0.622631	Paired t-test
Dmel\CG2023~Q9VNI9	7.10786	0.00572983	18.721	18.1175	0.0876939	0.138859	0.60344	t-Test	FDR correction BH	0.0257116	TRUE	QL	SN	1.51934	2.24186	Paired t-test
CG9798~Q95T98	4.02255	0.027599	16.2086	15.6068	0.182381	0.440543	0.60173	t-Test	FDR correction BH	0.0665841	FALSE	QL	SN	1.51754	1.55911	Paired t-test
Aos1~Q7KSM5	8.57904	0.00332897	19.0894	18.4879	0.137877	0.132664	0.601451	t-Test	FDR correction BH	0.0197632	TRUE	QL	SN	1.51724	2.47769	Paired t-test
bur~Q9VIE7	2.0951	0.127157	15.6925	15.0913	0.0725681	0.446226	0.601195	t-Test	FDR correction BH	0.195334	FALSE	QL	SN	1.51697	0.89566	Paired t-test
aralar1~A0A0B4KHW3	3.33631	0.0445095	16.3629	15.7636	0.142924	0.323909	0.59927	t-Test	FDR correction BH	0.0898651	FALSE	QL	SN	1.51495	1.35155	Paired t-test
scpr-B~Q9VGQ4	1.05817	0.36764	14.4727	13.8751	0.253057	0.897222	0.597554	t-Test	FDR correction BH	0.446721	FALSE	QL	SN	1.51315	0.434577	Paired t-test
Arf79F~M9PG22	3.13322	0.0519355	16.1185	15.5263	0.498948	0.390119	0.592201	t-Test	FDR correction BH	0.100283	FALSE	QL	SN	1.50754	1.28454	Paired t-test
CG31808-RC~F9VMG5	1.96758	0.143786	16.6947	16.1047	0.348705	0.28396	0.590014	t-Test	FDR correction BH	0.213831	FALSE	QL	SN	1.50526	0.842283	Paired t-test
yl~P98163	4.03183	0.0274329	15.3324	14.7445	0.17064	0.308749	0.587912	t-Test	FDR correction BH	0.0665153	FALSE	QL	SN	1.50307	1.56173	Paired t-test
Dmel\CG13907~Q9W0L6	14.2931	0.000742153	19.1396	18.5521	0.120883	0.126595	0.587531	t-Test	FDR correction BH	0.0121342	TRUE	QL	SN	1.50267	3.12951	Paired t-test
Mpcp2~Q0E8E8	3.49644	0.0395824	16.9473	16.361	0.126945	0.393349	0.586344	t-Test	FDR correction BH	0.083738	FALSE	QL	SN	1.50144	1.4025	Paired t-test
RpLP0~M9PG76	2.40597	0.0953619	15.7384	15.1553	0.375294	0.414339	0.583147	t-Test	FDR correction BH	0.157258	FALSE	QL	SN	1.49811	1.02063	Paired t-test
poe~M9PB68	1.78792	0.171746	15.4419	14.8645	0.198648	0.522478	0.5774	t-Test	FDR correction BH	0.244934	FALSE	QL	SN	1.49216	0.765113	Paired t-test
AP-1-2beta~Q24253	1.31011	0.281444	15.1895	14.6185	0.79472	0.0773829	0.571017	t-Test	FDR correction BH	0.354981	FALSE	QL	SN	1.48557	0.550607	Paired t-test
eIF3l~Q9VTU4	3.98332	0.0283163	16.5929	16.0234	0.209904	0.337935	0.569496	t-Test	FDR correction BH	0.0678315	FALSE	QL	SN	1.48401	1.54796	Paired t-test
Dmel\CG7556~Q9VWL4	4.39411	0.0218414	15.4859	14.9192	0.256952	0.0688673	0.566711	t-Test	FDR correction BH	0.0572807	FALSE	QL	SN	1.48114	1.66072	Paired t-test
CG10097~Q95T70	3.43719	0.0413206	14.7898	14.2237	0.372321	0.0913125	0.566102	t-Test	FDR correction BH	0.0854479	FALSE	QL	SN	1.48052	1.38383	Paired t-test
RpS2~M9PB84	8.34172	0.00361144	18.8606	18.2986	0.155283	0.21731	0.562062	t-Test	FDR correction BH	0.0203159	TRUE	QL	SN	1.47638	2.44232	Paired t-test
inaD~Q24008	1.39571	0.257163	14.7907	14.2291	0.429728	1.04169	0.561618	t-Test	FDR correction BH	0.330905	FALSE	QL	SN	1.47592	0.589791	Paired t-test
axo~M9PE65	3.87246	0.030477	17.8281	17.2701	0.421066	0.278694	0.557907	t-Test	FDR correction BH	0.0711875	FALSE	QL	SN	1.47213	1.51603	Paired t-test
bif~M9PHL6	2.89612	0.0627	17.1617	16.6048	0.405719	0.398827	0.556862	t-Test	FDR correction BH	0.117231	FALSE	QL	SN	1.47107	1.20273	Paired t-test
ctp~M9NDP1	2.91394	0.061799	15.5734	15.0211	0.134366	0.233604	0.552339	t-Test	FDR correction BH	0.116092	FALSE	QL	SN	1.46646	1.20902	Paired t-test
CG16935-RA~H8F4T6	1.17336	0.325334	15.6983	15.1521	0.751492	0.480066	0.546165	t-Test	FDR correction BH	0.402999	FALSE	QL	SN	1.4602	0.487671	Paired t-test
uex~A0A0B7P9G0	5.48651	0.0119107	16.6138	16.0698	0.186122	0.0685975	0.543946	t-Test	FDR correction BH	0.0388066	TRUE	QL	SN	1.45795	1.92406	Paired t-test
Stam~Q9XTL2	4.65223	0.018732	17.1449	16.6015	0.175393	0.0479962	0.543381	t-Test	FDR correction BH	0.0519862	FALSE	QL	SN	1.45738	1.72742	Paired t-test
Dmel\CG2698~B7Z0V2	2.22865	0.112138	15.3629	14.8221	0.539638	0.168992	0.540857	t-Test	FDR correction BH	0.178993	FALSE	QL	SN	1.45484	0.950249	Paired t-test
RhoGDI~Q9VW59	4.38983	0.0218983	16.1124	15.5751	0.260388	0.144309	0.537273	t-Test	FDR correction BH	0.0572807	FALSE	QL	SN	1.45123	1.65959	Paired t-test
CG32355~M9NE59	2.43905	0.0925783	17.4436	16.9086	0.666073	0.394893	0.535043	t-Test	FDR correction BH	0.154426	FALSE	QL	SN	1.44899	1.03349	Paired t-test
Dmel\CG33523~Q8I935	2.69556	0.0740642	16.8034	16.2684	0.462752	0.231661	0.534955	t-Test	FDR correction BH	0.133618	FALSE	QL	SN	1.4489	1.13039	Paired t-test
Psa~Q9W0E4	1.56924	0.214605	15.7651	15.2312	0.182146	0.592336	0.53387	t-Test	FDR correction BH	0.288009	FALSE	QL	SN	1.44781	0.66836	Paired t-test
aPKC~A1Z9X0	0.571734	0.607532	15.8666	15.3345	1.33838	0.803356	0.532122	t-Test	FDR correction BH	0.677962	FALSE	QL	SN	1.44605	0.216431	Paired t-test
Marf~Q7YU24	3.22216	0.0485045	15.3064	14.7819	0.199182	0.234533	0.524474	t-Test	FDR correction BH	0.0953921	FALSE	QL	SN	1.43841	1.31422	Paired t-test
RAF2~Q9VV52	1.0588	0.367398	15.368	14.8452	0.902075	0.992721	0.522786	t-Test	FDR correction BH	0.446721	FALSE	QL	SN	1.43673	0.434864	Paired t-test
EG:BACH48C10.5~Q9W4Z1	1.10025	0.35159	15.3973	14.8751	0.618102	0.660242	0.522161	t-Test	FDR correction BH	0.431497	FALSE	QL	SN	1.43611	0.453964	Paired t-test
LBR~Q8MLV1-2	1.34178	0.272188	15.481	14.959	0.832615	0.828185	0.522054	t-Test	FDR correction BH	0.34577	FALSE	QL	SN	1.436	0.565131	Paired t-test
Sec63~Q9VS57	2.78126	0.0689182	17.1831	16.663	0.216769	0.278253	0.520019	t-Test	FDR correction BH	0.126774	FALSE	QL	SN	1.43397	1.16167	Paired t-test
RpS15Aa~E1JJM9	4.19619	0.0246914	18.5389	18.0209	0.11137	0.183012	0.518017	t-Test	FDR correction BH	0.062138	FALSE	QL	SN	1.43199	1.60745	Paired t-test
RpL18~M9PHM6	11.4071	0.00144564	19.4668	18.9529	0.343811	0.34058	0.513872	t-Test	FDR correction BH	0.015251	TRUE	QL	SN	1.42788	2.83994	Paired t-test
kermit~Q7JX82	4.82718	0.0169455	17.0201	16.5063	0.279214	0.113702	0.513834	t-Test	FDR correction BH	0.048726	TRUE	QL	SN	1.42784	1.77094	Paired t-test
RpL15~A8Y560	2.46627	0.0903627	18.1784	17.666	0.213345	0.186336	0.512335	t-Test	FDR correction BH	0.152649	FALSE	QL	SN	1.42636	1.04401	Paired t-test
Rpt6~O18413	2.56111	0.0831339	15.2577	14.7462	0.172162	0.394565	0.511451	t-Test	FDR correction BH	0.143792	FALSE	QL	SN	1.42548	1.08022	Paired t-test
RpS4~X2JGM9	5.89404	0.00974907	18.3254	17.8143	0.245846	0.216931	0.511064	t-Test	FDR correction BH	0.034359	TRUE	QL	SN	1.4251	2.01104	Paired t-test
Naprt~M9PC31	1.35337	0.268882	14.4165	13.9061	0.089821	0.580834	0.510425	t-Test	FDR correction BH	0.342937	FALSE	QL	SN	1.42447	0.570439	Paired t-test
goe~X2JFT2	1.98989	0.140699	15.7032	15.1931	0.405224	0.416972	0.510047	t-Test	FDR correction BH	0.21062	FALSE	QL	SN	1.4241	0.85171	Paired t-test
Sc2~Q9VZL3	4.12554	0.0258244	17.0117	16.5029	0.243111	0.200165	0.508835	t-Test	FDR correction BH	0.0636816	FALSE	QL	SN	1.4229	1.58797	Paired t-test
RpS11~Q0E9B6	2.93981	0.0605193	18.4664	17.9604	0.18043	0.137766	0.505911	t-Test	FDR correction BH	0.113957	FALSE	QL	SN	1.42002	1.21811	Paired t-test
RpS27~Q9VBU9	4.44037	0.0212374	18.0596	17.5556	0.15828	0.154826	0.504029	t-Test	FDR correction BH	0.0561981	FALSE	QL	SN	1.41817	1.6729	Paired t-test
Dmel\CG2747~Q32KD3	1.57854	0.212555	13.5916	13.0882	0.33187	0.577419	0.503468	t-Test	FDR correction BH	0.286706	FALSE	QL	SN	1.41762	0.672529	Paired t-test
RpS6~P29327	2.36821	0.0986633	18.1259	17.6295	0.226792	0.227428	0.49641	t-Test	FDR correction BH	0.161036	FALSE	QL	SN	1.4107	1.00584	Paired t-test
WASp~Q9VAT0	2.74064	0.0713001	15.6459	15.1515	0.564742	0.68943	0.494383	t-Test	FDR correction BH	0.130104	FALSE	QL	SN	1.40872	1.14691	Paired t-test
Cyp9f2~Q9VG82	3.07882	0.0541859	14.6113	14.1179	0.154467	0.133202	0.493487	t-Test	FDR correction BH	0.103873	FALSE	QL	SN	1.40784	1.26611	Paired t-test
apolpp~L0MPS3	2.2406	0.1109	18.3599	17.869	0.238849	0.459538	0.490869	t-Test	FDR correction BH	0.177973	FALSE	QL	SN	1.40529	0.955069	Paired t-test
Srpk79D~Q8T3S1	2.03002	0.135342	15.7018	15.2111	0.309203	0.546229	0.490678	t-Test	FDR correction BH	0.204185	FALSE	QL	SN	1.4051	0.868568	Paired t-test
Dmel\CG8726~A1Z782	1.47635	0.236338	16.2221	15.734	0.331496	0.244437	0.48811	t-Test	FDR correction BH	0.310889	FALSE	QL	SN	1.40261	0.626466	Paired t-test
Dmel\CG2010~Q8T0K1	7.88045	0.00425792	15.8908	15.4046	0.101041	0.0822797	0.48618	t-Test	FDR correction BH	0.0222389	TRUE	QL	SN	1.40073	2.3708	Paired t-test
Cyp1~P25007	1.91614	0.15121	15.7177	15.2331	0.368675	0.456371	0.484591	t-Test	FDR correction BH	0.222211	FALSE	QL	SN	1.39919	0.820421	Paired t-test
CYLD~Q8IPC5	0.983692	0.397801	16.0767	15.5963	0.65641	0.66166	0.480418	t-Test	FDR correction BH	0.476539	FALSE	QL	SN	1.39515	0.400334	Paired t-test
RpL8~Q9V3G1	2.05478	0.132156	17.4766	17.0003	0.281496	0.389347	0.47632	t-Test	FDR correction BH	0.201148	FALSE	QL	SN	1.39119	0.878913	Paired t-test
CG7095~Q9VWP8	0.901412	0.433808	14.7472	14.2719	1.01386	0.664455	0.475328	t-Test	FDR correction BH	0.511136	FALSE	QL	SN	1.39023	0.362703	Paired t-test
RpL3~O16797	3.39051	0.0427587	19.0964	18.6232	0.197111	0.152122	0.473254	t-Test	FDR correction BH	0.0873264	FALSE	QL	SN	1.38824	1.36898	Paired t-test
Gabat~Q9VW68	2.64782	0.0771379	15.9768	15.5045	0.200838	0.259242	0.472288	t-Test	FDR correction BH	0.136783	FALSE	QL	SN	1.38731	1.11273	Paired t-test
Eps-15~Q8MMD2	2.94414	0.0603087	17.741	17.2698	0.262719	0.0796413	0.471248	t-Test	FDR correction BH	0.113694	FALSE	QL	SN	1.38631	1.21962	Paired t-test
CaMKII~L0MLR4	1.722	0.183548	14.0165	13.5494	0.306317	0.493008	0.467004	t-Test	FDR correction BH	0.255587	FALSE	QL	SN	1.38224	0.736251	Paired t-test
Mkk4~O61444	1.67999	0.191551	15.6682	15.203	0.194047	0.566798	0.465226	t-Test	FDR correction BH	0.263507	FALSE	QL	SN	1.38053	0.717716	Paired t-test
CG6544~A0A0B4LGZ7	4.02447	0.0275646	17.4157	16.9539	0.260603	0.152744	0.461771	t-Test	FDR correction BH	0.0665841	FALSE	QL	SN	1.37723	1.55965	Paired t-test
DnaJ-H~Q9VK35	6.55607	0.00721624	18.9807	18.5207	0.141677	0.140199	0.459998	t-Test	FDR correction BH	0.0290455	TRUE	QL	SN	1.37554	2.14169	Paired t-test
unc-13~Q8IM86	1.60333	0.207192	14.7747	14.3166	0.39889	0.571584	0.458085	t-Test	FDR correction BH	0.280185	FALSE	QL	SN	1.37372	0.683626	Paired t-test
Rab2~O18333	3.54603	0.0381987	20.5968	20.1429	0.164856	0.218529	0.453883	t-Test	FDR correction BH	0.0820088	FALSE	QL	SN	1.36972	1.41795	Paired t-test
Fs(2)Ket~M9NDC3	3.55957	0.0378317	14.9888	14.5361	0.26944	0.210871	0.452709	t-Test	FDR correction BH	0.081661	FALSE	QL	SN	1.36861	1.42214	Paired t-test
Pka-C1~P12370	2.59709	0.0805784	15.5468	15.096	0.463721	0.182326	0.450817	t-Test	FDR correction BH	0.140747	FALSE	QL	SN	1.36681	1.09378	Paired t-test
Npl4~Q9VBP9-2	0.969634	0.40375	15.8503	15.4025	0.133686	0.930765	0.447756	t-Test	FDR correction BH	0.481418	FALSE	QL	SN	1.36392	0.393887	Paired t-test
Pka-R2~P81900	2.05533	0.132086	16.6926	16.2467	0.539673	0.210705	0.445854	t-Test	FDR correction BH	0.201148	FALSE	QL	SN	1.36212	0.879143	Paired t-test
Rpn5~Q9V3Z4	1.39167	0.258258	14.9903	14.5489	0.706941	0.697632	0.441349	t-Test	FDR correction BH	0.331736	FALSE	QL	SN	1.35787	0.587946	Paired t-test
Nipsnap~M9PJP0	2.29411	0.105557	16.6703	16.2302	0.184187	0.236082	0.440065	t-Test	FDR correction BH	0.170714	FALSE	QL	SN	1.35667	0.976512	Paired t-test
Dmel\CG10103~M9PEC1	2.62917	0.078381	18.1484	17.7111	0.307948	0.227671	0.437364	t-Test	FDR correction BH	0.138427	FALSE	QL	SN	1.35413	1.10579	Paired t-test
UbcE2M~M9PBW0	4.17969	0.0249502	15.6334	15.1964	0.147869	0.16415	0.436914	t-Test	FDR correction BH	0.0625915	FALSE	QL	SN	1.35371	1.60293	Paired t-test
dsh~P51140	1.6869	0.190209	15.2501	14.8137	0.418602	0.269823	0.436456	t-Test	FDR correction BH	0.262599	FALSE	QL	SN	1.35328	0.72077	Paired t-test
RpS14b~X2JCX8	2.80021	0.0678409	17.3519	16.9158	0.336081	0.314175	0.43615	t-Test	FDR correction BH	0.12581	FALSE	QL	SN	1.35299	1.16851	Paired t-test
betaTub85D~P61857	1.72556	0.182887	17.2026	16.7669	0.125562	0.423639	0.435766	t-Test	FDR correction BH	0.25556	FALSE	QL	SN	1.35263	0.737818	Paired t-test
Dip-B~Q9VFQ9	1.29866	0.284872	15.7008	15.2695	0.131001	0.587515	0.431292	t-Test	FDR correction BH	0.358453	FALSE	QL	SN	1.34844	0.54535	Paired t-test
nst~Q9VTZ4	3.00944	0.0572372	14.7277	14.2981	0.379866	0.248522	0.429584	t-Test	FDR correction BH	0.108805	FALSE	QL	SN	1.34685	1.24232	Paired t-test
Lam~M9NE89	1.92549	0.149828	19.472	19.0428	0.323598	0.137267	0.429121	t-Test	FDR correction BH	0.220996	FALSE	QL	SN	1.34641	0.824407	Paired t-test
Ncc69~M9PCA7	2.24021	0.11094	17.1271	16.7004	0.319681	0.326058	0.426745	t-Test	FDR correction BH	0.177973	FALSE	QL	SN	1.3442	0.954913	Paired t-test
Yp3~X2JEX8	1.36346	0.26604	20.5408	20.1147	0.267975	0.302408	0.426124	t-Test	FDR correction BH	0.339974	FALSE	QL	SN	1.34362	0.575053	Paired t-test
ArfGAP3~M9PGG0	3.73539	0.0334505	18.5706	18.1453	0.167861	0.086643	0.425312	t-Test	FDR correction BH	0.076101	FALSE	QL	SN	1.34286	1.4756	Paired t-test
scu~O18404	5.24507	0.0134933	16.8289	16.4076	0.140551	0.116947	0.421327	t-Test	FDR correction BH	0.042396	TRUE	QL	SN	1.33916	1.86988	Paired t-test
yip2~Q9VL70	2.74147	0.0712502	16.3791	15.9601	1.22022	1.46718	0.418951	t-Test	FDR correction BH	0.130104	FALSE	QL	SN	1.33696	1.14721	Paired t-test
RpL10~M9PIM0	2.33489	0.101694	18.9165	18.5005	0.173927	0.135538	0.416035	t-Test	FDR correction BH	0.165643	FALSE	QL	SN	1.33426	0.992705	Paired t-test
bark~M9NDE3-2	1.45072	0.242752	16.585	16.173	0.300893	0.455232	0.411904	t-Test	FDR correction BH	0.316452	FALSE	QL	SN	1.33044	0.614837	Paired t-test
aux~A0A0B4KG14	1.42985	0.248113	16.2328	15.8214	0.254121	0.293313	0.411387	t-Test	FDR correction BH	0.322122	FALSE	QL	SN	1.32996	0.605351	Paired t-test
Lsd-1~A0A0B4KHZ1	1.04465	0.372949	17.4736	17.0642	0.453652	0.437277	0.409437	t-Test	FDR correction BH	0.451793	FALSE	QL	SN	1.32817	0.428351	Paired t-test
dock~Q8IPW2	0.850169	0.4577	15.0333	14.6251	0.997675	0.261381	0.408197	t-Test	FDR correction BH	0.534934	FALSE	QL	SN	1.32703	0.339419	Paired t-test
RpS23~A0A0B4LFD9	2.07171	0.130029	17.4065	16.9984	0.161123	0.242527	0.408109	t-Test	FDR correction BH	0.198978	FALSE	QL	SN	1.32695	0.88596	Paired t-test
Act5C~X2JCP8	1.68922	0.189759	17.1622	16.7541	0.58834	0.380025	0.408078	t-Test	FDR correction BH	0.262401	FALSE	QL	SN	1.32692	0.721797	Paired t-test
prom~A0AVW1	0.79425	0.485077	15.0488	14.6415	0.756649	0.938743	0.407364	t-Test	FDR correction BH	0.563213	FALSE	QL	SN	1.32626	0.314189	Paired t-test
Vha68-1~M9PD18	1.40616	0.254358	16.6159	16.2089	0.423878	0.633113	0.406931	t-Test	FDR correction BH	0.328111	FALSE	QL	SN	1.32586	0.594555	Paired t-test
RpL12~Q9W1B9	11.1533	0.00154465	18.7371	18.3304	0.124022	0.166031	0.406744	t-Test	FDR correction BH	0.0158382	TRUE	QL	SN	1.32569	2.81117	Paired t-test
BcDNA:GH02439~Q95T61	1.86244	0.159443	15.7409	15.3354	0.637831	0.314911	0.405528	t-Test	FDR correction BH	0.231112	FALSE	QL	SN	1.32457	0.797395	Paired t-test
RpL11~A0A0B4LGZ5	3.69017	0.0345124	18.8479	18.4459	0.282913	0.213976	0.401983	t-Test	FDR correction BH	0.0771083	FALSE	QL	SN	1.32132	1.46203	Paired t-test
RpL31~Q9V597	8.04785	0.00400685	16.7899	16.3883	0.288973	0.302416	0.401594	t-Test	FDR correction BH	0.0212136	TRUE	QL	SN	1.32097	2.3972	Paired t-test
ade5~Q9I7S8	0.829296	0.467759	15.8039	15.4025	1.38907	2.08515	0.401359	t-Test	FDR correction BH	0.544813	FALSE	QL	SN	1.32075	0.329978	Paired t-test
comt~M9PH10	5.19055	0.0138881	14.8723	14.471	0.417021	0.352116	0.401269	t-Test	FDR correction BH	0.0431384	TRUE	QL	SN	1.32067	1.85736	Paired t-test
Tdc2~A1Z6N4	1.43002	0.248069	15.5392	15.1394	0.49762	0.138135	0.39977	t-Test	FDR correction BH	0.322122	FALSE	QL	SN	1.3193	0.605427	Paired t-test
Rpn7~Q9V3G7	2.4209	0.0940933	15.7916	15.3922	0.289243	0.401632	0.39946	t-Test	FDR correction BH	0.156253	FALSE	QL	SN	1.31901	1.02644	Paired t-test
RpL13A~Q9VNE9	4.27258	0.0235375	17.2409	16.8462	0.367929	0.276659	0.394721	t-Test	FDR correction BH	0.0600698	FALSE	QL	SN	1.31469	1.62824	Paired t-test
RpL18A~P41093	2.41658	0.0944581	17.9541	17.5615	0.125662	0.239324	0.392587	t-Test	FDR correction BH	0.156253	FALSE	QL	SN	1.31274	1.02476	Paired t-test
Atg18a~M9PEY7	2.51683	0.0864169	19.5036	19.1174	0.0819579	0.254725	0.386203	t-Test	FDR correction BH	0.147865	FALSE	QL	SN	1.30695	1.0634	Paired t-test
RpL21~Q9V9M7	1.76343	0.176027	17.7154	17.3302	0.253955	0.2538	0.385159	t-Test	FDR correction BH	0.248592	FALSE	QL	SN	1.306	0.75442	Paired t-test
CCT3~A4V303	4.15957	0.0252704	17.7674	17.3829	0.101266	0.235926	0.384544	t-Test	FDR correction BH	0.0628996	FALSE	QL	SN	1.30545	1.59739	Paired t-test
Sep4~Q7KUX3	1.45782	0.240956	15.9716	15.5872	0.0809089	0.392901	0.384441	t-Test	FDR correction BH	0.314625	FALSE	QL	SN	1.30535	0.618063	Paired t-test
AP-2alpha~P91926	1.96271	0.14447	16.391	16.0093	0.455577	0.291782	0.381679	t-Test	FDR correction BH	0.214284	FALSE	QL	SN	1.30286	0.840222	Paired t-test
flw~H5V895	1.47075	0.237723	14.998	14.6168	0.123531	0.338316	0.381189	t-Test	FDR correction BH	0.311681	FALSE	QL	SN	1.30241	0.623929	Paired t-test
lap~B7Z0U7	2.22295	0.112733	18.2324	17.8523	0.330259	0.2294	0.380149	t-Test	FDR correction BH	0.179583	FALSE	QL	SN	1.30148	0.94795	Paired t-test
Vap33~Q9W4N8	4.46398	0.0209375	22.6367	22.2577	0.140263	0.160934	0.378903	t-Test	FDR correction BH	0.0554967	FALSE	QL	SN	1.30035	1.67907	Paired t-test
FASN2~Q9VQL6	0.911888	0.429063	15.1223	14.7449	0.370099	0.706471	0.377368	t-Test	FDR correction BH	0.506295	FALSE	QL	SN	1.29897	0.367479	Paired t-test
Dmel\CG5973~Q9VM11	3.6832	0.0346801	15.2009	14.8246	0.163002	0.282102	0.376237	t-Test	FDR correction BH	0.0773744	FALSE	QL	SN	1.29795	1.45992	Paired t-test
CG17159~Q8SYH8	1.02211	0.381961	14.4805	14.1049	0.58545	0.19472	0.375629	t-Test	FDR correction BH	0.459912	FALSE	QL	SN	1.29741	0.417981	Paired t-test
dhd~X2JDR5	1.31883	0.278863	16.1638	15.7887	0.486068	0.162597	0.375066	t-Test	FDR correction BH	0.352842	FALSE	QL	SN	1.2969	0.55461	Paired t-test
aay~Q9VSY6	1.56988	0.214465	14.1082	13.7337	0.778402	0.726188	0.374537	t-Test	FDR correction BH	0.288009	FALSE	QL	SN	1.29642	0.668644	Paired t-test
Dmel\CG6983~Q9VSK4	2.14383	0.121413	15.8239	15.451	0.0639526	0.322888	0.372948	t-Test	FDR correction BH	0.188327	FALSE	QL	SN	1.295	0.915734	Paired t-test
ade2~P35421	1.98908	0.14081	14.8949	14.5225	0.617332	0.795849	0.372348	t-Test	FDR correction BH	0.21062	FALSE	QL	SN	1.29446	0.851366	Paired t-test
PyK~O62619-2	3.10956	0.0528996	19.6477	19.2754	0.0933708	0.213747	0.372311	t-Test	FDR correction BH	0.101774	FALSE	QL	SN	1.29442	1.27655	Paired t-test
Phb2~Q0E924	2.66742	0.0758572	16.6598	16.2884	0.179207	0.386233	0.371433	t-Test	FDR correction BH	0.13532	FALSE	QL	SN	1.29364	1.12	Paired t-test
CG17101~Q9VKT1	1.51668	0.226617	15.9447	15.5739	0.433893	0.268111	0.370849	t-Test	FDR correction BH	0.301588	FALSE	QL	SN	1.29311	0.644707	Paired t-test
RpL7A~X2JCS6	2.79043	0.0683941	17.0635	16.6957	0.411815	0.296513	0.367767	t-Test	FDR correction BH	0.126394	FALSE	QL	SN	1.29035	1.16498	Paired t-test
CCT7~Q9VHL2	3.63431	0.0358847	17.7305	17.3635	0.0770262	0.16743	0.366946	t-Test	FDR correction BH	0.0788744	FALSE	QL	SN	1.28962	1.44509	Paired t-test
Mdh1~Q9VKX2	0.888261	0.439831	15.1663	14.801	0.608632	0.694269	0.365269	t-Test	FDR correction BH	0.517085	FALSE	QL	SN	1.28812	0.356714	Paired t-test
sgg~A4V3W2	4.17221	0.0250686	16.0456	15.6809	0.411842	0.31329	0.364667	t-Test	FDR correction BH	0.0626911	FALSE	QL	SN	1.28758	1.60087	Paired t-test
RpS24~Q9W229	1.89551	0.154314	17.7166	17.3535	0.320556	0.101324	0.363105	t-Test	FDR correction BH	0.225318	FALSE	QL	SN	1.28619	0.811595	Paired t-test
RpL30~Q9VJ19	3.35664	0.0438423	18.0199	17.66	0.126723	0.103647	0.359941	t-Test	FDR correction BH	0.0889691	FALSE	QL	SN	1.28337	1.35811	Paired t-test
Dmel\CG5177~Q9VM18	1.48432	0.234381	16.1946	15.8354	0.134961	0.314327	0.359213	t-Test	FDR correction BH	0.309002	FALSE	QL	SN	1.28273	0.630077	Paired t-test
Rpt1~Q7KMQ0	4.92651	0.0160293	15.8742	15.5153	0.493583	0.594546	0.358845	t-Test	FDR correction BH	0.0473909	TRUE	QL	SN	1.2824	1.79509	Paired t-test
hts~A0A0B4K7A5	2.36953	0.0985459	18.6581	18.3019	0.184827	0.141649	0.356177	t-Test	FDR correction BH	0.161009	FALSE	QL	SN	1.28003	1.00636	Paired t-test
fidipidine~A1ZAC7	3.51433	0.0390759	16.8557	16.5048	0.210828	0.239532	0.350917	t-Test	FDR correction BH	0.0829972	FALSE	QL	SN	1.27537	1.40809	Paired t-test
whd~Q7JQH9	0.861733	0.452209	15.512	15.1634	0.575458	0.626578	0.348609	t-Test	FDR correction BH	0.529682	FALSE	QL	SN	1.27333	0.344661	Paired t-test
GstE11~Q7JVZ8	1.48377	0.234516	16.7001	16.3516	0.386049	0.314934	0.348501	t-Test	FDR correction BH	0.309002	FALSE	QL	SN	1.27324	0.629828	Paired t-test
inaC~P13677	1.58404	0.211352	15.3379	14.9927	0.154645	0.357894	0.345248	t-Test	FDR correction BH	0.285325	FALSE	QL	SN	1.27037	0.674993	Paired t-test
RpS3A~P55830	3.08587	0.0538876	18.8176	18.4741	0.110867	0.110585	0.343446	t-Test	FDR correction BH	0.10355	FALSE	QL	SN	1.26878	1.26851	Paired t-test
Dak1~Q9VBI2	2.48008	0.089264	15.6033	15.2606	0.140415	0.14983	0.342719	t-Test	FDR correction BH	0.151435	FALSE	QL	SN	1.26814	1.04932	Paired t-test
cyp33~Q9V3G3	0.55768	0.615973	14.6378	14.2963	0.145154	1.07908	0.341464	t-Test	FDR correction BH	0.686185	FALSE	QL	SN	1.26704	0.210438	Paired t-test
RnrL~P48591	2.44043	0.0924649	15.9921	15.6515	0.261401	0.491772	0.340585	t-Test	FDR correction BH	0.154426	FALSE	QL	SN	1.26627	1.03402	Paired t-test
DCTN1-p150~P13496	0.996184	0.392583	15.1226	14.7822	0.348291	0.759549	0.340407	t-Test	FDR correction BH	0.471633	FALSE	QL	SN	1.26611	0.406068	Paired t-test
GstD1~P20432	3.11349	0.0527381	18.6385	18.2984	0.245848	0.0840809	0.34008	t-Test	FDR correction BH	0.101709	FALSE	QL	SN	1.26583	1.27788	Paired t-test
chic~M9NEU5	2.796	0.0680786	16.7715	16.4317	0.37157	0.300842	0.339752	t-Test	FDR correction BH	0.126104	FALSE	QL	SN	1.26554	1.16699	Paired t-test
Gapdh2~M9PJN8	7.41781	0.00506914	19.9236	19.5839	0.285407	0.26884	0.339746	t-Test	FDR correction BH	0.0246086	TRUE	QL	SN	1.26553	2.29507	Paired t-test
Dmel\CG14408~B7Z0Y5	1.13173	0.340036	14.8146	14.4769	0.68283	0.179688	0.33771	t-Test	FDR correction BH	0.419905	FALSE	QL	SN	1.26375	0.468475	Paired t-test
CG32352~M9NF47	1.55873	0.21695	19.4931	19.1564	0.712479	0.378044	0.33674	t-Test	FDR correction BH	0.290666	FALSE	QL	SN	1.2629	0.66364	Paired t-test
FeCh~Q9V9S8	1.27139	0.29321	16.4586	16.1234	0.349555	0.122306	0.335215	t-Test	FDR correction BH	0.367782	FALSE	QL	SN	1.26157	0.532822	Paired t-test
RpL7~X2J5G6	4.27231	0.0235414	18.1075	17.7724	0.437612	0.480253	0.335144	t-Test	FDR correction BH	0.0600698	FALSE	QL	SN	1.2615	1.62817	Paired t-test
p120ctn~Q7PLI0	1.26742	0.294445	15.8791	15.5448	0.362681	0.599576	0.334327	t-Test	FDR correction BH	0.369041	FALSE	QL	SN	1.26079	0.530995	Paired t-test
RpL14~P55841	3.59973	0.0367693	18.5227	18.1884	0.278354	0.366602	0.334259	t-Test	FDR correction BH	0.0801279	FALSE	QL	SN	1.26073	1.43451	Paired t-test
ninaE~P06002	1.62657	0.202304	17.6122	17.279	0.421852	0.250066	0.333244	t-Test	FDR correction BH	0.27568	FALSE	QL	SN	1.25984	0.693995	Paired t-test
Rm62~E1JJ68	3.40038	0.0424496	15.7161	15.3831	0.240187	0.146603	0.332982	t-Test	FDR correction BH	0.086918	FALSE	QL	SN	1.25961	1.37213	Paired t-test
Dmel\CG11808~Q7K1H5	0.416956	0.704749	15.1069	14.7783	1.2071	0.489203	0.328596	t-Test	FDR correction BH	0.760614	FALSE	QL	SN	1.25579	0.151965	Paired t-test
sea~Q7KSQ0	1.84641	0.162002	17.2309	16.9033	0.298569	0.471773	0.327592	t-Test	FDR correction BH	0.233547	FALSE	QL	SN	1.25492	0.790478	Paired t-test
EndoA~B5RIU6	0.829084	0.467862	17.1592	16.8327	0.883692	0.253544	0.326536	t-Test	FDR correction BH	0.544813	FALSE	QL	SN	1.254	0.329882	Paired t-test
Dmel\CG17746~Q9VZS1	1.89059	0.155064	16.5601	16.238	0.157629	0.252736	0.322086	t-Test	FDR correction BH	0.225998	FALSE	QL	SN	1.25014	0.80949	Paired t-test
alphaSnap~Q23983	1.05678	0.368182	17.0053	16.6857	0.656943	0.251302	0.319611	t-Test	FDR correction BH	0.447038	FALSE	QL	SN	1.24799	0.433937	Paired t-test
Pgd~M9PIS3	1.50439	0.229533	16.4662	16.1501	0.253507	0.181169	0.316121	t-Test	FDR correction BH	0.304198	FALSE	QL	SN	1.24498	0.639155	Paired t-test
bun~X2J847	1.03226	0.377875	13.9604	13.645	0.387369	0.60205	0.31539	t-Test	FDR correction BH	0.456551	FALSE	QL	SN	1.24435	0.422652	Paired t-test
RpL24~X2JE06	2.19097	0.116149	17.6287	17.3165	0.418421	0.299964	0.31224	t-Test	FDR correction BH	0.18247	FALSE	QL	SN	1.24163	0.934986	Paired t-test
CT32316~Q9VLJ7	1.64666	0.198182	16.2985	15.9868	0.371237	0.277378	0.31164	t-Test	FDR correction BH	0.271224	FALSE	QL	SN	1.24112	0.702935	Paired t-test
Men~Q2QBM1	1.37405	0.263088	13.9453	13.6359	0.564338	0.634782	0.309385	t-Test	FDR correction BH	0.336897	FALSE	QL	SN	1.23918	0.579898	Paired t-test
Mpcp1~Q7JUS9	2.60669	0.0799125	19.3642	19.0553	0.213645	0.0819857	0.308929	t-Test	FDR correction BH	0.139977	FALSE	QL	SN	1.23879	1.09739	Paired t-test
RpS16~A0A0B4LG52	2.28484	0.10646	18.7991	18.4923	0.210796	0.0743734	0.306807	t-Test	FDR correction BH	0.171999	FALSE	QL	SN	1.23697	0.972812	Paired t-test
Dmel\CG6282~M9PET5	7.36056	0.00518332	22.3876	22.0869	0.273167	0.208748	0.30074	t-Test	FDR correction BH	0.0246086	TRUE	QL	SN	1.23178	2.28539	Paired t-test
fau~C0HK95	1.60666	0.206485	16.6146	16.3168	0.252669	0.207415	0.297829	t-Test	FDR correction BH	0.279703	FALSE	QL	SN	1.22929	0.685111	Paired t-test
IRSp53~Q8IQE6	0.734508	0.515843	16.6812	16.3835	0.754426	0.320517	0.297675	t-Test	FDR correction BH	0.591178	FALSE	QL	SN	1.22916	0.287483	Paired t-test
Dmel\CG7766~B7Z134	1.1757	0.324524	16.2001	15.9044	0.519035	0.449683	0.295646	t-Test	FDR correction BH	0.402308	FALSE	QL	SN	1.22743	0.488754	Paired t-test
Dmel\CG14964~Q9VZT8	1.5526	0.218331	16.6317	16.3364	0.645255	0.36013	0.295273	t-Test	FDR correction BH	0.292024	FALSE	QL	SN	1.22712	0.660885	Paired t-test
Rap1~M9MRT6	2.10455	0.126019	16.3694	16.0743	0.156314	0.269258	0.295174	t-Test	FDR correction BH	0.19396	FALSE	QL	SN	1.22703	0.899564	Paired t-test
Mtpalpha~Q8IPE8	2.86035	0.0645585	15.1919	14.8978	1.97116	2.11007	0.29416	t-Test	FDR correction BH	0.120424	FALSE	QL	SN	1.22617	1.19005	Paired t-test
Sec61alpha~Q8STG9	0.917125	0.426709	16.6222	16.3283	0.416907	0.292622	0.293902	t-Test	FDR correction BH	0.50389	FALSE	QL	SN	1.22595	0.369868	Paired t-test
Adh~P00334	3.34818	0.0441185	17.7328	17.4391	0.781011	0.903537	0.293674	t-Test	FDR correction BH	0.0894158	FALSE	QL	SN	1.22576	1.35538	Paired t-test
RpS20~P55828	5.75789	0.0104094	18.6525	18.3591	0.108659	0.152833	0.293401	t-Test	FDR correction BH	0.0355175	TRUE	QL	SN	1.22553	1.98258	Paired t-test
Rpn10~M9PIG8	3.08259	0.0540262	14.9381	14.645	0.135513	0.27065	0.293138	t-Test	FDR correction BH	0.103691	FALSE	QL	SN	1.2253	1.2674	Paired t-test
RpL9~X2JDU0	3.17403	0.0503245	18.7816	18.4905	0.117597	0.157252	0.29107	t-Test	FDR correction BH	0.0977646	FALSE	QL	SN	1.22355	1.29822	Paired t-test
DHRS4~Q9VRJ4	1.41759	0.251323	17.1315	16.8429	0.118948	0.313715	0.28856	t-Test	FDR correction BH	0.325411	FALSE	QL	SN	1.22142	0.599768	Paired t-test
l(2)gl~M9NCX1	1.40022	0.255947	17.6908	17.4033	0.31861	0.181025	0.287438	t-Test	FDR correction BH	0.329607	FALSE	QL	SN	1.22047	0.59185	Paired t-test
RFeSP~Q9VQ29	2.69345	0.074197	18.2801	17.9934	0.0917239	0.183321	0.286684	t-Test	FDR correction BH	0.133702	FALSE	QL	SN	1.21983	1.12961	Paired t-test
KrT95D~Q9VCE7	1.78922	0.171523	17.4851	17.1994	0.270602	0.181149	0.285728	t-Test	FDR correction BH	0.244836	FALSE	QL	SN	1.21903	0.765676	Paired t-test
Pkc98E~P13678	2.37857	0.0977439	18.8511	18.5657	0.216959	0.0646987	0.285443	t-Test	FDR correction BH	0.160191	FALSE	QL	SN	1.21878	1.00991	Paired t-test
Cyt-b5-r~M9PD26	0.931369	0.420365	15.6304	15.3451	0.504122	0.637888	0.285304	t-Test	FDR correction BH	0.497505	FALSE	QL	SN	1.21867	0.376373	Paired t-test
Gapdh1~P07486	3.29136	0.0460309	20.6962	20.411	0.354645	0.284276	0.285207	t-Test	FDR correction BH	0.0918888	FALSE	QL	SN	1.21859	1.33695	Paired t-test
AnxB9~A0A0B4KH34	1.0705	0.362866	15.3856	15.1016	0.417574	0.0749519	0.283983	t-Test	FDR correction BH	0.442608	FALSE	QL	SN	1.21755	0.440254	Paired t-test
Cyt-c-p~X2J6D4	1.34502	0.271259	19.5163	19.2328	0.567234	0.307671	0.283466	t-Test	FDR correction BH	0.344934	FALSE	QL	SN	1.21712	0.566616	Paired t-test
ND-20~Q9VXK7	1.08995	0.355453	16.084	15.802	0.230313	0.41156	0.281956	t-Test	FDR correction BH	0.435232	FALSE	QL	SN	1.21584	0.449218	Paired t-test
Rpt3~Q9V405	3.19383	0.0495655	15.6982	15.4181	0.232045	0.36154	0.280073	t-Test	FDR correction BH	0.0968807	FALSE	QL	SN	1.21426	1.30482	Paired t-test
RpL6~Q9V9W2	1.27533	0.291991	18.4697	18.1906	0.829018	0.685738	0.279091	t-Test	FDR correction BH	0.366705	FALSE	QL	SN	1.21343	0.534631	Paired t-test
kdn~Q9W401	0.684528	0.542783	14.8922	14.6164	1.64367	1.88093	0.275767	t-Test	FDR correction BH	0.617609	FALSE	QL	SN	1.21064	0.265374	Paired t-test
Fas3~X2JAT7	3.05839	0.0550628	19.6172	19.3418	0.106195	0.0596109	0.275399	t-Test	FDR correction BH	0.1053	FALSE	QL	SN	1.21033	1.25914	Paired t-test
Gga~Q9W329	5.52954	0.0116545	15.5575	15.2836	0.313624	0.255956	0.273836	t-Test	FDR correction BH	0.0381224	TRUE	QL	SN	1.20902	1.93351	Paired t-test
RpL36A~Q9VLT7	0.608782	0.585671	19.4604	19.1895	0.772579	0.819416	0.270892	t-Test	FDR correction BH	0.658106	FALSE	QL	SN	1.20655	0.232346	Paired t-test
ine~E1JHT2	4.55794	0.0197969	16.9611	16.6903	0.118418	0.109288	0.270805	t-Test	FDR correction BH	0.0534311	FALSE	QL	SN	1.20648	1.7034	Paired t-test
Mccc1~Q9V9T5	5.87001	0.00986153	18.0143	17.7467	0.326048	0.351056	0.267539	t-Test	FDR correction BH	0.0346353	TRUE	QL	SN	1.20375	2.00606	Paired t-test
SdhB~P21914	1.01258	0.385834	15.1789	14.9174	0.29617	0.175852	0.261493	t-Test	FDR correction BH	0.463888	FALSE	QL	SN	1.19872	0.4136	Paired t-test
r~X2JFG0	1.60146	0.207592	15.1201	14.8599	0.169847	0.432925	0.260243	t-Test	FDR correction BH	0.280487	FALSE	QL	SN	1.19768	0.682789	Paired t-test
Rpt5~Q9V3V6	1.15297	0.332451	14.7701	14.5102	0.189081	0.439023	0.259867	t-Test	FDR correction BH	0.411495	FALSE	QL	SN	1.19737	0.478273	Paired t-test
Art1~Q9VGW7	1.14818	0.334147	14.5458	14.286	0.393638	0.351541	0.259766	t-Test	FDR correction BH	0.413274	FALSE	QL	SN	1.19728	0.476062	Paired t-test
PIP82~Q9W3E2	0.538501	0.627622	15.0134	14.7538	0.723474	0.569872	0.259609	t-Test	FDR correction BH	0.697212	FALSE	QL	SN	1.19715	0.202302	Paired t-test
eff~A0A0B4KHJ1	0.90961	0.430091	15.0463	14.7872	0.49377	0.0842208	0.259132	t-Test	FDR correction BH	0.507132	FALSE	QL	SN	1.19676	0.36644	Paired t-test
RpL37A~M9MRF2	0.760577	0.502226	15.5591	15.3006	0.171884	0.50391	0.25852	t-Test	FDR correction BH	0.580233	FALSE	QL	SN	1.19625	0.299101	Paired t-test
wal~Q7KN94	1.40213	0.255435	17.0268	16.7688	0.286058	0.152965	0.257962	t-Test	FDR correction BH	0.329214	FALSE	QL	SN	1.19579	0.592719	Paired t-test
SMAP~A1Z7K6	2.41713	0.0944118	15.5344	15.2789	0.254594	0.144788	0.255531	t-Test	FDR correction BH	0.156253	FALSE	QL	SN	1.19378	1.02497	Paired t-test
Hsp26~X2JGG6	1.45375	0.241984	16.0327	15.7778	0.298614	0.520804	0.254872	t-Test	FDR correction BH	0.315709	FALSE	QL	SN	1.19323	0.616214	Paired t-test
cup~X2J9P9	1.46517	0.239114	14.8888	14.6344	0.23063	0.0702547	0.254391	t-Test	FDR correction BH	0.312733	FALSE	QL	SN	1.19283	0.621395	Paired t-test
26-29-p~Q9V3U6	0.801416	0.481492	17.2601	17.0073	0.45213	0.480784	0.252812	t-Test	FDR correction BH	0.559458	FALSE	QL	SN	1.19153	0.317411	Paired t-test
Vps60~M9PCV9	1.35058	0.269676	17.8103	17.558	0.217808	0.21222	0.252389	t-Test	FDR correction BH	0.343674	FALSE	QL	SN	1.19118	0.569158	Paired t-test
Neurochondrin~Q9VI25	1.05431	0.369151	16.5371	16.2853	0.132289	0.45048	0.251746	t-Test	FDR correction BH	0.447873	FALSE	QL	SN	1.19065	0.432796	Paired t-test
Dmel\CG1371~A1Z843	0.508857	0.645916	13.1523	12.9013	1.06127	0.274956	0.250973	t-Test	FDR correction BH	0.712072	FALSE	QL	SN	1.19001	0.189824	Paired t-test
ALT~Q7KV27	1.23513	0.304693	15.0897	14.8402	0.522741	0.459637	0.249464	t-Test	FDR correction BH	0.38009	FALSE	QL	SN	1.18877	0.516138	Paired t-test
Esyt2~Q9VC62	1.41338	0.252435	18.3178	18.0692	0.231079	0.103106	0.248623	t-Test	FDR correction BH	0.326404	FALSE	QL	SN	1.18807	0.59785	Paired t-test
Galphao~P16378-2	1.06954	0.363236	16.6386	16.3905	0.378377	0.121095	0.248135	t-Test	FDR correction BH	0.44272	FALSE	QL	SN	1.18767	0.439811	Paired t-test
ND-B14.5A~O97418	2.30372	0.104631	17.0758	16.8283	0.301471	0.294484	0.247484	t-Test	FDR correction BH	0.169732	FALSE	QL	SN	1.18713	0.98034	Paired t-test
CCT4~Q9VK69	2.18458	0.116846	17.0497	16.8028	0.132803	0.276664	0.246916	t-Test	FDR correction BH	0.183385	FALSE	QL	SN	1.18667	0.932385	Paired t-test
Hsc70-3~F3YDH0	3.75168	0.0330781	17.3105	17.0636	0.22835	0.148501	0.246911	t-Test	FDR correction BH	0.075709	FALSE	QL	SN	1.18666	1.48046	Paired t-test
RpL35A~Q9VNB9	2.12401	0.123711	18.5605	18.3163	0.235923	0.222313	0.244158	t-Test	FDR correction BH	0.190776	FALSE	QL	SN	1.1844	0.907592	Paired t-test
CCT6~Q9VXQ5	3.51947	0.0389322	17.2217	16.9776	0.181607	0.260356	0.24415	t-Test	FDR correction BH	0.0829725	FALSE	QL	SN	1.18439	1.40969	Paired t-test
Ran~A4V4A5	3.54341	0.0382702	18.3012	18.0585	0.12813	0.23725	0.242645	t-Test	FDR correction BH	0.0820517	FALSE	QL	SN	1.18316	1.41714	Paired t-test
levy~Q9W1N3	0.918995	0.425871	14.95	14.709	0.520532	0.32631	0.240959	t-Test	FDR correction BH	0.503274	FALSE	QL	SN	1.18178	0.370722	Paired t-test
ThrRS~Q8IP94	4.32366	0.0228045	16.2679	16.0282	0.212284	0.200382	0.239658	t-Test	FDR correction BH	0.0587915	FALSE	QL	SN	1.18071	1.64198	Paired t-test
TER94~Q7KN62	1.75503	0.177522	17.6863	17.4467	0.341371	0.468736	0.239581	t-Test	FDR correction BH	0.250038	FALSE	QL	SN	1.18065	0.750747	Paired t-test
Gtp-bp~Q9U5L1	1.01255	0.385845	17.0049	16.7659	0.399981	0.266604	0.239028	t-Test	FDR correction BH	0.463888	FALSE	QL	SN	1.1802	0.413587	Paired t-test
CCT1~A4V391	6.01995	0.00918645	17.1725	16.9336	0.216059	0.275476	0.238907	t-Test	FDR correction BH	0.0333709	TRUE	QL	SN	1.1801	2.03685	Paired t-test
RpL5~R9Q794	3.54605	0.0381982	18.0444	17.8066	0.28259	0.20539	0.237811	t-Test	FDR correction BH	0.0820088	FALSE	QL	SN	1.1792	1.41796	Paired t-test
Dmel\CG9629~Q8SXQ1	0.592958	0.594938	15.2336	14.9963	0.101406	0.741681	0.23726	t-Test	FDR correction BH	0.666013	FALSE	QL	SN	1.17875	0.225528	Paired t-test
COX4~Q9VIQ8	3.43871	0.0412747	18.1912	17.9549	0.275388	0.389156	0.236276	t-Test	FDR correction BH	0.0854479	FALSE	QL	SN	1.17795	1.38432	Paired t-test
RpS18~P41094	2.97459	0.0588512	17.3969	17.161	0.161643	0.124951	0.235902	t-Test	FDR correction BH	0.11121	FALSE	QL	SN	1.17764	1.23024	Paired t-test
Hsp83~M9PBL3	1.88549	0.155848	17.9954	17.7599	0.177982	0.127342	0.235494	t-Test	FDR correction BH	0.226933	FALSE	QL	SN	1.17731	0.8073	Paired t-test
CCT5~A1Z8U4	4.54303	0.0199724	17.5797	17.3457	0.136511	0.221569	0.233971	t-Test	FDR correction BH	0.0536527	FALSE	QL	SN	1.17607	1.69957	Paired t-test
CT12987~Q9VVU1	1.09167	0.354808	16.5267	16.2935	0.15235	0.302238	0.233198	t-Test	FDR correction BH	0.434776	FALSE	QL	SN	1.17544	0.450007	Paired t-test
tacc~Q86BB5	0.833654	0.465643	16.6052	16.3744	0.299763	0.183771	0.230833	t-Test	FDR correction BH	0.543421	FALSE	QL	SN	1.17351	0.331947	Paired t-test
eIF3h~Q9U9Q4	2.51072	0.0868824	15.6228	15.396	0.13524	0.179261	0.226864	t-Test	FDR correction BH	0.148184	FALSE	QL	SN	1.17029	1.06107	Paired t-test
Vha26~A0A0B4LGS4	0.870948	0.447874	15.903	15.6772	0.550011	0.177883	0.225722	t-Test	FDR correction BH	0.526153	FALSE	QL	SN	1.16936	0.348844	Paired t-test
Ilk~Q9V400	1.65897	0.195703	15.0283	14.8035	0.0264333	0.208481	0.224711	t-Test	FDR correction BH	0.268061	FALSE	QL	SN	1.16854	0.708403	Paired t-test
DmCG6512~Q8T4G5	0.965158	0.405662	16.2076	15.9875	0.205713	0.333045	0.220053	t-Test	FDR correction BH	0.483335	FALSE	QL	SN	1.16478	0.391836	Paired t-test
Minos1b~Q8SY69	2.60112	0.0802979	15.4463	15.2294	0.0328873	0.146986	0.216823	t-Test	FDR correction BH	0.140411	FALSE	QL	SN	1.16217	1.0953	Paired t-test
Uev1A~Q9VRL1	1.89615	0.154215	15.9585	15.7427	0.267287	0.174953	0.215799	t-Test	FDR correction BH	0.225318	FALSE	QL	SN	1.16135	0.811872	Paired t-test
anon-SAGE:Wang-018~E2QCS7	1.61036	0.2057	18.7349	18.5201	0.166966	0.11071	0.214797	t-Test	FDR correction BH	0.279115	FALSE	QL	SN	1.16054	0.686765	Paired t-test
ND-51~Q9VMI3	1.56992	0.214455	18.0365	17.8231	0.294907	0.491419	0.213345	t-Test	FDR correction BH	0.288009	FALSE	QL	SN	1.15937	0.668664	Paired t-test
Gs1~E1JHQ1	1.71056	0.18569	18.185	17.9723	0.0559032	0.174183	0.212642	t-Test	FDR correction BH	0.257444	FALSE	QL	SN	1.15881	0.731212	Paired t-test
Tor~M9PFS0	0.397255	0.717755	13.6383	13.426	0.87456	0.296729	0.212296	t-Test	FDR correction BH	0.770353	FALSE	QL	SN	1.15853	0.144024	Paired t-test
Dmel\CG10932~Q9W3N9	2.62032	0.0789797	15.5145	15.3037	0.249036	0.34376	0.210785	t-Test	FDR correction BH	0.138868	FALSE	QL	SN	1.15732	1.10248	Paired t-test
RpL17~X2JIQ5	1.36313	0.266131	19.1886	18.9794	0.223269	0.0666741	0.20921	t-Test	FDR correction BH	0.339974	FALSE	QL	SN	1.15605	0.574904	Paired t-test
Thiolase~Q9W1H8	2.44436	0.0921413	17.535	17.3259	0.309635	0.227412	0.20909	t-Test	FDR correction BH	0.154374	FALSE	QL	SN	1.15596	1.03555	Paired t-test
hts~Q02645-2	2.02875	0.135507	20.0289	19.82	0.166904	0.0997186	0.208895	t-Test	FDR correction BH	0.204222	FALSE	QL	SN	1.1558	0.868038	Paired t-test
Rho1~P48148	1.24462	0.301645	16.5556	16.3476	0.295225	0.152836	0.207921	t-Test	FDR correction BH	0.377471	FALSE	QL	SN	1.15502	0.520504	Paired t-test
Dmel\CG10237~Q9I7M3	1.85592	0.160479	16.8114	16.6069	0.248702	0.128778	0.204437	t-Test	FDR correction BH	0.23198	FALSE	QL	SN	1.15224	0.794583	Paired t-test
Imp~Q9VZ69	0.689219	0.540208	15.6759	15.4718	0.733722	0.473045	0.204141	t-Test	FDR correction BH	0.616441	FALSE	QL	SN	1.152	0.267439	Paired t-test
UQCR-Q~Q9VVH5	0.481354	0.663194	14.6944	14.4906	0.767781	0.0712692	0.20387	t-Test	FDR correction BH	0.728096	FALSE	QL	SN	1.15178	0.178359	Paired t-test
RpS28b~X2JEM4	2.04271	0.133697	17.6303	17.427	0.281524	0.240184	0.203346	t-Test	FDR correction BH	0.202452	FALSE	QL	SN	1.15137	0.873878	Paired t-test
EndoB~Q8SYD9	1.02968	0.37891	18.1371	17.9339	0.509418	0.225062	0.203163	t-Test	FDR correction BH	0.456929	FALSE	QL	SN	1.15122	0.421464	Paired t-test
Cypl~Q9W0Q2	2.46	0.0908675	16.5069	16.305	0.208142	0.22873	0.201954	t-Test	FDR correction BH	0.153339	FALSE	QL	SN	1.15026	1.04159	Paired t-test
RpS29~A0A0C4DHE8	1.31157	0.28101	16.7177	16.5159	0.317634	0.299627	0.201777	t-Test	FDR correction BH	0.354714	FALSE	QL	SN	1.15011	0.551278	Paired t-test
Dmel\CG7920~Q9VAC1	2.51388	0.0866412	17.5028	17.3022	0.216114	0.232482	0.200517	t-Test	FDR correction BH	0.147931	FALSE	QL	SN	1.14911	1.06228	Paired t-test
eIF2beta~P41375	0.450286	0.683055	15.1551	14.9549	0.491304	0.944478	0.200195	t-Test	FDR correction BH	0.744768	FALSE	QL	SN	1.14885	0.165545	Paired t-test
eIF4A~C9QP42	1.79694	0.1702	18.8499	18.65	0.175288	0.199272	0.199953	t-Test	FDR correction BH	0.243383	FALSE	QL	SN	1.14866	0.76904	Paired t-test
pix~Q9VSS1	2.41874	0.094275	14.9497	14.7499	0.056768	0.169101	0.199755	t-Test	FDR correction BH	0.156253	FALSE	QL	SN	1.1485	1.0256	Paired t-test
alpha-PheRS~Q9W3J5	1.14409	0.335601	14.8104	14.6113	0.231904	0.405137	0.199022	t-Test	FDR correction BH	0.41475	FALSE	QL	SN	1.14792	0.474177	Paired t-test
RpL37a~M9PH59	0.446476	0.685514	18.7288	18.5327	0.564915	0.643443	0.196098	t-Test	FDR correction BH	0.745918	FALSE	QL	SN	1.1456	0.163983	Paired t-test
Rack1~M9PCC1	1.96891	0.143599	19.2835	19.0876	0.056032	0.140893	0.195959	t-Test	FDR correction BH	0.213788	FALSE	QL	SN	1.14549	0.842848	Paired t-test
Gdh~P54385	1.47318	0.237121	18.9109	18.7159	0.169884	0.215663	0.195061	t-Test	FDR correction BH	0.311388	FALSE	QL	SN	1.14477	0.625029	Paired t-test
GstE9~Q7K8X7	1.47394	0.236934	15.4006	15.2057	0.039822	0.26711	0.194878	t-Test	FDR correction BH	0.311388	FALSE	QL	SN	1.14463	0.625372	Paired t-test
Vha44~B7YZI0	0.977036	0.400607	15.4863	15.2921	0.581492	0.295652	0.194183	t-Test	FDR correction BH	0.478745	FALSE	QL	SN	1.14408	0.397281	Paired t-test
RpL4~P09180	1.74714	0.178942	19.2628	19.072	0.640645	0.594375	0.190797	t-Test	FDR correction BH	0.251815	FALSE	QL	SN	1.14139	0.747288	Paired t-test
Rpn6~A0A0B4K7Z5	0.62049	0.578882	14.9974	14.8073	0.158762	0.573508	0.190089	t-Test	FDR correction BH	0.651603	FALSE	QL	SN	1.14083	0.23741	Paired t-test
Pgm~Q9VUY9	1.44151	0.245101	16.9465	16.7574	0.152212	0.135449	0.189155	t-Test	FDR correction BH	0.318732	FALSE	QL	SN	1.1401	0.610655	Paired t-test
brp~A1Z7V1	2.14001	0.121851	17.432	17.2446	0.27729	0.300176	0.187432	t-Test	FDR correction BH	0.188815	FALSE	QL	SN	1.13873	0.914169	Paired t-test
alphaTub84B~P06603	2.20468	0.11467	20.858	20.6717	0.132548	0.16236	0.186367	t-Test	FDR correction BH	0.18122	FALSE	QL	SN	1.13789	0.94055	Paired t-test
Ldh~B5RJQ0	0.746561	0.50951	15.3738	15.1903	0.442233	0.358442	0.183505	t-Test	FDR correction BH	0.586028	FALSE	QL	SN	1.13564	0.292847	Paired t-test
ND-B22~Q9VJZ4	10.2643	0.00197169	16.5491	16.3664	0.186973	0.194398	0.182733	t-Test	FDR correction BH	0.0166656	TRUE	QL	SN	1.13503	2.70516	Paired t-test
Sip1~Q7K5M6	1.781	0.172943	18.0458	17.8635	0.11326	0.102298	0.18224	t-Test	FDR correction BH	0.245981	FALSE	QL	SN	1.13464	0.762096	Paired t-test
CaMKI~Q7JMV3	4.61821	0.0191075	15.5414	15.3595	0.223681	0.242686	0.181856	t-Test	FDR correction BH	0.0527525	FALSE	QL	SN	1.13434	1.7188	Paired t-test
Eno~E1JHR5	1.76959	0.174938	17.3402	17.159	0.423643	0.303262	0.181106	t-Test	FDR correction BH	0.247932	FALSE	QL	SN	1.13375	0.757116	Paired t-test
CG1354-RA~E6PBV6	0.830155	0.467341	15.4886	15.3079	0.413598	0.33606	0.180735	t-Test	FDR correction BH	0.544813	FALSE	QL	SN	1.13346	0.330366	Paired t-test
Dmel\CG11334~A0A0B4KI38	0.688194	0.54077	15.4272	15.2481	0.228353	0.413217	0.179115	t-Test	FDR correction BH	0.616641	FALSE	QL	SN	1.13219	0.266987	Paired t-test
SdhA~Q94523	1.954	0.145703	16.5702	16.3912	0.233465	0.189514	0.17904	t-Test	FDR correction BH	0.215711	FALSE	QL	SN	1.13213	0.83653	Paired t-test
Dmel\CG5590~Q9VB10	0.756681	0.504242	16.7767	16.5987	0.514434	0.310147	0.177928	t-Test	FDR correction BH	0.58207	FALSE	QL	SN	1.13126	0.297361	Paired t-test
cora~A0A0B4LFX4	1.4697	0.237985	17.6146	17.4368	0.123786	0.152216	0.177837	t-Test	FDR correction BH	0.311769	FALSE	QL	SN	1.13119	0.62345	Paired t-test
dlg1~P31007-6	0.936944	0.417906	17.0301	16.8531	0.414546	0.10539	0.177048	t-Test	FDR correction BH	0.495654	FALSE	QL	SN	1.13057	0.378922	Paired t-test
Dmel\CG8405~Q7K4L9	2.85801	0.0646824	14.7319	14.5569	0.191995	0.144767	0.175067	t-Test	FDR correction BH	0.120514	FALSE	QL	SN	1.12902	1.18921	Paired t-test
Scsalpha1~Q94522	6.32056	0.00800553	19.2422	19.0676	0.219415	0.214067	0.174587	t-Test	FDR correction BH	0.0310915	TRUE	QL	SN	1.12864	2.09661	Paired t-test
CT17356~Q9W5X1	0.606801	0.586826	15.1863	15.0133	0.495433	0.23124	0.172982	t-Test	FDR correction BH	0.658783	FALSE	QL	SN	1.12739	0.231491	Paired t-test
RpL27~Q9VBN5	0.543923	0.624314	15.884	15.7118	0.723575	0.662257	0.17223	t-Test	FDR correction BH	0.694021	FALSE	QL	SN	1.1268	0.204597	Paired t-test
Dmel\CG3609~Q9VQB4	1.11111	0.347562	15.8073	15.6354	0.436723	0.411707	0.171919	t-Test	FDR correction BH	0.427447	FALSE	QL	SN	1.12656	0.458968	Paired t-test
Ndf~X2JDP6	0.301118	0.782989	14.0158	13.8447	0.523506	1.12118	0.171095	t-Test	FDR correction BH	0.82439	FALSE	QL	SN	1.12591	0.106244	Paired t-test
dod~P54353	0.359753	0.742866	14.3862	14.2155	0.311647	0.539695	0.170709	t-Test	FDR correction BH	0.789977	FALSE	QL	SN	1.12561	0.129089	Paired t-test
Acbp2~P42281	0.373666	0.733497	14.5363	14.366	0.695954	0.530034	0.170274	t-Test	FDR correction BH	0.782483	FALSE	QL	SN	1.12527	0.134602	Paired t-test
Adk1~Q9VTV3	1.30899	0.281777	15.7016	15.5316	0.268379	0.157495	0.17001	t-Test	FDR correction BH	0.355119	FALSE	QL	SN	1.12507	0.550095	Paired t-test
Pdha~Q7KVX1	3.40697	0.0422446	19.442	19.2734	0.152928	0.0969834	0.168597	t-Test	FDR correction BH	0.0867211	FALSE	QL	SN	1.12396	1.37423	Paired t-test
mAcon1~Q9VIE8	1.99714	0.139713	19.4854	19.3182	0.628015	0.690983	0.167176	t-Test	FDR correction BH	0.210163	FALSE	QL	SN	1.12286	0.854764	Paired t-test
Ca-P60A~P22700-2	2.60598	0.0799615	20.4089	20.2418	0.274706	0.181353	0.16715	t-Test	FDR correction BH	0.139977	FALSE	QL	SN	1.12284	1.09712	Paired t-test
Usp20-33~Q7JW61	0.992775	0.394	14.934	14.7673	0.185546	0.409428	0.166749	t-Test	FDR correction BH	0.472742	FALSE	QL	SN	1.12253	0.404503	Paired t-test
Dmel\CG1907~Q9VAJ9	4.93582	0.0159467	16.7758	16.6093	0.200343	0.228191	0.166539	t-Test	FDR correction BH	0.0473055	TRUE	QL	SN	1.12236	1.79733	Paired t-test
betaTub56D~Q24560	3.02268	0.0566385	20.6958	20.532	0.155428	0.130214	0.163737	t-Test	FDR correction BH	0.107796	FALSE	QL	SN	1.12019	1.24689	Paired t-test
ND-39~Q9VPE2	1.20477	0.314666	17.8584	17.698	0.178255	0.384297	0.160443	t-Test	FDR correction BH	0.390696	FALSE	QL	SN	1.11763	0.50215	Paired t-test
lost~Q9VN21	2.52909	0.0854923	16.6348	16.4753	0.289204	0.286676	0.15946	t-Test	FDR correction BH	0.14644	FALSE	QL	SN	1.11687	1.06807	Paired t-test
sgll~Q7KSW3	0.508049	0.646419	15.9288	15.7695	0.851542	0.601718	0.159293	t-Test	FDR correction BH	0.712133	FALSE	QL	SN	1.11674	0.189486	Paired t-test
pepCG10602~A4V0U4	0.547454	0.622166	15.2849	15.1256	0.697114	0.631926	0.159242	t-Test	FDR correction BH	0.6926	FALSE	QL	SN	1.1167	0.206094	Paired t-test
Pgk~M9PCE0	1.32173	0.278011	17.1712	17.0125	0.403128	0.273684	0.158699	t-Test	FDR correction BH	0.352044	FALSE	QL	SN	1.11628	0.555938	Paired t-test
Fit1~Q9VZI3	1.93874	0.147895	14.9784	14.82	0.249199	0.377978	0.158467	t-Test	FDR correction BH	0.218549	FALSE	QL	SN	1.1161	0.830048	Paired t-test
Cdep~Q2M1E6	1.54106	0.220957	16.5685	16.4103	0.246492	0.270579	0.158188	t-Test	FDR correction BH	0.295288	FALSE	QL	SN	1.11588	0.655693	Paired t-test
RpS12~P80455	2.90737	0.0621292	16.9968	16.8388	0.29516	0.253855	0.157969	t-Test	FDR correction BH	0.116438	FALSE	QL	SN	1.11572	1.2067	Paired t-test
ATPsynD~A0A0B4LHL7	0.53278	0.631125	16.7863	16.6302	0.448608	0.259067	0.156055	t-Test	FDR correction BH	0.69964	FALSE	QL	SN	1.11424	0.199884	Paired t-test
NO66~E2QD64	0.289477	0.791069	14.0753	13.9201	0.089275	0.994083	0.155209	t-Test	FDR correction BH	0.831249	FALSE	QL	SN	1.11358	0.101786	Paired t-test
Dmel\CG15531~Q9VA93	0.754887	0.505172	15.452	15.2969	0.282306	0.438251	0.15512	t-Test	FDR correction BH	0.582722	FALSE	QL	SN	1.11351	0.29656	Paired t-test
Rpn1~Q9VW54	0.731162	0.517612	16.1826	16.0306	0.326189	0.464324	0.151995	t-Test	FDR correction BH	0.592354	FALSE	QL	SN	1.1111	0.285995	Paired t-test
LysRS~Q8SXM8	0.733096	0.516589	14.8851	14.7335	0.309997	0.399862	0.151599	t-Test	FDR correction BH	0.591608	FALSE	QL	SN	1.1108	0.286855	Paired t-test
Pfk~P52034	1.24001	0.303123	18.3161	18.1651	0.168659	0.104842	0.150975	t-Test	FDR correction BH	0.378725	FALSE	QL	SN	1.11032	0.518381	Paired t-test
Ptp61F~Q9W0G1-2	0.857137	0.454384	16.5274	16.3778	0.328782	0.155376	0.149588	t-Test	FDR correction BH	0.531449	FALSE	QL	SN	1.10925	0.342577	Paired t-test
RpL10Ab~Q9VTP4	0.537169	0.628437	15.5926	15.4434	0.899553	0.710738	0.149229	t-Test	FDR correction BH	0.697307	FALSE	QL	SN	1.10898	0.201738	Paired t-test
tsr~P45594	2.99325	0.0579802	18.3861	18.2402	0.137611	0.12521	0.145809	t-Test	FDR correction BH	0.109955	FALSE	QL	SN	1.10635	1.23672	Paired t-test
BcDNA:GH04236~Q86BP9	0.410706	0.708861	15.1691	15.0254	0.312027	0.616715	0.143729	t-Test	FDR correction BH	0.763499	FALSE	QL	SN	1.10476	0.149439	Paired t-test
betaTub97EF~Q8MST5	0.718575	0.524313	17.4828	17.3427	0.301835	0.223972	0.140108	t-Test	FDR correction BH	0.599591	FALSE	QL	SN	1.10199	0.28041	Paired t-test
Dbp80~O61305	0.702795	0.532811	15.0883	14.9484	0.267529	0.283277	0.139894	t-Test	FDR correction BH	0.608872	FALSE	QL	SN	1.10182	0.273427	Paired t-test
CanA1~A0A0B4K6N5	1.72274	0.183411	15.3135	15.1744	0.184014	0.159152	0.139082	t-Test	FDR correction BH	0.255587	FALSE	QL	SN	1.1012	0.736575	Paired t-test
RpL32~P04359	0.5939	0.594384	19.2612	19.1234	1.2247	1.02104	0.13781	t-Test	FDR correction BH	0.66598	FALSE	QL	SN	1.10023	0.225933	Paired t-test
ArgRS~Q9VXN4	0.40485	0.712726	14.4995	14.3627	0.142585	0.604972	0.1368	t-Test	FDR correction BH	0.766108	FALSE	QL	SN	1.09946	0.147077	Paired t-test
Hel25E~Q27268	0.862374	0.451906	16.4119	16.2762	0.226459	0.319601	0.135672	t-Test	FDR correction BH	0.529682	FALSE	QL	SN	1.0986	0.344952	Paired t-test
Cyp4g1~Q9V3S0	0.742869	0.511443	16.7448	16.6101	0.31785	0.313052	0.134702	t-Test	FDR correction BH	0.587827	FALSE	QL	SN	1.09787	0.291203	Paired t-test
zetaCOP~Q9VV89	2.22053	0.112987	18.4529	18.3191	0.233652	0.214686	0.133878	t-Test	FDR correction BH	0.179809	FALSE	QL	SN	1.09724	0.94697	Paired t-test
RpLP1~M9PBK5	2.07827	0.129216	19.1414	19.0093	0.3191	0.256326	0.132059	t-Test	FDR correction BH	0.197924	FALSE	QL	SN	1.09586	0.888685	Paired t-test
RpL34b~Q9VHE5	1.34483	0.271313	18.35	18.2181	0.448978	0.362102	0.131902	t-Test	FDR correction BH	0.344934	FALSE	QL	SN	1.09574	0.566529	Paired t-test
Dmel\CG6484~Q7K3P6	0.252068	0.817271	13.7396	13.608	1.01377	0.151277	0.131556	t-Test	FDR correction BH	0.853154	FALSE	QL	SN	1.09547	0.0876341	Paired t-test
UQCR-C2~Q9VV75	2.25275	0.109659	20.7181	20.5906	0.161863	0.0733632	0.127524	t-Test	FDR correction BH	0.176451	FALSE	QL	SN	1.09242	0.959957	Paired t-test
mEFTu1~A1Z9E3	1.32431	0.277252	18.4494	18.3224	0.141027	0.137125	0.127017	t-Test	FDR correction BH	0.351362	FALSE	QL	SN	1.09203	0.557125	Paired t-test
Dmel\CG5162~Q9VX69	0.377616	0.730849	16.2527	16.126	0.490072	0.449547	0.126757	t-Test	FDR correction BH	0.780846	FALSE	QL	SN	1.09184	0.136173	Paired t-test
eIF3c~A0A0B4LFL2	0.619935	0.579202	16.4785	16.3538	0.152129	0.30173	0.124655	t-Test	FDR correction BH	0.651603	FALSE	QL	SN	1.09025	0.23717	Paired t-test
Cam~A0A0B4LF57	0.337642	0.757878	17.012	16.8879	0.497142	0.356574	0.124081	t-Test	FDR correction BH	0.802192	FALSE	QL	SN	1.08981	0.120401	Paired t-test
Cp1~A0A0B4JD48	0.843461	0.460911	17.4801	17.3584	0.378233	0.288102	0.121701	t-Test	FDR correction BH	0.538293	FALSE	QL	SN	1.08802	0.336383	Paired t-test
Lmpt~Q7KUQ6	1.19551	0.317773	19.4698	19.3482	0.181316	0.0126194	0.121574	t-Test	FDR correction BH	0.394246	FALSE	QL	SN	1.08792	0.497883	Paired t-test
Tudor-SN~Q9W0S7	1.66879	0.19375	17.3843	17.265	0.215786	0.262273	0.119296	t-Test	FDR correction BH	0.266073	FALSE	QL	SN	1.0862	0.712758	Paired t-test
Arr1~X2J8V5	0.497711	0.652883	16.4129	16.2948	0.38004	0.166513	0.118109	t-Test	FDR correction BH	0.717766	FALSE	QL	SN	1.08531	0.185165	Paired t-test
Gale~M9ND19	0.663018	0.554712	16.3045	16.1864	0.285087	0.287812	0.11809	t-Test	FDR correction BH	0.630282	FALSE	QL	SN	1.0853	0.255933	Paired t-test
SelR~D3DMP0	0.78923	0.487602	16.9325	16.8146	0.125156	0.379125	0.117886	t-Test	FDR correction BH	0.56532	FALSE	QL	SN	1.08514	0.311934	Paired t-test
Kap-alpha3~Q9V455	3.72549	0.0336793	15.6639	15.5461	0.0405275	0.0402929	0.117852	t-Test	FDR correction BH	0.076101	FALSE	QL	SN	1.08512	1.47264	Paired t-test
ReepA~A0A0B4JCU3	0.44919	0.683761	16.5395	16.4233	0.52307	0.187737	0.116164	t-Test	FDR correction BH	0.745029	FALSE	QL	SN	1.08385	0.165095	Paired t-test
Dmel\CG9471~Q9VH72	0.387777	0.724058	15.3029	15.1871	0.530216	0.346475	0.115822	t-Test	FDR correction BH	0.774631	FALSE	QL	SN	1.08359	0.140226	Paired t-test
EG:152A3.3~M9PDL0	0.393056	0.720544	15.732	15.6171	0.490449	0.528067	0.114902	t-Test	FDR correction BH	0.771907	FALSE	QL	SN	1.0829	0.14234	Paired t-test
Dmel\CG7834~Q0KHZ6	0.760459	0.502286	15.1776	15.063	0.221177	0.0751107	0.114616	t-Test	FDR correction BH	0.580233	FALSE	QL	SN	1.08269	0.299049	Paired t-test
lic~O62602	0.867785	0.449358	16.2272	16.1182	0.0976037	0.205623	0.109027	t-Test	FDR correction BH	0.527507	FALSE	QL	SN	1.0785	0.347408	Paired t-test
Tapdelta~Q7KLX3	2.03901	0.134174	15.3746	15.2656	0.0696038	0.142814	0.108928	t-Test	FDR correction BH	0.202982	FALSE	QL	SN	1.07843	0.872331	Paired t-test
Had1~Q9VXI1	0.271865	0.803362	15.9119	15.8033	0.772781	1.26591	0.108569	t-Test	FDR correction BH	0.841944	FALSE	QL	SN	1.07816	0.0950889	Paired t-test
Act79B~M9PFZ6	0.701009	0.533779	18.7949	18.6866	0.267896	0.171717	0.108311	t-Test	FDR correction BH	0.609541	FALSE	QL	SN	1.07797	0.272638	Paired t-test
shrb~Q8T0Q4	0.440124	0.689627	16.8841	16.7771	0.421928	0.114516	0.106947	t-Test	FDR correction BH	0.748826	FALSE	QL	SN	1.07695	0.161386	Paired t-test
ATPsyngamma~O01666	3.17599	0.0502484	20.5131	20.4095	0.16133	0.122592	0.103604	t-Test	FDR correction BH	0.097736	FALSE	QL	SN	1.07445	1.29888	Paired t-test
Dmel\CG17691~Q7PLE6	0.471569	0.66941	15.2569	15.1557	0.0912073	0.395028	0.101143	t-Test	FDR correction BH	0.732397	FALSE	QL	SN	1.07262	0.174308	Paired t-test
ringer~M9NFZ9	0.475361	0.666997	17.3794	17.279	0.265181	0.102182	0.100436	t-Test	FDR correction BH	0.731559	FALSE	QL	SN	1.0721	0.175876	Paired t-test
Act87E~A0A0B4LH50	0.529474	0.633156	21.1745	21.0741	0.328877	0.278367	0.100401	t-Test	FDR correction BH	0.701403	FALSE	QL	SN	1.07207	0.198489	Paired t-test
RpS17~P17704	0.445211	0.686332	17.0989	16.9988	0.41806	0.140917	0.10011	t-Test	FDR correction BH	0.746299	FALSE	QL	SN	1.07186	0.163465	Paired t-test
Hsc70-4~C7LA75	3.43769	0.0413055	19.393	19.2931	0.198942	0.158808	0.0998327	t-Test	FDR correction BH	0.0854479	FALSE	QL	SN	1.07165	1.38399	Paired t-test
betaCOP~P45437	0.468433	0.67141	15.0664	14.9681	0.507618	0.251489	0.0982894	t-Test	FDR correction BH	0.734081	FALSE	QL	SN	1.0705	0.173012	Paired t-test
L2HGDH~Q9VJ28	0.367554	0.737605	17.2673	17.1704	0.413124	0.293394	0.0969375	t-Test	FDR correction BH	0.785956	FALSE	QL	SN	1.0695	0.132176	Paired t-test
Galk~Q95U34	0.317606	0.771607	15.337	15.2422	0.391292	0.635359	0.0948119	t-Test	FDR correction BH	0.814559	FALSE	QL	SN	1.06793	0.112604	Paired t-test
Dmel\CG4115~Q9VGA3	0.752725	0.506296	16.6655	16.5719	0.205864	0.103766	0.0936223	t-Test	FDR correction BH	0.583173	FALSE	QL	SN	1.06705	0.295596	Paired t-test
TfAP-2~M9PG57	1.27491	0.292121	20.1481	20.0548	0.396842	0.474276	0.0932898	t-Test	FDR correction BH	0.366705	FALSE	QL	SN	1.0668	0.534437	Paired t-test
Dmel\CG10097~Q9VG86	0.422441	0.701152	16.6636	16.5722	0.285242	0.197999	0.0913741	t-Test	FDR correction BH	0.758788	FALSE	QL	SN	1.06538	0.154188	Paired t-test
Aldh~Q9VLC5	1.21557	0.31108	18.2019	18.1111	0.21992	0.160309	0.0908356	t-Test	FDR correction BH	0.386544	FALSE	QL	SN	1.06499	0.507128	Paired t-test
eIF3m~A0A0B4LFB3	2.15212	0.120467	15.0903	14.9996	0.406382	0.395441	0.0907385	t-Test	FDR correction BH	0.18759	FALSE	QL	SN	1.06492	0.919131	Paired t-test
Gpdh1~M9PC43	1.57222	0.213947	17.6486	17.558	0.957995	0.936655	0.0906411	t-Test	FDR correction BH	0.288009	FALSE	QL	SN	1.06484	0.669694	Paired t-test
Trx-2~Q9V429	0.278061	0.799029	20.2395	20.1503	0.337888	0.260799	0.0891581	t-Test	FDR correction BH	0.838227	FALSE	QL	SN	1.06375	0.0974377	Paired t-test
Rpt2~A0A0B4LIJ0	0.490216	0.657595	14.3044	14.2156	0.311002	0.268461	0.088728	t-Test	FDR correction BH	0.722447	FALSE	QL	SN	1.06343	0.182042	Paired t-test
EF2~P13060	1.07968	0.359351	18.3989	18.3134	0.11349	0.171295	0.0854792	t-Test	FDR correction BH	0.439608	FALSE	QL	SN	1.06104	0.444481	Paired t-test
Dmel\CG11710~Q8T921	1.80638	0.168601	14.8659	14.7827	0.0748732	0.143909	0.0831842	t-Test	FDR correction BH	0.241529	FALSE	QL	SN	1.05935	0.773141	Paired t-test
Dmel\CG9281~Q9VXR5	0.570675	0.608165	16.0958	16.0131	0.361614	0.323153	0.0827341	t-Test	FDR correction BH	0.677962	FALSE	QL	SN	1.05902	0.215978	Paired t-test
AKR2E3~Q9Y112	0.455243	0.679862	16.1924	16.1099	0.258947	0.251237	0.0825502	t-Test	FDR correction BH	0.742303	FALSE	QL	SN	1.05889	0.167579	Paired t-test
Nap1~Q9W1G7	0.593718	0.594491	16.7336	16.6517	0.572646	0.649789	0.0819639	t-Test	FDR correction BH	0.66598	FALSE	QL	SN	1.05846	0.225855	Paired t-test
alph~Q9VAK1	0.110694	0.918849	17.3629	17.2812	1.36069	0.79441	0.0817319	t-Test	FDR correction BH	0.939491	FALSE	QL	SN	1.05829	0.0367558	Paired t-test
UQCR-C1~Q9VFF0	2.71295	0.0729824	19.1785	19.1014	0.142162	0.105804	0.077101	t-Test	FDR correction BH	0.132145	FALSE	QL	SN	1.0549	1.13678	Paired t-test
blw~P35381	1.2658	0.294951	21.4303	21.3539	0.164305	0.0828952	0.0764019	t-Test	FDR correction BH	0.369384	FALSE	QL	SN	1.05439	0.53025	Paired t-test
eEF1gamma~A0A0B4JD11	0.421621	0.701689	16.303	16.231	0.377791	0.320746	0.0720109	t-Test	FDR correction BH	0.758853	FALSE	QL	SN	1.05118	0.153855	Paired t-test
Pdhb~Q7K5K3	0.983141	0.398032	18.6904	18.62	0.231769	0.137606	0.070399	t-Test	FDR correction BH	0.476539	FALSE	QL	SN	1.05001	0.400081	Paired t-test
lqfR~Q9VD13	1.61245	0.205259	18.6817	18.617	0.152656	0.161575	0.0646959	t-Test	FDR correction BH	0.27899	FALSE	QL	SN	1.04586	0.687698	Paired t-test
Ca-alpha1T~M9NGR9	0.647176	0.563625	18.4567	18.3924	0.264024	0.308995	0.0643416	t-Test	FDR correction BH	0.637681	FALSE	QL	SN	1.04561	0.24901	Paired t-test
Acp26Aa~P10333	0.253464	0.816287	14.4734	14.4093	0.171701	0.282564	0.0640844	t-Test	FDR correction BH	0.852685	FALSE	QL	SN	1.04542	0.0881571	Paired t-test
Dmel\CG15894~X2JIM3	0.139094	0.898188	15.9413	15.8788	0.732271	0.528783	0.0625883	t-Test	FDR correction BH	0.922511	FALSE	QL	SN	1.04434	0.0466327	Paired t-test
ND-42~A4V383	0.671948	0.549736	19.3013	19.2407	0.171557	0.106656	0.0606233	t-Test	FDR correction BH	0.625074	FALSE	QL	SN	1.04292	0.259846	Paired t-test
eEF1alpha2~A4V3Q6	0.277688	0.799289	18.8325	18.7738	0.429602	0.35946	0.0587109	t-Test	FDR correction BH	0.838227	FALSE	QL	SN	1.04153	0.0972962	Paired t-test
gammaCOP~A0A0B4KHL2	0.340757	0.755754	17.2405	17.1832	0.337257	0.268788	0.0573074	t-Test	FDR correction BH	0.800476	FALSE	QL	SN	1.04052	0.121619	Paired t-test
PCB~Q7KN97	0.383082	0.727192	24.1638	24.1085	0.204921	0.343229	0.0552611	t-Test	FDR correction BH	0.777461	FALSE	QL	SN	1.03905	0.138351	Paired t-test
stmA~A0A0B4LFU5	0.38888	0.723323	15.3728	15.3177	0.174029	0.1725	0.0550937	t-Test	FDR correction BH	0.774364	FALSE	QL	SN	1.03893	0.140667	Paired t-test
Pak3~Q9VEV1	0.193153	0.859176	15.4996	15.4452	0.547649	0.24094	0.0543833	t-Test	FDR correction BH	0.889007	FALSE	QL	SN	1.03842	0.0659178	Paired t-test
ND-75~A4V449	0.474937	0.667266	17.97	17.9158	0.26296	0.395988	0.0542333	t-Test	FDR correction BH	0.731559	FALSE	QL	SN	1.03831	0.175701	Paired t-test
Clbn~Q9VBX1	0.16482	0.879566	16.5089	16.4566	0.148237	0.544426	0.0522956	t-Test	FDR correction BH	0.906306	FALSE	QL	SN	1.03691	0.0557317	Paired t-test
Vha14-1~Q24583	0.267206	0.806626	16.3253	16.2735	0.347225	0.236317	0.0518366	t-Test	FDR correction BH	0.844255	FALSE	QL	SN	1.03658	0.0933275	Paired t-test
Clect27~Q8SZK9	0.302429	0.782081	17.1018	17.0531	0.207408	0.0788352	0.0486818	t-Test	FDR correction BH	0.823978	FALSE	QL	SN	1.03432	0.106748	Paired t-test
Prx3~Q9VEJ0	0.302586	0.781972	17.1247	17.0761	0.345754	0.186254	0.0486396	t-Test	FDR correction BH	0.823978	FALSE	QL	SN	1.03429	0.106809	Paired t-test
Dmel\CG5028~A8JRB8	0.591059	0.596057	19.408	19.3601	0.154338	0.131575	0.0478911	t-Test	FDR correction BH	0.666797	FALSE	QL	SN	1.03375	0.224712	Paired t-test
Idh3b~Q9VD58	1.03087	0.378433	19.4354	19.3887	0.105583	0.10185	0.0467132	t-Test	FDR correction BH	0.456699	FALSE	QL	SN	1.03291	0.422011	Paired t-test
Srp72~Q9VDK7	0.221498	0.838925	14.6569	14.6125	0.528239	0.632186	0.04431	t-Test	FDR correction BH	0.87176	FALSE	QL	SN	1.03119	0.0762768	Paired t-test
twf~Q9VFM9	0.260749	0.81116	16.4381	16.3944	0.111398	0.340435	0.043713	t-Test	FDR correction BH	0.847886	FALSE	QL	SN	1.03076	0.0908935	Paired t-test
klar~X2JAH4	0.18956	0.861755	15.3743	15.3342	0.349769	0.214636	0.0401125	t-Test	FDR correction BH	0.890834	FALSE	QL	SN	1.02819	0.0646164	Paired t-test
SerRS~Q9VQL1	0.373135	0.733854	16.4674	16.4307	0.129258	0.134097	0.0367121	t-Test	FDR correction BH	0.782483	FALSE	QL	SN	1.02577	0.13439	Paired t-test
CG15163~Q9VJ68	0.620273	0.579007	19.881	19.8449	0.139015	0.171592	0.0360832	t-Test	FDR correction BH	0.651603	FALSE	QL	SN	1.02533	0.237316	Paired t-test
sesB~X2JB48	0.1928	0.859429	21.1018	21.0678	0.315482	0.111541	0.0340112	t-Test	FDR correction BH	0.889007	FALSE	QL	SN	1.02385	0.0657899	Paired t-test
Unc-115a~A0A0B4LGZ0	0.21648	0.842498	18.0318	17.999	0.219708	0.191307	0.032749	t-Test	FDR correction BH	0.874902	FALSE	QL	SN	1.02296	0.0744309	Paired t-test
Scp1~Q8MSI2	0.4717	0.669327	21.3537	21.3258	0.328245	0.249337	0.0279196	t-Test	FDR correction BH	0.732397	FALSE	QL	SN	1.01954	0.174362	Paired t-test
sds22~Q9VEK8	0.085148	0.937508	15.014	14.9872	0.159539	0.473933	0.0267825	t-Test	FDR correction BH	0.955502	FALSE	QL	SN	1.01874	0.0280251	Paired t-test
Rtnl1~E1JHT6	0.515129	0.642016	19.3259	19.2999	0.140379	0.0882906	0.026073	t-Test	FDR correction BH	0.709245	FALSE	QL	SN	1.01824	0.192454	Paired t-test
Chc~X2JC31	0.270511	0.80431	16.8961	16.8714	0.0670528	0.0926209	0.0246314	t-Test	FDR correction BH	0.842384	FALSE	QL	SN	1.01722	0.0945765	Paired t-test
RIC-3~A0A0B4LH23	0.150844	0.88967	18.6504	18.6267	0.335727	0.266161	0.0236949	t-Test	FDR correction BH	0.914461	FALSE	QL	SN	1.01656	0.0507708	Paired t-test
ScsbetaA~A0A0B4JCW4	0.183754	0.865925	18.9755	18.9523	0.213159	0.124541	0.023198	t-Test	FDR correction BH	0.893984	FALSE	QL	SN	1.01621	0.0625199	Paired t-test
tn~A0A0B4LFW8	0.0613809	0.954916	14.9295	14.9075	0.319473	0.423876	0.0220124	t-Test	FDR correction BH	0.967058	FALSE	QL	SN	1.01537	0.0200347	Paired t-test
beta'COP~O62621	0.117312	0.914026	18.8128	18.7926	0.514666	0.349998	0.0202269	t-Test	FDR correction BH	0.93516	FALSE	QL	SN	1.01412	0.0390414	Paired t-test
Dmel\CG14109~Q9VU75	0.0770658	0.943423	15.0342	15.0149	0.411518	0.1957	0.0193209	t-Test	FDR correction BH	0.958465	FALSE	QL	SN	1.01348	0.0252935	Paired t-test
Gk2~Q9W095	0.118143	0.913421	16.8375	16.8182	0.275669	0.229409	0.0192915	t-Test	FDR correction BH	0.93516	FALSE	QL	SN	1.01346	0.0393291	Paired t-test
Tap42~Q9VJZ5	0.209254	0.847653	15.1134	15.0953	0.0982402	0.147726	0.0180807	t-Test	FDR correction BH	0.879682	FALSE	QL	SN	1.01261	0.0717817	Paired t-test
RpS27A~P15357	0.0342727	0.974813	19.6691	19.652	0.724544	0.745602	0.0171324	t-Test	FDR correction BH	0.979733	FALSE	QL	SN	1.01195	0.0110789	Paired t-test
mtm~Q9VMI9	0.0561657	0.958741	17.3031	17.2874	0.311855	0.206256	0.0157165	t-Test	FDR correction BH	0.969698	FALSE	QL	SN	1.01095	0.0182986	Paired t-test
RpL13~M9PFF0	0.081754	0.939991	17.5377	17.5223	0.166279	0.346906	0.0154578	t-Test	FDR correction BH	0.956198	FALSE	QL	SN	1.01077	0.0268762	Paired t-test
Dmel\CG7470~Q9VNW6	0.151397	0.889271	17.6877	17.6735	0.310673	0.213303	0.0142536	t-Test	FDR correction BH	0.914461	FALSE	QL	SN	1.00993	0.0509661	Paired t-test
Dmel\CG8003~Q9VTB0	0.0830449	0.939047	14.7613	14.7489	0.243403	0.327785	0.0123919	t-Test	FDR correction BH	0.955847	FALSE	QL	SN	1.00863	0.0273128	Paired t-test
Dmel\CG5068~Q95R98	0.061957	0.954494	14.2386	14.2263	0.169623	0.419396	0.0123189	t-Test	FDR correction BH	0.967058	FALSE	QL	SN	1.00858	0.0202269	Paired t-test
l(1)G0156~Q9VWH4	0.207833	0.848669	19.5074	19.4963	0.211199	0.209397	0.0110571	t-Test	FDR correction BH	0.880162	FALSE	QL	SN	1.00769	0.0712618	Paired t-test
ND-13A~Q9VMU0	0.135315	0.900932	15.7192	15.7094	0.209992	0.238344	0.009757	t-Test	FDR correction BH	0.924202	FALSE	QL	SN	1.00679	0.0453082	Paired t-test
wdb~Q9VB23	0.0838827	0.938434	15.5638	15.5545	0.302678	0.200163	0.00925474	t-Test	FDR correction BH	0.955834	FALSE	QL	SN	1.00644	0.0275965	Paired t-test
Dmel\CG46280~Q9VG01	0.135227	0.900995	17.4829	17.474	0.136385	0.192409	0.00897193	t-Test	FDR correction BH	0.924202	FALSE	QL	SN	1.00624	0.0452775	Paired t-test
Tm1~A0A0B4KG06	0.0472841	0.965259	16.0506	16.0418	0.239079	0.346648	0.0088369	t-Test	FDR correction BH	0.97197	FALSE	QL	SN	1.00614	0.0153564	Paired t-test
Act88F~P83967	0.0248681	0.981722	18.959	18.9509	0.118679	0.501941	0.00811832	t-Test	FDR correction BH	0.985433	FALSE	QL	SN	1.00564	0.00801154	Paired t-test
Dmel\CG7054~Q9VD02	0.042291	0.968924	16.6052	16.5974	0.219771	0.229347	0.00786937	t-Test	FDR correction BH	0.975045	FALSE	QL	SN	1.00547	0.0137103	Paired t-test
Uba5~Q9VYY3	0.0507667	0.962702	15.2598	15.2535	0.191124	0.292357	0.00628059	t-Test	FDR correction BH	0.970458	FALSE	QL	SN	1.00436	0.0165079	Paired t-test
ninaC~P10676	0.0275814	0.979728	16.8869	16.8814	0.259104	0.127073	0.00548213	t-Test	FDR correction BH	0.984052	FALSE	QL	SN	1.00381	0.0088944	Paired t-test
shi~E1JJA4	0.0227179	0.983302	18.1425	18.1387	0.333563	0.175465	0.00375729	t-Test	FDR correction BH	0.986398	FALSE	QL	SN	1.00261	0.00731312	Paired t-test
Dmel\CG17593~Q9VQR9	0.0181475	0.986661	15.4094	15.406	0.532147	0.630774	0.00342733	t-Test	FDR correction BH	0.989144	FALSE	QL	SN	1.00238	0.0058322	Paired t-test
Prx5~Q960M4	0.0678506	0.950174	17.8059	17.804	0.220841	0.226905	0.00188701	t-Test	FDR correction BH	0.964708	FALSE	QL	SN	1.00131	0.022197	Paired t-test
Dmel\CG5958~Q9VM12	0.00400051	0.997059	16.5985	16.5975	0.221504	0.342704	0.000937796	t-Test	FDR correction BH	0.997686	FALSE	QL	SN	1.00065	0.00127905	Paired t-test
Atox1~Q95RR1	-0.00195777	0.998561	15.7159	15.7163	0.408366	0.300651	-0.000494563	t-Test	FDR correction BH	0.998561	FALSE	QL	SN	0.999657	0.000625471	Paired t-test
GAPcenA~A8JNN5	-0.0119786	0.991195	14.7302	14.7319	0.358478	0.116952	-0.00169702	t-Test	FDR correction BH	0.993065	FALSE	QL	SN	0.998824	0.00384102	Paired t-test
Dmel\CG6071~Q9VTL4	-0.0076209	0.994398	22.1333	22.1353	0.528402	0.404755	-0.0020253	t-Test	FDR correction BH	0.995648	FALSE	QL	SN	0.998597	0.0024398	Paired t-test
gek~Q9W1B0	-0.0547541	0.959777	16.745	16.7504	0.28105	0.209194	-0.00536935	t-Test	FDR correction BH	0.969919	FALSE	QL	SN	0.996285	0.0178298	Paired t-test
Dmel\CG14894~Q9VEV3	-0.0361065	0.973466	18.4927	18.4991	0.348144	0.103206	-0.0064437	t-Test	FDR correction BH	0.978997	FALSE	QL	SN	0.995544	0.0116794	Paired t-test
mbf1~Q9XZ03	-0.0501597	0.963148	16.6886	16.6971	0.281651	0.257904	-0.0084896	t-Test	FDR correction BH	0.970458	FALSE	QL	SN	0.994133	0.016307	Paired t-test
me31B~P23128	-0.168122	0.877182	18.4785	18.4886	0.139787	0.227446	-0.0101621	t-Test	FDR correction BH	0.90502	FALSE	QL	SN	0.992981	0.0569101	Paired t-test
ATPsynB~Q94516	-0.0504636	0.962925	17.5261	17.5394	0.559606	0.442777	-0.0132276	t-Test	FDR correction BH	0.970458	FALSE	QL	SN	0.990873	0.0164076	Paired t-test
16769716~Q9VWF0	-0.0987364	0.927575	14.7471	14.7613	0.156482	0.32248	-0.0141275	t-Test	FDR correction BH	0.945984	FALSE	QL	SN	0.990255	0.0326509	Paired t-test
Prm~A4V1N8	-0.0542082	0.960177	13.9171	13.9316	0.384544	0.824942	-0.0145113	t-Test	FDR correction BH	0.969919	FALSE	QL	SN	0.989992	0.0176486	Paired t-test
Dmel\CG1943~Q9VI56	-0.057499	0.957763	16.3251	16.3408	0.357232	0.247939	-0.0157371	t-Test	FDR correction BH	0.969325	FALSE	QL	SN	0.989151	0.0187418	Paired t-test
Dmel\CG17337~Q8MT58	-0.107932	0.920863	15.9784	15.9941	0.308181	0.281855	-0.0157496	t-Test	FDR correction BH	0.940343	FALSE	QL	SN	0.989143	0.0358047	Paired t-test
RpS8~A0A0B4K6N1	-0.0627367	0.953922	18.0564	18.0734	0.304026	0.360296	-0.0170393	t-Test	FDR correction BH	0.967058	FALSE	QL	SN	0.988259	0.020487	Paired t-test
SmydA-9~Q9W373	-0.079878	0.941364	15.6096	15.6289	0.539828	0.239707	-0.0193267	t-Test	FDR correction BH	0.956984	FALSE	QL	SN	0.986693	0.0262422	Paired t-test
Mdh2~Q9VEB1	-0.0630417	0.953699	14.8641	14.8842	0.651919	0.424346	-0.0200875	t-Test	FDR correction BH	0.967058	FALSE	QL	SN	0.986173	0.0205889	Paired t-test
14-3-3zeta~A0A0B4KEH0	-0.328285	0.764275	15.8767	15.8972	0.26833	0.164031	-0.0204919	t-Test	FDR correction BH	0.80789	FALSE	QL	SN	0.985896	0.116751	Paired t-test
Gs2~X2JJG8	-0.194017	0.858557	18.8524	18.8737	0.1762	0.0369863	-0.0212306	t-Test	FDR correction BH	0.889007	FALSE	QL	SN	0.985392	0.0662308	Paired t-test
Vha68-2~A4V0N4	-0.457625	0.67833	18.555	18.5794	0.170489	0.249619	-0.0243934	t-Test	FDR correction BH	0.741139	FALSE	QL	SN	0.983234	0.168559	Paired t-test
Jabba~A0A0B4KG78	-0.117533	0.913865	17.1969	17.2216	0.295826	0.255946	-0.0247006	t-Test	FDR correction BH	0.93516	FALSE	QL	SN	0.983025	0.039118	Paired t-test
Prx2540-2~Q7JX87	-0.234266	0.829856	14.8133	14.8387	0.229091	0.139621	-0.0254111	t-Test	FDR correction BH	0.864111	FALSE	QL	SN	0.982541	0.0809972	Paired t-test
Nup154~Q9V463	-0.0513381	0.962283	18.9173	18.9428	0.312142	0.727481	-0.0255542	t-Test	FDR correction BH	0.970458	FALSE	QL	SN	0.982443	0.0166971	Paired t-test
Dhc64C~M9PE73	-0.120076	0.912013	15.4894	15.5169	0.304954	0.220971	-0.027542	t-Test	FDR correction BH	0.934902	FALSE	QL	SN	0.98109	0.0399988	Paired t-test
GstS1~A4UZL5	-0.155498	0.886303	17.353	17.3852	0.419195	0.150606	-0.0321907	t-Test	FDR correction BH	0.912657	FALSE	QL	SN	0.977934	0.0524179	Paired t-test
MetRS~A1ZBE9	-0.247289	0.820642	15.5266	15.559	0.104448	0.2742	-0.0324618	t-Test	FDR correction BH	0.856112	FALSE	QL	SN	0.97775	0.0858461	Paired t-test
Dmel\CG2926~Q9VNE0	-0.109363	0.919819	17.8086	17.8424	0.960998	0.514696	-0.033838	t-Test	FDR correction BH	0.93988	FALSE	QL	SN	0.976818	0.0362975	Paired t-test
tzn~Q9I7P8	-0.315281	0.773207	14.5561	14.5905	0.0930337	0.154203	-0.0343371	t-Test	FDR correction BH	0.815708	FALSE	QL	SN	0.97648	0.111704	Paired t-test
ACC~Q7JV23	-0.348768	0.750306	19.4971	19.5355	0.144489	0.173279	-0.038318	t-Test	FDR correction BH	0.795234	FALSE	QL	SN	0.97379	0.124762	Paired t-test
Prm~A4V1N9	-0.106972	0.921564	16.1056	16.1475	1.09648	0.582222	-0.0418565	t-Test	FDR correction BH	0.940455	FALSE	QL	SN	0.971404	0.0354747	Paired t-test
Fmr1~A0A0B4KGP6	-0.150697	0.889777	14.1934	14.2383	0.358541	0.479854	-0.0448314	t-Test	FDR correction BH	0.914461	FALSE	QL	SN	0.969403	0.0507188	Paired t-test
alphaCOP~Q9W0B8	-0.198752	0.855164	16.3412	16.3872	0.555355	0.238548	-0.0459259	t-Test	FDR correction BH	0.886321	FALSE	QL	SN	0.968668	0.0679508	Paired t-test
Pdh~Q7KNR7	-0.349405	0.749873	18.7537	18.8011	0.283179	0.264018	-0.0474084	t-Test	FDR correction BH	0.795234	FALSE	QL	SN	0.967673	0.125012	Paired t-test
pins~Q9VB22	-0.224781	0.83659	14.0037	14.0529	0.306669	0.295493	-0.0491391	t-Test	FDR correction BH	0.869901	FALSE	QL	SN	0.966513	0.0774874	Paired t-test
sra~A0A0B4LHI3	-0.332903	0.761114	14.6836	14.7341	0.210701	0.128239	-0.0504973	t-Test	FDR correction BH	0.805083	FALSE	QL	SN	0.965603	0.11855	Paired t-test
Gpo1~Q7K569	-0.266095	0.807406	17.0975	17.1497	0.459754	0.128954	-0.0521857	t-Test	FDR correction BH	0.844516	FALSE	QL	SN	0.964474	0.092908	Paired t-test
Dmel\CG14411~Q9VY15	-0.295533	0.786861	18.1129	18.1674	0.0865446	0.258661	-0.0545038	t-Test	FDR correction BH	0.827373	FALSE	QL	SN	0.962926	0.104102	Paired t-test
wupA~M9NH88	-0.297004	0.78584	20.0627	20.1176	0.390823	0.23063	-0.0548695	t-Test	FDR correction BH	0.826845	FALSE	QL	SN	0.962682	0.104666	Paired t-test
RhoGAP92B~A0A0B4LHN0	-0.166443	0.878394	13.7342	13.7905	0.652515	0.287283	-0.0562672	t-Test	FDR correction BH	0.905684	FALSE	QL	SN	0.961749	0.0563107	Paired t-test
eIF2alpha~X2JFR6	-0.415121	0.705956	16.3923	16.4507	0.385211	0.163003	-0.0583973	t-Test	FDR correction BH	0.7614	FALSE	QL	SN	0.96033	0.151223	Paired t-test
P5CDh1~Q9VNX4	-0.405849	0.712066	15.1986	15.2609	0.225692	0.200356	-0.0623503	t-Test	FDR correction BH	0.766108	FALSE	QL	SN	0.957703	0.14748	Paired t-test
stv~Q9VU83	-0.321691	0.768798	14.9957	15.0581	0.186916	0.258955	-0.0623836	t-Test	FDR correction BH	0.812132	FALSE	QL	SN	0.957681	0.114188	Paired t-test
eIF2gamma~A0A0B4KGP8	-0.992535	0.3941	15.9707	16.0364	0.275472	0.175293	-0.0656365	t-Test	FDR correction BH	0.472742	FALSE	QL	SN	0.955524	0.404393	Paired t-test
sxc~Q7KJA9	-0.184011	0.865741	19.9705	20.039	0.297082	0.92409	-0.0684619	t-Test	FDR correction BH	0.893984	FALSE	QL	SN	0.953654	0.0626123	Paired t-test
CG15216~M9PBG0	-0.512235	0.643813	17.5253	17.5939	0.302213	0.258676	-0.0685701	t-Test	FDR correction BH	0.710738	FALSE	QL	SN	0.953583	0.19124	Paired t-test
CNBP~A0A0B4JD46	-0.545469	0.623373	17.7852	17.8576	0.488557	0.323259	-0.0724233	t-Test	FDR correction BH	0.693459	FALSE	QL	SN	0.951039	0.205252	Paired t-test
DIP2~M9NDW1	-0.753661	0.505809	15.905	15.9783	0.391296	0.412976	-0.0733845	t-Test	FDR correction BH	0.583035	FALSE	QL	SN	0.950406	0.296013	Paired t-test
jar~A0A0B4LHV4	-0.239651	0.826042	15.9755	16.0491	0.465642	0.333892	-0.0735655	t-Test	FDR correction BH	0.861181	FALSE	QL	SN	0.950287	0.082998	Paired t-test
AcCoAS~Q59E09	-0.398635	0.71684	18.8925	18.9664	0.455946	0.270898	-0.0739571	t-Test	FDR correction BH	0.770011	FALSE	QL	SN	0.950029	0.144578	Paired t-test
TpnC4~Q7K860	-0.224794	0.836581	17.1737	17.251	0.330188	0.324606	-0.0773687	t-Test	FDR correction BH	0.869901	FALSE	QL	SN	0.947785	0.0774922	Paired t-test
sals~A0A0B4K633	-0.234151	0.829937	14.8825	14.9601	0.412963	0.239264	-0.0775692	t-Test	FDR correction BH	0.864111	FALSE	QL	SN	0.947653	0.0809547	Paired t-test
milt~D0Z747	-0.396696	0.718126	16.2247	16.3026	0.246336	0.177187	-0.077822	t-Test	FDR correction BH	0.770353	FALSE	QL	SN	0.947487	0.143799	Paired t-test
wupA~M9NFC0	-0.443284	0.687579	18.0181	18.1018	0.529451	0.331441	-0.0836446	t-Test	FDR correction BH	0.747144	FALSE	QL	SN	0.943671	0.162677	Paired t-test
cype~Q9VMS1	-0.53693	0.628583	17.1129	17.198	0.373102	0.143984	-0.0850661	t-Test	FDR correction BH	0.697307	FALSE	QL	SN	0.942741	0.201638	Paired t-test
lva~X2JAF1	-0.749879	0.507778	17.3091	17.3946	0.0651355	0.213947	-0.0854939	t-Test	FDR correction BH	0.584458	FALSE	QL	SN	0.942462	0.294326	Paired t-test
mt:CoII~P00408	-0.350408	0.749193	19.3297	19.4172	0.47217	0.477903	-0.0875052	t-Test	FDR correction BH	0.795112	FALSE	QL	SN	0.941149	0.125407	Paired t-test
ND-23~Q9VF27	-2.15032	0.120672	15.3163	15.4038	0.209252	0.223031	-0.0875259	t-Test	FDR correction BH	0.187712	FALSE	QL	SN	0.941135	0.918395	Paired t-test
Nurf-38~B7YZQ7	-0.451968	0.68197	16.6722	16.7602	0.274751	0.161721	-0.0880214	t-Test	FDR correction BH	0.744094	FALSE	QL	SN	0.940812	0.166235	Paired t-test
Dsor1~X2JAZ3	-0.375963	0.731956	16.5101	16.6039	0.411136	0.278258	-0.0937749	t-Test	FDR correction BH	0.781506	FALSE	QL	SN	0.937068	0.135515	Paired t-test
Srp68~Q9VSS2	-0.685902	0.542028	16.1042	16.1995	0.218754	0.311746	-0.0952996	t-Test	FDR correction BH	0.617609	FALSE	QL	SN	0.936078	0.265978	Paired t-test
RpS3~G3M3A2	-1.51091	0.227982	18.9481	19.0436	0.201137	0.12966	-0.0954865	t-Test	FDR correction BH	0.302798	FALSE	QL	SN	0.935957	0.642099	Paired t-test
CCT8~Q7K3J0	-1.73175	0.181745	21.0216	21.1189	0.114678	0.145635	-0.0973563	t-Test	FDR correction BH	0.25441	FALSE	QL	SN	0.934744	0.740539	Paired t-test
eIF3k~Q9W2D9	-0.522251	0.637607	14.7509	14.8511	0.513322	0.339168	-0.100232	t-Test	FDR correction BH	0.704863	FALSE	QL	SN	0.932883	0.195447	Paired t-test
IleRS~Q8MSW0	-0.39417	0.719803	13.9543	14.0553	0.244781	0.533141	-0.101007	t-Test	FDR correction BH	0.771633	FALSE	QL	SN	0.932382	0.142786	Paired t-test
bocks~Q709R6-2	-0.629754	0.573551	17.4488	17.5507	0.423293	0.587753	-0.101925	t-Test	FDR correction BH	0.647073	FALSE	QL	SN	0.931789	0.241428	Paired t-test
beta-PheRS~Q9VCA5	-0.499899	0.651511	14.589	14.6918	0.130373	0.311642	-0.102797	t-Test	FDR correction BH	0.716753	FALSE	QL	SN	0.931226	0.186078	Paired t-test
Dmel\CG4593~Q9W3T2	-0.528301	0.633877	14.9219	15.026	0.124545	0.426783	-0.104057	t-Test	FDR correction BH	0.701714	FALSE	QL	SN	0.930413	0.197995	Paired t-test
GckIII~Q9VEN3	-0.648953	0.56262	16.1155	16.2231	0.243385	0.150267	-0.107555	t-Test	FDR correction BH	0.636996	FALSE	QL	SN	0.92816	0.249785	Paired t-test
Sod1~P61851	-4.39132	0.0218785	16.0526	16.1604	0.236926	0.212624	-0.10781	t-Test	FDR correction BH	0.0572807	FALSE	QL	SN	0.927996	1.65998	Paired t-test
IPP~Q9VXE7	-0.601398	0.589982	15.4953	15.6041	0.392392	0.200401	-0.108887	t-Test	FDR correction BH	0.66186	FALSE	QL	SN	0.927303	0.229161	Paired t-test
Dmel\CG8547~Q0E980	-0.65341	0.560105	18.0913	18.2031	0.36977	0.32521	-0.111834	t-Test	FDR correction BH	0.635504	FALSE	QL	SN	0.925411	0.251731	Paired t-test
Dmel\CG18428~Q9VCD4	-0.283193	0.795446	16.4038	16.5168	0.297046	0.633435	-0.112967	t-Test	FDR correction BH	0.835297	FALSE	QL	SN	0.924684	0.0993892	Paired t-test
pnut~P40797	-0.684736	0.542669	15.8347	15.9522	0.300889	0.10304	-0.117499	t-Test	FDR correction BH	0.617609	FALSE	QL	SN	0.921784	0.265465	Paired t-test
Decay~Q9VET9	-0.504343	0.648732	16.1646	16.2828	0.383756	0.0578454	-0.118199	t-Test	FDR correction BH	0.714188	FALSE	QL	SN	0.921337	0.187935	Paired t-test
Oatp58Dc~Q9W269	-0.524056	0.636493	19.1532	19.2741	0.262535	0.359526	-0.120849	t-Test	FDR correction BH	0.70412	FALSE	QL	SN	0.919646	0.196207	Paired t-test
Snx6~Q9VLQ9	-0.405223	0.712479	15.6474	15.7683	0.371411	0.329537	-0.120912	t-Test	FDR correction BH	0.766108	FALSE	QL	SN	0.919606	0.147228	Paired t-test
Dmel\CG14022~Q9VMR9	-0.89721	0.435724	19.6847	19.8066	0.267821	0.123696	-0.121917	t-Test	FDR correction BH	0.512636	FALSE	QL	SN	0.918966	0.360788	Paired t-test
CTPsyn~X2JCY2	-0.865339	0.450508	15.4289	15.5522	0.168428	0.333422	-0.123267	t-Test	FDR correction BH	0.528467	FALSE	QL	SN	0.918106	0.346298	Paired t-test
rudhira~Q9VYU0	-0.899414	0.434718	15.6977	15.8217	0.291434	0.173153	-0.124	t-Test	FDR correction BH	0.51183	FALSE	QL	SN	0.91764	0.361792	Paired t-test
PpD3~Q9VH81	-0.73526	0.515446	16.5662	16.691	0.386281	0.116958	-0.124848	t-Test	FDR correction BH	0.591178	FALSE	QL	SN	0.9171	0.287817	Paired t-test
Dmel\CG6767~Q9VT32	-1.11059	0.347754	17.3012	17.4266	0.226075	0.11544	-0.125343	t-Test	FDR correction BH	0.427447	FALSE	QL	SN	0.916786	0.458728	Paired t-test
sif~A8JNL6	-0.772121	0.49629	18.5503	18.6759	0.341047	0.211831	-0.125567	t-Test	FDR correction BH	0.57414	FALSE	QL	SN	0.916644	0.304264	Paired t-test
Dmel\CG8475~M9PCI5	-0.570676	0.608165	23.9959	24.1229	0.350251	0.12897	-0.126996	t-Test	FDR correction BH	0.677962	FALSE	QL	SN	0.915736	0.215979	Paired t-test
CG10167~Q9VP69	-0.4119	0.708075	15.2114	15.339	0.511796	0.27362	-0.127622	t-Test	FDR correction BH	0.763168	FALSE	QL	SN	0.915339	0.149921	Paired t-test
Nc73EF~Q9VVC5	-1.63053	0.201484	18.2596	18.3909	0.380881	0.315483	-0.131214	t-Test	FDR correction BH	0.275034	FALSE	QL	SN	0.913063	0.695759	Paired t-test
CLIP-190~E1JHJ9	-0.576182	0.604877	18.3167	18.4511	0.222064	0.182925	-0.134376	t-Test	FDR correction BH	0.675715	FALSE	QL	SN	0.911064	0.218333	Paired t-test
csw~P29349-2	-0.365342	0.739095	15.5762	15.7144	0.677848	0.406401	-0.138118	t-Test	FDR correction BH	0.78652	FALSE	QL	SN	0.908704	0.1313	Paired t-test
Cul2~Q9V9R2	-0.418933	0.703452	19.3268	19.4672	0.899476	0.717587	-0.140399	t-Test	FDR correction BH	0.759931	FALSE	QL	SN	0.907268	0.152766	Paired t-test
Vrp1~Q8SX98	-1.1136	0.346641	14.553	14.6972	0.499023	0.639663	-0.144153	t-Test	FDR correction BH	0.426738	FALSE	QL	SN	0.90491	0.46012	Paired t-test
Nmt~O61613	-0.657908	0.557575	17.7098	17.8581	0.637214	0.279781	-0.148247	t-Test	FDR correction BH	0.633084	FALSE	QL	SN	0.902346	0.253696	Paired t-test
Rpn2~A0A0B4KHE9	-1.48016	0.2354	14.4253	14.5738	0.0790628	0.132007	-0.148501	t-Test	FDR correction BH	0.309911	FALSE	QL	SN	0.902187	0.628193	Paired t-test
RpL35~Q9W499	-0.439446	0.690067	17.1112	17.2597	1.01933	0.904811	-0.148511	t-Test	FDR correction BH	0.748826	FALSE	QL	SN	0.902181	0.161109	Paired t-test
orb2~A4V1P2	-1.03628	0.37627	17.7999	17.9485	0.147901	0.109269	-0.148521	t-Test	FDR correction BH	0.455124	FALSE	QL	SN	0.902175	0.4245	Paired t-test
Ndae1~M9PCT2	-0.734582	0.515804	15.1302	15.2792	0.268802	0.179478	-0.148952	t-Test	FDR correction BH	0.591178	FALSE	QL	SN	0.901905	0.287515	Paired t-test
eIF3e~O77410	-1.51043	0.228096	15.9333	16.0826	0.397046	0.24706	-0.149237	t-Test	FDR correction BH	0.302798	FALSE	QL	SN	0.901727	0.641882	Paired t-test
Cdep~A8JQT5	-0.608544	0.58581	15.9033	16.0528	0.856667	0.936128	-0.149548	t-Test	FDR correction BH	0.658106	FALSE	QL	SN	0.901533	0.232243	Paired t-test
Pglym78~Q9VAN7	-1.52772	0.224034	20.5493	20.7003	0.312447	0.177691	-0.15094	t-Test	FDR correction BH	0.29865	FALSE	QL	SN	0.900663	0.649685	Paired t-test
Nph~Q9VAC4	-0.790934	0.486744	14.7925	14.9437	0.180651	0.191475	-0.151256	t-Test	FDR correction BH	0.564736	FALSE	QL	SN	0.900466	0.3127	Paired t-test
Gbs-76A~M9PCY7	-0.775411	0.49461	14.4544	14.6072	0.254629	0.323077	-0.152861	t-Test	FDR correction BH	0.572612	FALSE	QL	SN	0.899465	0.305737	Paired t-test
Ufd1-like~Q9VTF9	-1.7791	0.173273	14.3652	14.5202	0.198511	0.299399	-0.155037	t-Test	FDR correction BH	0.246182	FALSE	QL	SN	0.89811	0.761268	Paired t-test
se~Q9VSL3	-0.641822	0.566662	15.219	15.3747	0.0621773	0.426324	-0.15574	t-Test	FDR correction BH	0.640207	FALSE	QL	SN	0.897672	0.246676	Paired t-test
bgm~B5RIV0	-1.39231	0.258083	16.7958	16.9517	0.208996	0.0337301	-0.155857	t-Test	FDR correction BH	0.331736	FALSE	QL	SN	0.897599	0.58824	Paired t-test
Hn~Q59E23	-0.365304	0.739121	15.5572	15.7149	0.84614	0.476197	-0.157747	t-Test	FDR correction BH	0.78652	FALSE	QL	SN	0.896424	0.131284	Paired t-test
Dmel\CG10495~Q9VJ06	-2.46763	0.0902543	17.1316	17.2905	0.253029	0.319897	-0.158929	t-Test	FDR correction BH	0.152627	FALSE	QL	SN	0.89569	1.04453	Paired t-test
Yp1~X2JD55	-0.35486	0.746175	18.7277	18.8867	0.380223	0.429591	-0.159069	t-Test	FDR correction BH	0.792966	FALSE	QL	SN	0.895603	0.127159	Paired t-test
CaMKII~Q00168	-1.02293	0.381631	18.4318	18.5916	0.364737	0.116708	-0.15977	t-Test	FDR correction BH	0.459862	FALSE	QL	SN	0.895168	0.418357	Paired t-test
slgA~A4V4U5	-0.418646	0.70364	16.5954	16.7568	0.839382	0.391116	-0.161368	t-Test	FDR correction BH	0.759931	FALSE	QL	SN	0.894177	0.152649	Paired t-test
LRR~Q6NND6	-0.813699	0.4754	13.4145	13.5802	0.157874	0.437509	-0.165685	t-Test	FDR correction BH	0.552783	FALSE	QL	SN	0.891505	0.322941	Paired t-test
FASN1~Q9VQL7	-1.99479	0.140032	17.5309	17.6976	0.227416	0.162021	-0.166704	t-Test	FDR correction BH	0.210246	FALSE	QL	SN	0.890875	0.853773	Paired t-test
Arr2~P19107	-0.783071	0.490715	16.3075	16.4774	0.302104	0.143607	-0.16991	t-Test	FDR correction BH	0.568516	FALSE	QL	SN	0.888898	0.30917	Paired t-test
Dab~M9NDT7	-1.03189	0.378023	16.0828	16.2534	0.221537	0.347154	-0.170652	t-Test	FDR correction BH	0.456551	FALSE	QL	SN	0.888441	0.422482	Paired t-test
Rpn13~A0A0B4LFA6	-0.51148	0.644283	16.1702	16.3421	0.255976	0.423683	-0.17189	t-Test	FDR correction BH	0.710764	FALSE	QL	SN	0.887679	0.190923	Paired t-test
COX5B~Q9VMB9	-2.24269	0.110685	17.8261	17.9998	0.211641	0.193179	-0.173672	t-Test	FDR correction BH	0.177922	FALSE	QL	SN	0.886583	0.955913	Paired t-test
ALiX~Q9VB05	-1.10741	0.348929	17.3388	17.5129	0.312391	0.408557	-0.174136	t-Test	FDR correction BH	0.428561	FALSE	QL	SN	0.886298	0.457263	Paired t-test
mdcds_23070~A1Z8Z9	-1.6639	0.19472	17.2257	17.4027	0.169323	0.212208	-0.177035	t-Test	FDR correction BH	0.266944	FALSE	QL	SN	0.884519	0.710589	Paired t-test
Chd64~Q9VZI1	-2.77677	0.0691769	20.934	21.1139	0.152785	0.254836	-0.17985	t-Test	FDR correction BH	0.127104	FALSE	QL	SN	0.882795	1.16004	Paired t-test
Dmel\CG4069~Q9VTZ7	-0.352972	0.747454	14.1627	14.3429	0.71026	0.210694	-0.180228	t-Test	FDR correction BH	0.793796	FALSE	QL	SN	0.882563	0.126416	Paired t-test
Dmel\CG8066~Q9VFI3	-1.57129	0.214153	18.0277	18.2083	0.18209	0.130559	-0.180626	t-Test	FDR correction BH	0.288009	FALSE	QL	SN	0.88232	0.669277	Paired t-test
Taf2~E8NHB1	-0.429426	0.696586	15.5213	15.7062	1.01432	0.528941	-0.1849	t-Test	FDR correction BH	0.755386	FALSE	QL	SN	0.87971	0.157025	Paired t-test
Txl~Q9VRP3	-1.74138	0.179984	18.3037	18.4943	0.147509	0.125445	-0.190559	t-Test	FDR correction BH	0.252613	FALSE	QL	SN	0.876266	0.744765	Paired t-test
Ebp~A0A0B4KGF3	-0.447478	0.684867	16.2791	16.4698	1.1687	0.96795	-0.190707	t-Test	FDR correction BH	0.745723	FALSE	QL	SN	0.876176	0.164394	Paired t-test
Ufl1~A0A0B4K6K7	-0.930365	0.42081	14.6944	14.886	0.323202	0.253485	-0.191567	t-Test	FDR correction BH	0.497661	FALSE	QL	SN	0.875654	0.375914	Paired t-test
Pp2A-29B~M9MQH9	-1.9321	0.148859	17.5507	17.7435	0.201594	0.170105	-0.192761	t-Test	FDR correction BH	0.219771	FALSE	QL	SN	0.87493	0.827224	Paired t-test
Pp2B-14D~M9NE01	-0.954681	0.410169	16.0182	16.2112	0.395911	0.186425	-0.192958	t-Test	FDR correction BH	0.487976	FALSE	QL	SN	0.87481	0.387037	Paired t-test
cora~Q9V8R9	-2.78385	0.06877	22.4968	22.693	0.0906426	0.149998	-0.196179	t-Test	FDR correction BH	0.126648	FALSE	QL	SN	0.872859	1.1626	Paired t-test
CT16169~Q9VSA9	-0.578316	0.603607	15.653	15.8498	0.295688	0.538716	-0.196776	t-Test	FDR correction BH	0.674769	FALSE	QL	SN	0.872498	0.219246	Paired t-test
MAPk-Ak2~A4V402	-0.651652	0.561096	15.5393	15.7365	0.3486	0.628921	-0.197119	t-Test	FDR correction BH	0.636175	FALSE	QL	SN	0.872291	0.250963	Paired t-test
viaf~Q8MR62	-2.47382	0.0897595	18.6989	18.8976	0.0716421	0.0800286	-0.198622	t-Test	FDR correction BH	0.152114	FALSE	QL	SN	0.871383	1.04692	Paired t-test
Dmel\CG8974~Q9VXP1	-0.815423	0.47455	15.9613	16.1622	0.388475	0.267277	-0.20098	t-Test	FDR correction BH	0.552197	FALSE	QL	SN	0.86996	0.323718	Paired t-test
Dmel\CG8036~Q9VHN7	-1.3169	0.279433	17.771	17.9756	0.345304	0.129517	-0.204603	t-Test	FDR correction BH	0.353283	FALSE	QL	SN	0.867778	0.553723	Paired t-test
Dmel\CG12567~Q7PLS1	-0.643746	0.565569	14.7417	14.9516	0.548158	0.483177	-0.20995	t-Test	FDR correction BH	0.639426	FALSE	QL	SN	0.864567	0.247515	Paired t-test
ATPsynbeta~X2JH42	-3.55225	0.0380297	17.9013	18.1151	0.195041	0.111956	-0.213795	t-Test	FDR correction BH	0.0819773	FALSE	QL	SN	0.862266	1.41988	Paired t-test
Prx6005~Q9VQI7	-2.21114	0.113981	16.0017	16.2158	0.182968	0.137481	-0.214108	t-Test	FDR correction BH	0.180848	FALSE	QL	SN	0.862079	0.943169	Paired t-test
cN-IIIB~Q9W197	-2.43995	0.0925046	15.0297	15.2528	0.087769	0.165922	-0.223059	t-Test	FDR correction BH	0.154426	FALSE	QL	SN	0.856747	1.03384	Paired t-test
jdp~Q9TVP3-2	-1.30814	0.282029	19.4857	19.7099	0.241542	0.11011	-0.224168	t-Test	FDR correction BH	0.355156	FALSE	QL	SN	0.856088	0.549705	Paired t-test
DCP1~Q9W1H5	-1.82859	0.164901	15.1023	15.3313	0.348227	0.476784	-0.228942	t-Test	FDR correction BH	0.236868	FALSE	QL	SN	0.85326	0.782777	Paired t-test
RpS26~M9PG47	-0.422977	0.700802	20.1247	20.3537	1.0098	0.743141	-0.229038	t-Test	FDR correction BH	0.758788	FALSE	QL	SN	0.853203	0.154405	Paired t-test
CycT~M9PI89	-0.47369	0.66806	16.8665	17.0973	1.52265	1.21043	-0.23085	t-Test	FDR correction BH	0.731925	FALSE	QL	SN	0.852133	0.175185	Paired t-test
dl~C7LA93	-0.739294	0.513321	16.4805	16.7118	0.592943	0.244948	-0.231278	t-Test	FDR correction BH	0.58956	FALSE	QL	SN	0.85188	0.289611	Paired t-test
RpL29~Q24154	-0.626332	0.575516	15.2955	15.528	0.886812	0.49598	-0.232524	t-Test	FDR correction BH	0.64883	FALSE	QL	SN	0.851144	0.239942	Paired t-test
RpL19~P36241	-1.12765	0.34151	18.3097	18.5444	0.231682	0.280914	-0.234779	t-Test	FDR correction BH	0.421399	FALSE	QL	SN	0.849815	0.466596	Paired t-test
Lpin~A0A0B4JD31	-1.23752	0.303924	15.414	15.6505	0.306302	0.0719354	-0.236574	t-Test	FDR correction BH	0.379429	FALSE	QL	SN	0.848759	0.517235	Paired t-test
Q9W3Y3~Q9W3Y3	-1.57084	0.214251	16.666	16.9028	0.418006	0.185489	-0.236811	t-Test	FDR correction BH	0.288009	FALSE	QL	SN	0.848619	0.669076	Paired t-test
e~Q7KV34	-1.21842	0.310141	16.4502	16.6876	0.34994	0.0474209	-0.237407	t-Test	FDR correction BH	0.385678	FALSE	QL	SN	0.848269	0.508441	Paired t-test
CCT2~Q9W392	-8.20238	0.00379217	17.7897	18.0273	0.213457	0.20713	-0.237604	t-Test	FDR correction BH	0.0207592	TRUE	QL	SN	0.848153	2.42111	Paired t-test
Sec31~A1Z7J7	-2.68107	0.0749806	16.2454	16.4848	0.234564	0.236383	-0.239459	t-Test	FDR correction BH	0.134321	FALSE	QL	SN	0.847063	1.12505	Paired t-test
msk~Q9VSD6	-1.91014	0.152106	15.4705	15.7142	0.310587	0.419547	-0.243741	t-Test	FDR correction BH	0.223116	FALSE	QL	SN	0.844552	0.817855	Paired t-test
PAPLA1~Q9VLS7	-2.161	0.119463	16.4849	16.7349	0.0865681	0.202684	-0.249929	t-Test	FDR correction BH	0.18639	FALSE	QL	SN	0.840938	0.922767	Paired t-test
tau~A0A0B4LIT4	-0.860022	0.453017	16.0697	16.323	0.563549	0.219815	-0.253266	t-Test	FDR correction BH	0.53024	FALSE	QL	SN	0.838995	0.343885	Paired t-test
Rbp1~Q02427-1	-0.650827	0.561561	16.4237	16.6812	1.04478	0.722512	-0.257514	t-Test	FDR correction BH	0.63625	FALSE	QL	SN	0.836528	0.250603	Paired t-test
Ate1~A0A0B4KFD5	-3.31165	0.0453361	12.9956	13.2532	0.834316	0.743647	-0.257626	t-Test	FDR correction BH	0.0910295	FALSE	QL	SN	0.836463	1.34356	Paired t-test
Mlp60A~B7YZP9	-3.22583	0.0483692	21.2048	21.4673	0.302791	0.362402	-0.262539	t-Test	FDR correction BH	0.0952436	FALSE	QL	SN	0.83362	1.31543	Paired t-test
Stip1~Q9VPN5	-1.06415	0.365316	15.9432	16.2067	0.3837	0.246047	-0.263454	t-Test	FDR correction BH	0.444915	FALSE	QL	SN	0.833091	0.437331	Paired t-test
ND-15~Q7K1C0	-0.952377	0.411166	17.2221	17.4877	0.641241	0.168627	-0.265597	t-Test	FDR correction BH	0.488797	FALSE	QL	SN	0.831855	0.385982	Paired t-test
SH3PX1~Q9NCC3	-2.63621	0.0779084	15.3076	15.5775	0.34067	0.375753	-0.26991	t-Test	FDR correction BH	0.137745	FALSE	QL	SN	0.829371	1.10842	Paired t-test
GlyP~A4UZZ4	-2.92287	0.0613533	19.7022	19.9728	0.223387	0.168658	-0.270586	t-Test	FDR correction BH	0.115391	FALSE	QL	SN	0.828983	1.21216	Paired t-test
eEF1alpha1~P08736	-2.54303	0.0844555	22.4084	22.6801	0.230631	0.163465	-0.271681	t-Test	FDR correction BH	0.144976	FALSE	QL	SN	0.828354	1.07337	Paired t-test
IMP~Q7KTW5	-1.87457	0.157539	18.7404	19.0133	0.291263	0.0664028	-0.272929	t-Test	FDR correction BH	0.22856	FALSE	QL	SN	0.827638	0.802613	Paired t-test
endos~Q9VUB8	-0.945619	0.414105	16.3221	16.5986	0.554334	0.220238	-0.276451	t-Test	FDR correction BH	0.491924	FALSE	QL	SN	0.825619	0.382889	Paired t-test
RpL27A~M9MRC9	-0.426872	0.698254	19.6036	19.8802	0.943205	0.437732	-0.276624	t-Test	FDR correction BH	0.756679	FALSE	QL	SN	0.82552	0.155987	Paired t-test
Gss2~Q8IQZ1	-2.35388	0.0999536	15.5318	15.8101	0.397991	0.273392	-0.278292	t-Test	FDR correction BH	0.162974	FALSE	QL	SN	0.824567	1.0002	Paired t-test
Dmel\CG8578~Q9VXN3	-1.777	0.17364	16.552	16.8337	0.17018	0.135104	-0.281664	t-Test	FDR correction BH	0.246312	FALSE	QL	SN	0.822642	0.76035	Paired t-test
dnc~H8F4P8	-1.48633	0.23389	15.0007	15.2827	0.346372	0.324152	-0.282019	t-Test	FDR correction BH	0.308945	FALSE	QL	SN	0.822439	0.630988	Paired t-test
stnA~A4V4W0	-1.85609	0.160451	19.1306	19.415	0.286092	0.165579	-0.284449	t-Test	FDR correction BH	0.23198	FALSE	QL	SN	0.821055	0.794658	Paired t-test
RhoGAPp190~M9PJQ3	-1.89928	0.153741	14.7639	15.0495	0.493917	0.369221	-0.285638	t-Test	FDR correction BH	0.224894	FALSE	QL	SN	0.820379	0.81321	Paired t-test
aru~Q9VPU7	-0.935618	0.41849	15.8726	16.1594	0.644449	0.470979	-0.286848	t-Test	FDR correction BH	0.495654	FALSE	QL	SN	0.819691	0.378315	Paired t-test
rdgA~A0A023GPM5	-0.982831	0.398163	21.3977	21.686	0.675358	0.340435	-0.288373	t-Test	FDR correction BH	0.476539	FALSE	QL	SN	0.818825	0.399939	Paired t-test
CG10517~Q961L8	-5.39536	0.0124781	16.2941	16.5849	0.0736026	0.150654	-0.290723	t-Test	FDR correction BH	0.0402381	TRUE	QL	SN	0.817493	1.90385	Paired t-test
Atg3~Q9VVS6	-2.0549	0.132141	16.9858	17.2773	0.688979	0.526644	-0.291521	t-Test	FDR correction BH	0.201148	FALSE	QL	SN	0.81704	0.878964	Paired t-test
VhaSFD~Q9V3J1-2	-1.64252	0.199025	19.5421	19.8346	0.196654	0.135633	-0.292489	t-Test	FDR correction BH	0.272143	FALSE	QL	SN	0.816492	0.701093	Paired t-test
CG17419~Q7PLP4	-2.61066	0.0796393	14.7959	15.089	0.282297	0.318786	-0.293154	t-Test	FDR correction BH	0.13972	FALSE	QL	SN	0.816116	1.09887	Paired t-test
clu~A1ZAB5	-1.60556	0.20672	14.7777	15.0787	0.312083	0.332826	-0.300974	t-Test	FDR correction BH	0.279783	FALSE	QL	SN	0.811704	0.684619	Paired t-test
wupA~P36188-4	-1.51463	0.227102	17.5077	17.8113	0.435605	0.440954	-0.30367	t-Test	FDR correction BH	0.301982	FALSE	QL	SN	0.810189	0.643778	Paired t-test
Jafrac1~X2JF59	-4.42635	0.0214181	19.0793	19.3833	0.0285497	0.105139	-0.304041	t-Test	FDR correction BH	0.0565822	FALSE	QL	SN	0.80998	1.66922	Paired t-test
Dmel\CG16758~Q7KV94	-1.36532	0.265517	15.8552	16.1613	0.160045	0.476931	-0.306081	t-Test	FDR correction BH	0.339734	FALSE	QL	SN	0.808836	0.575907	Paired t-test
HBS1~Q9W074	-4.08689	0.0264726	15.7617	16.0688	0.165461	0.151319	-0.307068	t-Test	FDR correction BH	0.0646793	FALSE	QL	SN	0.808283	1.5772	Paired t-test
RpS21~M9PEA6	-3.37674	0.0431952	18.0545	18.3704	0.299169	0.154647	-0.315947	t-Test	FDR correction BH	0.0879924	FALSE	QL	SN	0.803323	1.36456	Paired t-test
Pgi~P52029	-1.92405	0.150039	16.5307	16.8468	0.608574	0.414197	-0.316128	t-Test	FDR correction BH	0.221104	FALSE	QL	SN	0.803222	0.823794	Paired t-test
CHORD~Q9VCC0	-6.14796	0.00865737	16.5129	16.8301	0.210096	0.21103	-0.317144	t-Test	FDR correction BH	0.0327629	TRUE	QL	SN	0.802657	2.06261	Paired t-test
Irp-1B~Q9VGZ3	-1.37726	0.262203	16.1322	16.4526	0.546746	0.577935	-0.320483	t-Test	FDR correction BH	0.336033	FALSE	QL	SN	0.800802	0.581363	Paired t-test
Srp54k~Q9V3D9	-0.981264	0.398822	15.6442	15.9672	0.649966	0.205771	-0.323017	t-Test	FDR correction BH	0.47697	FALSE	QL	SN	0.799397	0.39922	Paired t-test
CanA-14F~M9NEL1	-1.24194	0.302502	17.0808	17.4044	0.538624	0.181706	-0.323576	t-Test	FDR correction BH	0.378247	FALSE	QL	SN	0.799087	0.519271	Paired t-test
GluProRS~P28668	-1.0947	0.353666	15.6082	15.938	0.673203	0.303754	-0.329738	t-Test	FDR correction BH	0.433711	FALSE	QL	SN	0.795681	0.451406	Paired t-test
AIMP2~Q8T060	-1.50056	0.230449	16.3921	16.7219	0.390483	0.421943	-0.32982	t-Test	FDR correction BH	0.305154	FALSE	QL	SN	0.795636	0.637426	Paired t-test
Mlp84B~Q24400	-9.437	0.00252166	20.1261	20.459	0.330621	0.304505	-0.332931	t-Test	FDR correction BH	0.0178102	TRUE	QL	SN	0.793922	2.59831	Paired t-test
pug~A0A0B4K623	-3.56952	0.0375649	16.164	16.4978	0.32636	0.378628	-0.33377	t-Test	FDR correction BH	0.0813056	FALSE	QL	SN	0.79346	1.42522	Paired t-test
SODH-1~Q8MRL0	-0.974944	0.401493	17.4058	17.742	1.0193	0.675291	-0.336203	t-Test	FDR correction BH	0.479444	FALSE	QL	SN	0.792124	0.396322	Paired t-test
yrt~A0T1Z5	-3.98056	0.0283677	15.3414	15.6844	0.285263	0.251979	-0.34305	t-Test	FDR correction BH	0.0678526	FALSE	QL	SN	0.788373	1.54718	Paired t-test
Hsc70-5~A0A0B4LFD2	-1.35713	0.26782	16.6422	16.9892	0.382748	0.079085	-0.347035	t-Test	FDR correction BH	0.341856	FALSE	QL	SN	0.786198	0.572158	Paired t-test
mts~X2JDI1	-1.78189	0.172789	16.7886	17.1402	0.329291	0.264801	-0.351551	t-Test	FDR correction BH	0.245981	FALSE	QL	SN	0.783741	0.762484	Paired t-test
wrd~Q8IN90	-6.6052	0.00706463	16.7296	17.0813	0.139433	0.121281	-0.351776	t-Test	FDR correction BH	0.0287091	TRUE	QL	SN	0.783619	2.15091	Paired t-test
Got1~Q7K221	-2.42921	0.0933958	15.5682	15.9222	0.604585	0.532265	-0.353923	t-Test	FDR correction BH	0.155465	FALSE	QL	SN	0.782454	1.02967	Paired t-test
Cbp53E~A0A0B4LFM0	-2.21489	0.113582	16.0365	16.3918	0.530908	0.306582	-0.355258	t-Test	FDR correction BH	0.180446	FALSE	QL	SN	0.78173	0.944689	Paired t-test
Lsd-2~Q9VXY7	-1.61162	0.205434	16.4503	16.8095	0.446984	0.258764	-0.359254	t-Test	FDR correction BH	0.27899	FALSE	QL	SN	0.779568	0.687329	Paired t-test
Rbp~Q86BS0	-2.71662	0.0727566	17.0315	17.392	0.329475	0.166646	-0.360493	t-Test	FDR correction BH	0.132145	FALSE	QL	SN	0.778898	1.13813	Paired t-test
Acbp3~Q9VS22	-1.39102	0.258434	18.7397	19.1008	0.326558	0.426473	-0.361028	t-Test	FDR correction BH	0.331736	FALSE	QL	SN	0.77861	0.587651	Paired t-test
Sf3b5~Q9VHI4	-1.07531	0.361021	14.5586	14.92	0.0880396	0.494185	-0.361385	t-Test	FDR correction BH	0.441032	FALSE	QL	SN	0.778417	0.442468	Paired t-test
Dmel\CG9705~M9PFS8	-3.72567	0.0336751	17.8568	18.2191	0.185371	0.141634	-0.362226	t-Test	FDR correction BH	0.076101	FALSE	QL	SN	0.777964	1.47269	Paired t-test
CRMP~Q9V3N7	-3.26995	0.0467788	21.5467	21.9123	0.193355	0.120786	-0.365594	t-Test	FDR correction BH	0.0927835	FALSE	QL	SN	0.776149	1.32995	Paired t-test
Sec16~A8JUU1	-1.71585	0.184695	15.126	15.4921	0.343456	0.206621	-0.366139	t-Test	FDR correction BH	0.256458	FALSE	QL	SN	0.775856	0.733544	Paired t-test
Dmel\CG40045~M9PG40	-8.32676	0.00363028	17.72	18.088	0.121226	0.0665068	-0.367982	t-Test	FDR correction BH	0.0203159	TRUE	QL	SN	0.774866	2.44006	Paired t-test
CG18501~Q9VPK3	-2.68007	0.0750443	15.2462	15.615	0.134638	0.185558	-0.368815	t-Test	FDR correction BH	0.134321	FALSE	QL	SN	0.774418	1.12468	Paired t-test
Liprin-alpha~M9PC73	-3.71664	0.0338858	14.9673	15.3424	0.0517889	0.205956	-0.375076	t-Test	FDR correction BH	0.0763508	FALSE	QL	SN	0.771065	1.46998	Paired t-test
cib~O97428	-3.41251	0.0420733	19.4893	19.8691	0.185661	0.0863879	-0.379762	t-Test	FDR correction BH	0.0865085	FALSE	QL	SN	0.768564	1.37599	Paired t-test
TBCB~A1ZBM2	-1.85004	0.161419	15.3035	15.6858	0.338596	0.0724126	-0.382362	t-Test	FDR correction BH	0.232917	FALSE	QL	SN	0.76718	0.792046	Paired t-test
RhoGAP1A~Q29QE1	-1.98502	0.141366	16.1651	16.5504	0.395858	0.240905	-0.385369	t-Test	FDR correction BH	0.21115	FALSE	QL	SN	0.765583	0.849654	Paired t-test
GlyRS~Q9VUK8	-1.07359	0.361677	15.8998	16.2874	0.457117	0.289073	-0.38765	t-Test	FDR correction BH	0.441495	FALSE	QL	SN	0.764374	0.44168	Paired t-test
coro~A0A0B4KEJ7	-1.52641	0.22434	17.8835	18.2712	0.591687	0.196256	-0.387749	t-Test	FDR correction BH	0.298808	FALSE	QL	SN	0.764321	0.649093	Paired t-test
nwk~X2JAU8-5	-1.42871	0.248411	16.1769	16.573	0.689131	0.27534	-0.396009	t-Test	FDR correction BH	0.322247	FALSE	QL	SN	0.759958	0.604828	Paired t-test
I-2~Q9V3C7	-2.84645	0.0652992	16.4109	16.8109	0.198881	0.0906269	-0.399947	t-Test	FDR correction BH	0.121521	FALSE	QL	SN	0.757886	1.18509	Paired t-test
Slmap~Q9W5R5	-1.70059	0.187579	16.2614	16.6639	0.410892	0.129792	-0.402491	t-Test	FDR correction BH	0.259838	FALSE	QL	SN	0.756551	0.726816	Paired t-test
CG3783~M9NGH0	-1.06231	0.36603	15.0692	15.4745	0.733561	0.223748	-0.405328	t-Test	FDR correction BH	0.445444	FALSE	QL	SN	0.755065	0.436483	Paired t-test
RpL23A~Q9W0A8	-0.938372	0.417278	16.1599	16.5652	0.623124	0.327776	-0.405374	t-Test	FDR correction BH	0.495323	FALSE	QL	SN	0.755041	0.379575	Paired t-test
Gs2~P20478-3	-1.2275	0.307171	15.098	15.5057	0.572895	0.248178	-0.407732	t-Test	FDR correction BH	0.382582	FALSE	QL	SN	0.753808	0.51262	Paired t-test
Sf3b3~Q9W0M7	-2.04667	0.133189	17.6196	18.0304	0.106882	0.410421	-0.410871	t-Test	FDR correction BH	0.20198	FALSE	QL	SN	0.752169	0.875531	Paired t-test
Dmel\CG6144~Q9VKU5	-2.13902	0.121965	14.393	14.8047	0.348374	0.220436	-0.411706	t-Test	FDR correction BH	0.188815	FALSE	QL	SN	0.751734	0.913763	Paired t-test
mub~Q95SZ9	-2.0544	0.132205	16.633	17.0451	0.238763	0.232552	-0.41206	t-Test	FDR correction BH	0.201148	FALSE	QL	SN	0.75155	0.878754	Paired t-test
Ote~P20240	-1.84197	0.162719	16.4345	16.8485	0.549693	0.297308	-0.414022	t-Test	FDR correction BH	0.233945	FALSE	QL	SN	0.750528	0.788562	Paired t-test
Dmel\CG44195~M9PEG1	-1.85783	0.160174	16.7356	17.1501	0.447712	0.184825	-0.414521	t-Test	FDR correction BH	0.231962	FALSE	QL	SN	0.750269	0.795407	Paired t-test
CIAPIN1~Q9V3Y2	-5.62398	0.0111171	19.1459	19.5643	0.149172	0.0948793	-0.418374	t-Test	FDR correction BH	0.0368949	TRUE	QL	SN	0.748267	1.95401	Paired t-test
homer~Q0E8S7	-2.62303	0.0787957	15.6348	16.0606	0.237991	0.165965	-0.425794	t-Test	FDR correction BH	0.138698	FALSE	QL	SN	0.744429	1.1035	Paired t-test
CRMP~Q8IPQ2	-3.45884	0.0406743	19.0368	19.467	0.199429	0.135764	-0.430249	t-Test	FDR correction BH	0.084891	FALSE	QL	SN	0.742134	1.39068	Paired t-test
Patronin~A0A0B4KEY6	-2.06172	0.13128	14.3438	14.7781	0.335222	0.222298	-0.434251	t-Test	FDR correction BH	0.200507	FALSE	QL	SN	0.740078	0.881803	Paired t-test
Sec23~Q9VNF8	-0.632728	0.571848	14.3815	14.8242	1.35167	0.180368	-0.442658	t-Test	FDR correction BH	0.645608	FALSE	QL	SN	0.735778	0.24272	Paired t-test
Got2~Q9VQ61	-2.76908	0.0696217	15.8653	16.3147	0.408091	0.53611	-0.449313	t-Test	FDR correction BH	0.127626	FALSE	QL	SN	0.732391	1.15726	Paired t-test
Dmel\CG9330~Q9VW13	-7.18664	0.00555164	14.8454	15.2992	0.0506388	0.0777076	-0.45371	t-Test	FDR correction BH	0.0252679	TRUE	QL	SN	0.730163	2.25558	Paired t-test
Svil~X2JCG0	-2.12629	0.123445	16.2759	16.7301	0.387426	0.127925	-0.454237	t-Test	FDR correction BH	0.19055	FALSE	QL	SN	0.729896	0.908527	Paired t-test
CG13657~Q9VBT4	-1.63729	0.200094	17.7395	18.1948	0.400739	0.245837	-0.455282	t-Test	FDR correction BH	0.27337	FALSE	QL	SN	0.729367	0.698766	Paired t-test
GstZ2~Q9VHD2-3	-1.03935	0.37505	14.1336	14.5894	1.0545	0.336814	-0.455813	t-Test	FDR correction BH	0.453993	FALSE	QL	SN	0.729099	0.425911	Paired t-test
Pdcd4~Q9VY91	-2.75507	0.0704424	15.3474	15.8052	0.0347005	0.254181	-0.457797	t-Test	FDR correction BH	0.128982	FALSE	QL	SN	0.728097	1.15217	Paired t-test
Usp14~Q9VKZ8	-3.41743	0.0419217	16.6917	17.1515	0.321386	0.262962	-0.459822	t-Test	FDR correction BH	0.0863922	FALSE	QL	SN	0.727076	1.37756	Paired t-test
Dmel\CG42795~A0A0B4KG40	-1.74472	0.179379	14.798	15.2586	0.212939	0.284567	-0.460622	t-Test	FDR correction BH	0.252208	FALSE	QL	SN	0.726673	0.746227	Paired t-test
Hsp68~O97125	-2.45749	0.0910701	16.7268	17.1883	0.190879	0.45234	-0.461554	t-Test	FDR correction BH	0.153518	FALSE	QL	SN	0.726204	1.04062	Paired t-test
eRF3~Q9VK85	-4.02059	0.0276344	18.6697	19.1328	0.246498	0.145002	-0.463095	t-Test	FDR correction BH	0.0665841	FALSE	QL	SN	0.725428	1.55855	Paired t-test
Hsp27~X2JC82	-1.34968	0.269929	15.9407	16.408	1.20007	0.769233	-0.467385	t-Test	FDR correction BH	0.343723	FALSE	QL	SN	0.723275	0.56875	Paired t-test
mop~Q9VUH6	-5.62995	0.0110842	16.052	16.5261	0.065319	0.15378	-0.474144	t-Test	FDR correction BH	0.0368626	TRUE	QL	SN	0.719894	1.95529	Paired t-test
bel~A0A0B4KGU4	-3.7974	0.0320612	17.4728	17.9484	0.359253	0.308546	-0.475563	t-Test	FDR correction BH	0.0741269	FALSE	QL	SN	0.719186	1.49402	Paired t-test
nudC~Q9VVA6	-4.2705	0.0235679	18.6785	19.1607	0.228979	0.128858	-0.482166	t-Test	FDR correction BH	0.0600698	FALSE	QL	SN	0.715902	1.62768	Paired t-test
Hex-A~Q9W330	-3.30049	0.0457165	19.5911	20.0773	0.103779	0.177204	-0.486213	t-Test	FDR correction BH	0.0914904	FALSE	QL	SN	0.713896	1.33993	Paired t-test
CG6267~Q9VWV2	-2.74228	0.071202	16.0254	16.512	0.0966301	0.403762	-0.486668	t-Test	FDR correction BH	0.130104	FALSE	QL	SN	0.713672	1.14751	Paired t-test
Dmel\CG12065~Q9W3D6	-1.68167	0.191224	15.4203	15.9181	0.280299	0.348096	-0.497801	t-Test	FDR correction BH	0.263284	FALSE	QL	SN	0.708186	0.718457	Paired t-test
Mo25~M9PI82	-1.5055	0.229268	15.2259	15.7307	0.641746	0.400317	-0.504819	t-Test	FDR correction BH	0.3041	FALSE	QL	SN	0.704749	0.639656	Paired t-test
Ank~Q0KIE7	-1.31416	0.280243	16.0661	16.5747	0.84402	0.217612	-0.508633	t-Test	FDR correction BH	0.354026	FALSE	QL	SN	0.702888	0.552465	Paired t-test
Art8~Q8SX32	-1.46428	0.239336	15.7599	16.27	0.332911	0.276226	-0.510134	t-Test	FDR correction BH	0.312766	FALSE	QL	SN	0.702157	0.620993	Paired t-test
eEF5~Q9GU68	-6.64264	0.00695191	17.7175	18.2282	0.186472	0.16779	-0.510662	t-Test	FDR correction BH	0.0285829	TRUE	QL	SN	0.7019	2.1579	Paired t-test
Tpi~P29613	-3.02292	0.0566279	15.5889	16.1014	0.447587	0.268608	-0.512543	t-Test	FDR correction BH	0.107796	FALSE	QL	SN	0.700986	1.24697	Paired t-test
Dmel\CG7611~E1JHX5	-1.4061	0.254374	15.1157	15.6287	0.126288	0.665379	-0.513021	t-Test	FDR correction BH	0.328111	FALSE	QL	SN	0.700753	0.594528	Paired t-test
par-6~O97111	-1.80855	0.168235	14.858	15.379	0.545192	0.226294	-0.521066	t-Test	FDR correction BH	0.241222	FALSE	QL	SN	0.696857	0.774085	Paired t-test
FASN3~Q7PLB8	-1.44675	0.243761	15.4704	15.9948	0.49161	0.223119	-0.524465	t-Test	FDR correction BH	0.317248	FALSE	QL	SN	0.695217	0.613035	Paired t-test
ND-30~Q9VZU4	-2.22868	0.112135	14.7201	15.2469	0.245697	0.238489	-0.526873	t-Test	FDR correction BH	0.178993	FALSE	QL	SN	0.694058	0.950261	Paired t-test
tmod~A0A0B4K6N4	-3.11142	0.0528232	16.7655	17.2925	0.33179	0.603009	-0.527043	t-Test	FDR correction BH	0.10175	FALSE	QL	SN	0.693976	1.27718	Paired t-test
Crk~H9XVM6	-2.5456	0.0842659	16.2767	16.8067	0.218501	0.159613	-0.530006	t-Test	FDR correction BH	0.144976	FALSE	QL	SN	0.692552	1.07435	Paired t-test
Dmel\CG33217~Q8MS38	-7.96998	0.00412114	13.6873	14.218	0.156732	0.0589419	-0.530677	t-Test	FDR correction BH	0.0216666	TRUE	QL	SN	0.69223	2.38498	Paired t-test
Dmel\CG7789~Q9VAG9	-5.06147	0.0148849	18.7834	19.315	0.151741	0.0965671	-0.531619	t-Test	FDR correction BH	0.0452512	TRUE	QL	SN	0.691778	1.82725	Paired t-test
Uba1~Q8T0L3	-3.65309	0.0354158	15.8803	16.4163	0.218456	0.0921414	-0.535964	t-Test	FDR correction BH	0.0783985	FALSE	QL	SN	0.689698	1.4508	Paired t-test
Dlg5~M9PCQ6	-2.09056	0.127709	14.7528	15.2895	0.314388	0.318977	-0.536707	t-Test	FDR correction BH	0.195993	FALSE	QL	SN	0.689343	0.893777	Paired t-test
Fkbp59~X2J5E8	-2.48601	0.0887963	16.6234	17.1607	0.356797	0.109712	-0.537296	t-Test	FDR correction BH	0.150802	FALSE	QL	SN	0.689061	1.05161	Paired t-test
Pur-alpha~Q8IMC4	-2.61182	0.0795597	15.9565	16.4969	0.191561	0.213387	-0.540358	t-Test	FDR correction BH	0.13972	FALSE	QL	SN	0.6876	1.09931	Paired t-test
beta-Spec~M9PF16	-1.12001	0.344293	15.3784	15.9199	0.951792	0.218276	-0.541516	t-Test	FDR correction BH	0.424503	FALSE	QL	SN	0.687049	0.463072	Paired t-test
Dmel\CG13901~Q9W0M5	-4.2019	0.0246025	15.1592	15.7067	0.27338	0.239427	-0.547486	t-Test	FDR correction BH	0.0621106	FALSE	QL	SN	0.684211	1.60902	Paired t-test
Ank2~M9MRX4	-5.64378	0.0110086	19.4208	19.9747	0.242568	0.216168	-0.553834	t-Test	FDR correction BH	0.0367645	TRUE	QL	SN	0.681207	1.95827	Paired t-test
Dmel\CG1416~Q9V9Q4	-2.57034	0.0824691	16.5608	17.1173	0.535285	0.232605	-0.556546	t-Test	FDR correction BH	0.142952	FALSE	QL	SN	0.679928	1.08371	Paired t-test
p47~Q7K3Z3	-3.57936	0.0373034	17.5097	18.0718	0.267532	0.185551	-0.562078	t-Test	FDR correction BH	0.0810436	FALSE	QL	SN	0.677326	1.42825	Paired t-test
CG1055~E2QCZ8	-2.1942	0.115799	15.9241	16.488	0.457438	0.128815	-0.563931	t-Test	FDR correction BH	0.1821	FALSE	QL	SN	0.676457	0.936296	Paired t-test
lqf~M9PEM7	-2.62557	0.0786242	16.5571	17.1216	0.380839	0.107789	-0.564447	t-Test	FDR correction BH	0.138591	FALSE	QL	SN	0.676215	1.10444	Paired t-test
Nak~Q9VJ30	-1.95596	0.145424	14.0025	14.5676	0.6235	0.402542	-0.565061	t-Test	FDR correction BH	0.215498	FALSE	QL	SN	0.675927	0.837364	Paired t-test
Hrb27C~E1JHA4	-8.81882	0.00307251	17.722	18.2914	0.205881	0.112043	-0.56941	t-Test	FDR correction BH	0.0192355	TRUE	QL	SN	0.673892	2.51251	Paired t-test
His2B~P02283	-1.05213	0.370003	16.4835	17.0577	1.20577	0.686596	-0.574181	t-Test	FDR correction BH	0.448565	FALSE	QL	SN	0.671667	0.431795	Paired t-test
Eb1~Q9XZ57	-3.14622	0.0514154	15.5898	16.1645	0.324786	0.175746	-0.574715	t-Test	FDR correction BH	0.0995197	FALSE	QL	SN	0.671419	1.28891	Paired t-test
Dmel\CG17883~A0A0B4KEH8	-8.91662	0.00297541	17.6355	18.2111	0.182876	0.0970489	-0.575628	t-Test	FDR correction BH	0.0190354	TRUE	QL	SN	0.670994	2.52645	Paired t-test
Hsc70Cb~Q9VUC1	-5.26886	0.0133255	16.7264	17.3056	0.230921	0.0429639	-0.579208	t-Test	FDR correction BH	0.0420348	TRUE	QL	SN	0.669331	1.87532	Paired t-test
wupA~E4NKJ3	-1.92186	0.150363	21.1451	21.7279	0.679672	0.454558	-0.582801	t-Test	FDR correction BH	0.221375	FALSE	QL	SN	0.667666	0.82286	Paired t-test
ens~Q8IRC1	-1.78614	0.172053	14.7562	15.3397	0.305679	0.550961	-0.583542	t-Test	FDR correction BH	0.245153	FALSE	QL	SN	0.667323	0.764337	Paired t-test
Wdr62~M9PBP2	-4.50442	0.0204364	15.6359	16.2206	0.125584	0.310692	-0.584665	t-Test	FDR correction BH	0.0546229	FALSE	QL	SN	0.666804	1.68959	Paired t-test
Mlc1~P06742-2	-13.5525	0.000868886	19.5029	20.1053	0.311157	0.282595	-0.60239	t-Test	FDR correction BH	0.012583	TRUE	QL	SN	0.658662	3.06104	Paired t-test
sta~P38979	-7.29859	0.00531076	19.3121	19.92	0.171285	0.128004	-0.607963	t-Test	FDR correction BH	0.0247374	TRUE	QL	SN	0.656122	2.27484	Paired t-test
Nadsyn~C5WLN1	-1.40963	0.253432	15.6578	16.2671	0.578269	0.428321	-0.609259	t-Test	FDR correction BH	0.327427	FALSE	QL	SN	0.655534	0.596138	Paired t-test
CalpB~M9NE73	-2.20019	0.115151	15.334	15.9455	0.26858	0.292024	-0.611566	t-Test	FDR correction BH	0.181323	FALSE	QL	SN	0.654486	0.938731	Paired t-test
yki~A0A0C4DHD4	-1.6867	0.190247	14.8313	15.4438	0.553719	0.448767	-0.612472	t-Test	FDR correction BH	0.262599	FALSE	QL	SN	0.654075	0.720681	Paired t-test
Cortactin~Q9VDF4	-11.4808	0.00141845	17.8235	18.4433	0.141177	0.23014	-0.619796	t-Test	FDR correction BH	0.015251	TRUE	QL	SN	0.650763	2.84819	Paired t-test
Myo10A~Q0KHU0	-1.7152	0.184817	16.6224	17.2484	0.128352	0.522521	-0.626008	t-Test	FDR correction BH	0.256458	FALSE	QL	SN	0.647967	0.733258	Paired t-test
Tps1~Q9Y119	-3.93315	0.0292688	18.3486	18.9769	0.155813	0.190235	-0.628266	t-Test	FDR correction BH	0.0689331	FALSE	QL	SN	0.646953	1.53359	Paired t-test
capt~Q9VPX7	-6.14765	0.00865862	19.094	19.7229	0.178043	0.101382	-0.628857	t-Test	FDR correction BH	0.0327629	TRUE	QL	SN	0.646689	2.06255	Paired t-test
Usp7~X2JEX7	-2.33319	0.101851	16.6738	17.3027	0.602072	0.256277	-0.62887	t-Test	FDR correction BH	0.16573	FALSE	QL	SN	0.646683	0.992033	Paired t-test
CG2088~A0A0B4KEE5	-0.973174	0.402244	13.6034	14.2344	1.12502	0.102184	-0.631021	t-Test	FDR correction BH	0.479981	FALSE	QL	SN	0.645719	0.39551	Paired t-test
RpS25~P48588	-1.11477	0.346214	14.0826	14.717	0.376105	1.07275	-0.634448	t-Test	FDR correction BH	0.426542	FALSE	QL	SN	0.644187	0.460655	Paired t-test
pAbp~P21187	-4.32158	0.0228337	16.7424	17.3778	0.306341	0.094567	-0.635366	t-Test	FDR correction BH	0.0587915	FALSE	QL	SN	0.643778	1.64142	Paired t-test
UGP~E1JI91	-6.65068	0.00692799	17.5215	18.16	0.334104	0.22788	-0.638558	t-Test	FDR correction BH	0.0285829	TRUE	QL	SN	0.642354	2.15939	Paired t-test
Hsp23~M9NE68	-1.29525	0.285901	14.9672	15.6061	0.711545	0.504629	-0.638948	t-Test	FDR correction BH	0.359464	FALSE	QL	SN	0.642181	0.543784	Paired t-test
cindr~A0A0B4KI32	-1.9912	0.14052	15.7305	16.3724	0.468286	0.29148	-0.641835	t-Test	FDR correction BH	0.21062	FALSE	QL	SN	0.640897	0.852263	Paired t-test
Tm2~A0A0B4KHJ9	-5.79062	0.0102454	17.919	18.5718	0.480234	0.475824	-0.652814	t-Test	FDR correction BH	0.0353266	TRUE	QL	SN	0.636039	1.98947	Paired t-test
gfzf~Q8INS9	-1.84272	0.162598	14.487	15.1403	0.226513	0.636135	-0.653348	t-Test	FDR correction BH	0.233945	FALSE	QL	SN	0.635803	0.788886	Paired t-test
Gclm~Q9VCW6	-4.10279	0.0262035	16.2816	16.9371	0.276472	0.0904733	-0.655519	t-Test	FDR correction BH	0.0643177	FALSE	QL	SN	0.634847	1.58164	Paired t-test
eIF4H1~X2JE34	-3.02681	0.0564536	15.9073	16.5646	0.241942	0.243354	-0.657316	t-Test	FDR correction BH	0.107702	FALSE	QL	SN	0.634057	1.24831	Paired t-test
CG13774~M9PCS5	-1.91994	0.150646	16.3374	16.9992	0.754353	0.240782	-0.661845	t-Test	FDR correction BH	0.221588	FALSE	QL	SN	0.632069	0.822042	Paired t-test
Dmel\CG9674~Q9VVA4	-7.62582	0.00468121	17.6911	18.3605	0.245404	0.137083	-0.669375	t-Test	FDR correction BH	0.0234502	TRUE	QL	SN	0.628779	2.32964	Paired t-test
Dmel21.3~Q8IQW5	-4.97723	0.0155862	20.1021	20.7829	0.123708	0.19282	-0.680806	t-Test	FDR correction BH	0.0464089	TRUE	QL	SN	0.623817	1.80726	Paired t-test
Asator~L0MPN7	-1.56123	0.216391	15.6629	16.3447	0.736534	0.191164	-0.681858	t-Test	FDR correction BH	0.29016	FALSE	QL	SN	0.623362	0.664762	Paired t-test
PDF~Q8INL3	-1.96583	0.144031	14.5753	15.2618	0.161363	0.662106	-0.686475	t-Test	FDR correction BH	0.213831	FALSE	QL	SN	0.62137	0.841545	Paired t-test
34F4T~Q9VTK9	-10.7567	0.00171826	16.842	17.5389	0.146802	0.0626181	-0.696839	t-Test	FDR correction BH	0.0162071	TRUE	QL	SN	0.616922	2.76491	Paired t-test
AGO1~Q7KY08	-3.5661	0.0376564	15.8313	16.5292	0.352537	0.667825	-0.697916	t-Test	FDR correction BH	0.0813931	FALSE	QL	SN	0.616462	1.42416	Paired t-test
Dmel\CG17027~Q9VUW4	-2.23764	0.111205	15.575	16.2731	0.246521	0.337253	-0.698124	t-Test	FDR correction BH	0.178219	FALSE	QL	SN	0.616373	0.953875	Paired t-test
Dmel\CG9346~Q9W2N6	-2.11678	0.124562	13.4207	14.1219	0.205271	0.386575	-0.701136	t-Test	FDR correction BH	0.191903	FALSE	QL	SN	0.615088	0.904613	Paired t-test
EG:100G10.2~Q9W4W4	-4.91365	0.0161442	18.0487	18.7524	0.136645	0.225863	-0.703714	t-Test	FDR correction BH	0.0475894	TRUE	QL	SN	0.613989	1.79198	Paired t-test
Dmel\CG17816~A8JQV2	-4.92587	0.016035	17.8674	18.5728	0.3522	0.116602	-0.705397	t-Test	FDR correction BH	0.0473909	TRUE	QL	SN	0.613274	1.79493	Paired t-test
Dmel\CG11444~Q9W4J4	-1.66477	0.194548	15.1469	15.8579	0.589113	0.343126	-0.711033	t-Test	FDR correction BH	0.266939	FALSE	QL	SN	0.610883	0.710972	Paired t-test
Dmel\CG9643~Q9VQJ8	-8.57167	0.00333729	15.1243	15.8375	0.0601902	0.0939528	-0.713221	t-Test	FDR correction BH	0.0197632	TRUE	QL	SN	0.609957	2.47661	Paired t-test
faf~A0A0B4K6W2	-1.60717	0.206377	13.9782	14.697	0.755316	0.656831	-0.718861	t-Test	FDR correction BH	0.279703	FALSE	QL	SN	0.607577	0.685339	Paired t-test
Fim~O61604	-4.4973	0.0205234	17.5075	18.2271	0.38935	0.144504	-0.719584	t-Test	FDR correction BH	0.054672	FALSE	QL	SN	0.607273	1.68775	Paired t-test
mlt~Q7K549	-2.25933	0.108994	16.4004	17.1274	0.555641	0.389902	-0.727045	t-Test	FDR correction BH	0.175558	FALSE	QL	SN	0.60414	0.962599	Paired t-test
DCTN2-p50~Q7K2D2	-4.52327	0.0202082	14.3668	15.0945	0.0580378	0.278572	-0.727728	t-Test	FDR correction BH	0.0541263	FALSE	QL	SN	0.603854	1.69447	Paired t-test
Dmel\CG15717~Q9VYG8	-3.22666	0.0483385	17.3472	18.0776	0.282386	0.467215	-0.730419	t-Test	FDR correction BH	0.0952436	FALSE	QL	SN	0.602729	1.31571	Paired t-test
Zn72D~Q86BI3	-2.50196	0.087555	13.5183	14.2518	0.579274	0.40198	-0.733522	t-Test	FDR correction BH	0.149012	FALSE	QL	SN	0.601434	1.05772	Paired t-test
Dmel\CG5023~Q9I7J0	-4.49036	0.0206089	19.4007	20.1353	0.0928497	0.209113	-0.734578	t-Test	FDR correction BH	0.0548079	FALSE	QL	SN	0.600994	1.68595	Paired t-test
Edc3~Q9VVI2	-1.62489	0.202654	15.6328	16.3691	0.733924	0.621588	-0.736262	t-Test	FDR correction BH	0.275685	FALSE	QL	SN	0.600293	0.693245	Paired t-test
rhea~Q9VSL8	-4.80384	0.0171707	17.6792	18.432	0.169756	0.230311	-0.7528	t-Test	FDR correction BH	0.0490471	TRUE	QL	SN	0.593451	1.76521	Paired t-test
cer~A1ZBK7	-1.68592	0.190397	16.2798	17.0406	0.669714	0.396621	-0.760829	t-Test	FDR correction BH	0.262599	FALSE	QL	SN	0.590157	0.72034	Paired t-test
Dmel\CG2046~Q9VNI4	-1.32476	0.277121	14.5542	15.3158	1.28262	0.381958	-0.761634	t-Test	FDR correction BH	0.351362	FALSE	QL	SN	0.589828	0.557331	Paired t-test
Cdc37~Q24276	-2.66488	0.0760212	15.5879	16.3498	0.332927	0.274109	-0.761857	t-Test	FDR correction BH	0.135461	FALSE	QL	SN	0.589737	1.11907	Paired t-test
pcm~Q9VWI1	-2.0692	0.130342	14.9726	15.7397	0.532535	0.149597	-0.767153	t-Test	FDR correction BH	0.199265	FALSE	QL	SN	0.587576	0.884916	Paired t-test
AANAT1~Q94521-2	-1.84385	0.162414	15.3273	16.1084	0.736005	0.2506	-0.781123	t-Test	FDR correction BH	0.233929	FALSE	QL	SN	0.581914	0.789377	Paired t-test
alt~Q9VEH0	-5.02455	0.0151871	15.849	16.6327	0.262384	0.144493	-0.783713	t-Test	FDR correction BH	0.0458565	TRUE	QL	SN	0.58087	1.81853	Paired t-test
futsch~M9NGG5	-7.85302	0.00430103	20.8865	21.6762	0.29141	0.145185	-0.789751	t-Test	FDR correction BH	0.0223177	TRUE	QL	SN	0.578444	2.36643	Paired t-test
Idh~Q7KUB0	-11.886	0.00128058	18.9327	19.7225	0.0984868	0.0924114	-0.789818	t-Test	FDR correction BH	0.0144678	TRUE	QL	SN	0.578417	2.89259	Paired t-test
cact~M9PD95	-4.55815	0.0197945	18.7682	19.5604	0.441229	0.335417	-0.792234	t-Test	FDR correction BH	0.0534311	FALSE	QL	SN	0.577449	1.70346	Paired t-test
HIP-R~E2QD63	-2.57749	0.081958	17.4308	18.2272	0.686929	0.18759	-0.796368	t-Test	FDR correction BH	0.142532	FALSE	QL	SN	0.575797	1.08641	Paired t-test
twin~Q9VCB6	-17.6054	0.000399494	13.4376	14.2366	0.272228	0.246472	-0.799061	t-Test	FDR correction BH	0.0104613	TRUE	QL	SN	0.574723	3.39849	Paired t-test
pont~Q9VH07	-2.2015	0.115011	14.0052	14.8053	0.792428	1.23065	-0.800179	t-Test	FDR correction BH	0.181323	FALSE	QL	SN	0.574278	0.939261	Paired t-test
Bruce~A0A0B4KH36	-2.64699	0.0771926	16.7404	17.5418	0.450689	0.247327	-0.801368	t-Test	FDR correction BH	0.136783	FALSE	QL	SN	0.573805	1.11242	Paired t-test
Cat~P17336	-4.20995	0.0244782	18.6408	19.4456	0.26773	0.194468	-0.80479	t-Test	FDR correction BH	0.0618949	FALSE	QL	SN	0.572445	1.61122	Paired t-test
Pax~Q9VIX2	-7.58843	0.00474798	16.8727	17.6802	0.122359	0.128772	-0.807522	t-Test	FDR correction BH	0.0237101	TRUE	QL	SN	0.571363	2.32349	Paired t-test
Lmpt~Q8IQQ3	-4.66636	0.018579	14.4926	15.3004	0.104366	0.353115	-0.807863	t-Test	FDR correction BH	0.0518324	FALSE	QL	SN	0.571228	1.73098	Paired t-test
Mical~A0A126GUS4	-1.34098	0.272417	16.8548	17.6684	1.03305	0.376031	-0.813553	t-Test	FDR correction BH	0.345785	FALSE	QL	SN	0.568979	0.564766	Paired t-test
Vha55~E1JIJ5	-8.63419	0.00326755	20.6307	21.4531	0.3	0.178664	-0.822429	t-Test	FDR correction BH	0.0196263	TRUE	QL	SN	0.565489	2.48578	Paired t-test
chico~M9PCQ8	-3.6155	0.0363624	15.3971	16.2203	0.392082	0.266543	-0.823207	t-Test	FDR correction BH	0.0795678	FALSE	QL	SN	0.565184	1.43935	Paired t-test
Dmel21.3~Q9VWG1	-27.687	0.000103421	19.5531	20.3772	0.206718	0.165731	-0.824087	t-Test	FDR correction BH	0.00671777	TRUE	QL	SN	0.564839	3.98539	Paired t-test
Dmel\CG5381~Q9VKZ6	-12.6709	0.00106022	15.3754	16.2082	0.333782	0.297417	-0.832772	t-Test	FDR correction BH	0.0130925	TRUE	QL	SN	0.561449	2.9746	Paired t-test
GstE12~Q9XYZ9	-8.83434	0.00305682	17.8622	18.6966	0.219183	0.0629464	-0.83438	t-Test	FDR correction BH	0.0192355	TRUE	QL	SN	0.560824	2.51473	Paired t-test
gw~Q8SY33-2	-7.52607	0.00486216	16.3208	17.1568	0.110368	0.173115	-0.835921	t-Test	FDR correction BH	0.0240668	TRUE	QL	SN	0.560225	2.31317	Paired t-test
cher~B7Z0L2	-3.9261	0.029406	13.4788	14.3192	0.437441	0.226804	-0.840471	t-Test	FDR correction BH	0.0689331	FALSE	QL	SN	0.558461	1.53156	Paired t-test
Dmel\CG6106~Q9VWW1	-3.63382	0.035897	15.3913	16.2358	0.135111	0.440944	-0.844591	t-Test	FDR correction BH	0.0788744	FALSE	QL	SN	0.556869	1.44494	Paired t-test
kst~Q9VZQ3	-1.49898	0.230829	15.5265	16.3773	0.978919	0.250366	-0.850793	t-Test	FDR correction BH	0.305154	FALSE	QL	SN	0.55448	0.63671	Paired t-test
Dhx15~Q7K3M5	-5.8967	0.0097367	14.9535	15.8063	0.125799	0.356825	-0.852818	t-Test	FDR correction BH	0.034359	TRUE	QL	SN	0.553702	2.01159	Paired t-test
Zw~P12646	-6.98567	0.00602145	16.7505	17.6066	0.20907	0.0992715	-0.856101	t-Test	FDR correction BH	0.0265559	TRUE	QL	SN	0.552444	2.2203	Paired t-test
AMPdeam~X2JEY5	-2.68049	0.0750178	17.1462	18.0029	0.638103	0.239784	-0.85664	t-Test	FDR correction BH	0.134321	FALSE	QL	SN	0.552237	1.12484	Paired t-test
Usp10~Q9W0L7	-2.1821	0.117118	14.1987	15.0614	0.213343	0.855878	-0.86271	t-Test	FDR correction BH	0.183631	FALSE	QL	SN	0.549918	0.931376	Paired t-test
Zasp52~G3JX25	-3.67401	0.0349024	15.2389	16.1062	0.084428	0.332904	-0.867302	t-Test	FDR correction BH	0.0776529	FALSE	QL	SN	0.548171	1.45715	Paired t-test
Rel~Q94527-2	-5.9637	0.00943239	16.5999	17.4727	0.483547	0.448376	-0.872816	t-Test	FDR correction BH	0.033995	TRUE	QL	SN	0.54608	2.02538	Paired t-test
Dp1~Q7KN75	-7.77487	0.00442705	17.909	18.7833	0.192607	0.138973	-0.874292	t-Test	FDR correction BH	0.0225313	TRUE	QL	SN	0.545521	2.35389	Paired t-test
san~Q9NHD5	-4.09653	0.026309	13.9856	14.8625	0.498081	0.192281	-0.876885	t-Test	FDR correction BH	0.0644774	FALSE	QL	SN	0.544542	1.57989	Paired t-test
Nup98-96~Q9VCH5	-2.40471	0.0954693	15.9539	16.8313	0.761863	0.252911	-0.877371	t-Test	FDR correction BH	0.157273	FALSE	QL	SN	0.544358	1.02014	Paired t-test
tud~A0A0B4LG05	-1.47244	0.237304	14.9255	15.8074	1.03558	0.437122	-0.881836	t-Test	FDR correction BH	0.311388	FALSE	QL	SN	0.542676	0.624696	Paired t-test
Lmpt~M9MRX0	-6.95388	0.00610052	17.1392	18.0221	0.309716	0.133217	-0.882951	t-Test	FDR correction BH	0.0266511	TRUE	QL	SN	0.542257	2.21463	Paired t-test
Msp300~M9MRD1	-6.28401	0.00813802	17.7737	18.6591	0.108334	0.149924	-0.885487	t-Test	FDR correction BH	0.0313895	TRUE	QL	SN	0.541305	2.08948	Paired t-test
Reps~M9NDL7	-7.29426	0.0053198	14.9706	15.857	0.333776	0.296421	-0.886411	t-Test	FDR correction BH	0.0247374	TRUE	QL	SN	0.540958	2.2741	Paired t-test
ATPCL~E2QCF1	-6.71394	0.00674368	17.9422	18.8294	0.17693	0.105666	-0.887248	t-Test	FDR correction BH	0.0282474	TRUE	QL	SN	0.540644	2.1711	Paired t-test
Abp1~Q9VU84	-4.85904	0.0166444	17.3025	18.19	0.230887	0.179265	-0.88749	t-Test	FDR correction BH	0.0482289	TRUE	QL	SN	0.540554	1.77873	Paired t-test
TTLL4B~Q960F9	-3.50551	0.0393248	13.7574	14.645	0.0713561	0.47102	-0.887575	t-Test	FDR correction BH	0.0833037	FALSE	QL	SN	0.540522	1.40533	Paired t-test
Dmel\CG11307~B5RJJ4	-1.55751	0.217224	14.7947	15.6835	1.14003	0.23778	-0.888807	t-Test	FDR correction BH	0.290788	FALSE	QL	SN	0.54006	0.663092	Paired t-test
Cen~Q9VIK6	-3.2031	0.0492152	13.5926	14.489	0.735969	0.352639	-0.896437	t-Test	FDR correction BH	0.0963674	FALSE	QL	SN	0.537212	1.3079	Paired t-test
mahe~Q9W3M7	-2.64943	0.0770316	14.28	15.1771	0.193592	0.686777	-0.897043	t-Test	FDR correction BH	0.136783	FALSE	QL	SN	0.536986	1.11333	Paired t-test
mal~X2JFY7	-5.24627	0.0134847	16.2643	17.1663	0.144776	0.319805	-0.902075	t-Test	FDR correction BH	0.042396	TRUE	QL	SN	0.535116	1.87016	Paired t-test
CG14576~Q9VP02	-5.86638	0.00987864	16.5507	17.4549	0.281728	0.106437	-0.90423	t-Test	FDR correction BH	0.0346353	TRUE	QL	SN	0.534318	2.0053	Paired t-test
Hil~Q0E908	-3.77559	0.0325411	13.8212	14.7278	0.649046	0.45525	-0.906621	t-Test	FDR correction BH	0.0750189	FALSE	QL	SN	0.533433	1.48757	Paired t-test
RpL22~P50887	-8.30527	0.0036576	16.688	17.5988	0.344323	0.167955	-0.910751	t-Test	FDR correction BH	0.0203726	TRUE	QL	SN	0.531908	2.4368	Paired t-test
mxt~M9PC59	-9.13239	0.00277512	14.9528	15.8679	0.296329	0.201013	-0.915131	t-Test	FDR correction BH	0.0185747	TRUE	QL	SN	0.530296	2.55672	Paired t-test
eRF1~M9PD27	-6.63781	0.00696632	16.7433	17.6629	0.174535	0.249438	-0.919582	t-Test	FDR correction BH	0.0285829	TRUE	QL	SN	0.528662	2.157	Paired t-test
eIF4G1~O61380	-5.18534	0.0139266	17.3515	18.2726	0.305562	0.211079	-0.921103	t-Test	FDR correction BH	0.0431481	TRUE	QL	SN	0.528105	1.85616	Paired t-test
Dmel\CG8149~Q9VHC8	-2.72359	0.0723303	13.5694	14.495	0.406882	0.459709	-0.925612	t-Test	FDR correction BH	0.131682	FALSE	QL	SN	0.526457	1.14068	Paired t-test
anon-EST:fe2A9~Q59DP4	-8.21877	0.0037703	16.6761	17.6027	0.15643	0.198945	-0.926606	t-Test	FDR correction BH	0.0207106	TRUE	QL	SN	0.526095	2.42362	Paired t-test
Ge-1~Q9VKK1	-8.04326	0.00401348	15.385	16.3206	0.152601	0.0644362	-0.935651	t-Test	FDR correction BH	0.0212136	TRUE	QL	SN	0.522806	2.39648	Paired t-test
eIF3d1~Q9VCK0	-3.18663	0.0498397	15.6264	16.5689	0.675351	0.201858	-0.942474	t-Test	FDR correction BH	0.0972524	FALSE	QL	SN	0.52034	1.30242	Paired t-test
vig2~Q9VBX3	-6.12018	0.00876874	15.0449	15.9908	0.292574	0.5551	-0.945837	t-Test	FDR correction BH	0.0331009	TRUE	QL	SN	0.519128	2.05706	Paired t-test
eIF4EHP~Q8T3K5	-2.78844	0.0685074	15.7156	16.6663	0.574333	0.195852	-0.950676	t-Test	FDR correction BH	0.126457	FALSE	QL	SN	0.51739	1.16426	Paired t-test
Tm1~P06754-1	-10.5598	0.00181407	17.3308	18.284	0.307828	0.408311	-0.953139	t-Test	FDR correction BH	0.0162349	TRUE	QL	SN	0.516508	2.74135	Paired t-test
Dmel\CG3402~Q9W0P4	-2.38204	0.0974385	14.4547	15.4125	0.417669	0.434349	-0.957722	t-Test	FDR correction BH	0.159927	FALSE	QL	SN	0.514869	1.01127	Paired t-test
eIF4E1~M9PBZ9	-3.7321	0.0335262	17.4268	18.3875	0.284893	0.231456	-0.960669	t-Test	FDR correction BH	0.076101	FALSE	QL	SN	0.513818	1.47462	Paired t-test
Jupiter~Q9I7K0-5	-14.6633	0.000687935	15.1789	16.1409	0.163238	0.125527	-0.961928	t-Test	FDR correction BH	0.0121342	TRUE	QL	SN	0.513371	3.16245	Paired t-test
hpo~A0A0B4KFW0	-8.77985	0.00311237	13.6662	14.6348	0.363935	0.363049	-0.968632	t-Test	FDR correction BH	0.0192355	TRUE	QL	SN	0.51099	2.50691	Paired t-test
Dmel\CG11835~Q9VPR2	-5.76041	0.0103966	16.9678	17.9385	0.368217	0.175903	-0.970727	t-Test	FDR correction BH	0.0355175	TRUE	QL	SN	0.510249	1.98311	Paired t-test
Strn-Mlck~A1ZA73	-14.7613	0.000674477	18.8754	19.85	0.260405	0.181859	-0.974614	t-Test	FDR correction BH	0.0121342	TRUE	QL	SN	0.508876	3.17103	Paired t-test
Elp1~A0A0B4KFR6	-2.08076	0.128909	13.1879	14.1633	0.309305	0.641128	-0.975341	t-Test	FDR correction BH	0.197644	FALSE	QL	SN	0.50862	0.889716	Paired t-test
su(r)~Q9W374	-3.47953	0.0400689	15.5879	16.5633	0.595029	0.161869	-0.975399	t-Test	FDR correction BH	0.0845428	FALSE	QL	SN	0.508599	1.39719	Paired t-test
Mp20~P14318	-9.64389	0.00236676	19.2734	20.2535	0.130883	0.281189	-0.98008	t-Test	FDR correction BH	0.0172157	TRUE	QL	SN	0.506952	2.62585	Paired t-test
Dmel\CG8635~A0A0B4LEV3	-5.6091	0.0111996	16.7424	17.7261	0.328008	0.0336448	-0.983744	t-Test	FDR correction BH	0.0370915	TRUE	QL	SN	0.505666	1.9508	Paired t-test
PIP4K~Q8SXX1	-0.935736	0.418438	14.9545	15.9425	1.80331	0.46639	-0.988002	t-Test	FDR correction BH	0.495654	FALSE	QL	SN	0.504176	0.378369	Paired t-test
Capr~E4NKG1	-2.02992	0.135354	13.525	14.5278	0.255885	0.625912	-1.00272	t-Test	FDR correction BH	0.204185	FALSE	QL	SN	0.499057	0.868528	Paired t-test
Mocs2~Q9VBX2	-2.51465	0.086583	15.8241	16.8304	0.309359	0.713346	-1.00626	t-Test	FDR correction BH	0.147931	FALSE	QL	SN	0.497835	1.06257	Paired t-test
CSN7~Q9V4S8	-2.65353	0.0767615	14.1761	15.1837	0.794735	0.308585	-1.00763	t-Test	FDR correction BH	0.136474	FALSE	QL	SN	0.497363	1.11486	Paired t-test
NUAK~Q9VH03	-3.57789	0.0373421	14.5435	15.5527	0.717466	0.524499	-1.00919	t-Test	FDR correction BH	0.0810436	FALSE	QL	SN	0.496826	1.4278	Paired t-test
kis~Q9VPL6	-11.1113	0.00156189	13.6542	14.6713	0.0450804	0.136602	-1.01702	t-Test	FDR correction BH	0.0158382	TRUE	QL	SN	0.494135	2.80635	Paired t-test
Unc-89~A8DYP0-3	-10.6624	0.00176327	18.0258	19.0438	0.192205	0.0313633	-1.01792	t-Test	FDR correction BH	0.0162348	TRUE	QL	SN	0.493826	2.75368	Paired t-test
fmt~M9PEB1	-6.74331	0.0066603	15.6875	16.717	0.30747	0.256624	-1.02949	t-Test	FDR correction BH	0.0279944	TRUE	QL	SN	0.489883	2.17651	Paired t-test
cin~P39205	-1.94154	0.147489	14.521	15.5529	0.970291	0.509421	-1.03189	t-Test	FDR correction BH	0.218153	FALSE	QL	SN	0.48907	0.831239	Paired t-test
Dera~Q7K209	-6.64279	0.00695145	15.4931	16.5392	0.386835	0.432252	-1.04604	t-Test	FDR correction BH	0.0285829	TRUE	QL	SN	0.484294	2.15792	Paired t-test
Pfrx~Q0KHQ6	-4.40862	0.0216495	18.1362	19.1851	0.26603	0.152075	-1.04884	t-Test	FDR correction BH	0.0569103	FALSE	QL	SN	0.483357	1.66455	Paired t-test
CAP~A0A0B4K7L3	-10.3993	0.00189755	18.5752	19.6341	0.13362	0.229365	-1.05895	t-Test	FDR correction BH	0.0164809	TRUE	QL	SN	0.479981	2.72181	Paired t-test
REG~Q9V3P3	-3.36255	0.0436508	15.2481	16.3204	0.237283	0.531894	-1.0723	t-Test	FDR correction BH	0.0888067	FALSE	QL	SN	0.475559	1.36001	Paired t-test
Lasp~M9NDA6	-4.6734	0.0185033	15.5342	16.6144	0.109449	0.373888	-1.08027	t-Test	FDR correction BH	0.0517118	FALSE	QL	SN	0.472941	1.73275	Paired t-test
Mtap~A0A0B4KG54	-8.0376	0.00402165	17.4764	18.5587	0.139472	0.204958	-1.08228	t-Test	FDR correction BH	0.0212136	TRUE	QL	SN	0.472282	2.3956	Paired t-test
RanBPM~A0A0B4KFL0	-10.511	0.00183895	14.3226	15.4106	0.158618	0.20845	-1.08793	t-Test	FDR correction BH	0.0163657	TRUE	QL	SN	0.470436	2.73543	Paired t-test
NAT1~A1Z968	-4.907	0.016204	15.6839	16.7743	0.349529	0.530522	-1.09036	t-Test	FDR correction BH	0.0476255	TRUE	QL	SN	0.469645	1.79038	Paired t-test
EMSY~Q9VQ58	-3.72698	0.0336447	13.2316	14.3251	0.413355	0.227193	-1.09353	t-Test	FDR correction BH	0.076101	FALSE	QL	SN	0.468613	1.47308	Paired t-test
eIF4B~Q7PLL1	-4.33135	0.0226967	16.6444	17.7388	0.455111	0.189598	-1.09446	t-Test	FDR correction BH	0.0587687	FALSE	QL	SN	0.468312	1.64404	Paired t-test
Gclc~A4V448	-9.72702	0.00230807	15.8685	16.9636	0.281537	0.166119	-1.09517	t-Test	FDR correction BH	0.0171129	TRUE	QL	SN	0.468081	2.63675	Paired t-test
Kank~Q7KMM8	-4.88644	0.0163909	14.716	15.8257	0.47094	0.436663	-1.10975	t-Test	FDR correction BH	0.0479977	TRUE	QL	SN	0.463376	1.7854	Paired t-test
CG6108~A8DZ00	-4.03572	0.0273635	15.241	16.356	0.442244	0.371563	-1.11501	t-Test	FDR correction BH	0.0664482	FALSE	QL	SN	0.461687	1.56283	Paired t-test
TpnC73F~X2JCI6	-1.79891	0.169865	14.0441	15.1591	1.03259	0.61141	-1.11504	t-Test	FDR correction BH	0.243121	FALSE	QL	SN	0.461678	0.769897	Paired t-test
AGBE~A1Z992	-3.65233	0.0354346	17.8046	18.92	1.41913	1.44972	-1.11535	t-Test	FDR correction BH	0.0783985	FALSE	QL	SN	0.461579	1.45057	Paired t-test
Dys~Q9VDW6-1	-3.72756	0.0336314	15.9382	17.0642	0.52606	0.268716	-1.12604	t-Test	FDR correction BH	0.076101	FALSE	QL	SN	0.458173	1.47326	Paired t-test
CysRS~Q7KN90	-3.96636	0.0286338	14.7523	15.884	0.693275	0.307419	-1.13162	t-Test	FDR correction BH	0.068135	FALSE	QL	SN	0.456404	1.54312	Paired t-test
Dmel\CG14615~Q9VR51	-1.9664	0.143951	13.9041	15.0407	0.87112	0.409378	-1.13661	t-Test	FDR correction BH	0.213831	FALSE	QL	SN	0.454828	0.841786	Paired t-test
Gart~X2J516	-4.556	0.0198197	13.8123	14.9503	0.275633	0.404506	-1.13797	t-Test	FDR correction BH	0.0534311	FALSE	QL	SN	0.4544	1.7029	Paired t-test
alpha-Spec~M9PDQ0	-1.74306	0.17968	15.3584	16.4982	1.26467	0.200164	-1.13978	t-Test	FDR correction BH	0.252408	FALSE	QL	SN	0.453829	0.7455	Paired t-test
cno~A0A0B4KFK9	-3.73642	0.0334267	14.3423	15.4892	0.167572	0.475475	-1.14693	t-Test	FDR correction BH	0.076101	FALSE	QL	SN	0.451585	1.47591	Paired t-test
SK[[66]]~Q0E8X8	-2.13468	0.122467	13.3931	14.5473	0.471877	0.708964	-1.15416	t-Test	FDR correction BH	0.189224	FALSE	QL	SN	0.449329	0.911981	Paired t-test
eIF3g1~Q9W4X7	-6.63508	0.00697448	17.46	18.617	0.335937	0.259957	-1.15696	t-Test	FDR correction BH	0.0285829	TRUE	QL	SN	0.448458	2.15649	Paired t-test
Sgs5~P07701	-2.54927	0.0839967	15.2709	16.4316	0.408305	0.515078	-1.16062	t-Test	FDR correction BH	0.144969	FALSE	QL	SN	0.447319	1.07574	Paired t-test
Bx42~M9PGQ6	-5.21658	0.0136978	13.2173	14.3798	0.396435	0.202144	-1.16244	t-Test	FDR correction BH	0.0427853	TRUE	QL	SN	0.446757	1.86335	Paired t-test
Mlc2~P18432	-4.00574	0.0279036	16.7379	17.9038	0.31226	0.302705	-1.16599	t-Test	FDR correction BH	0.0670443	FALSE	QL	SN	0.445659	1.55434	Paired t-test
B52~A0A0C4DHG5	-3.28428	0.0462767	13.3634	14.5334	0.524462	0.449543	-1.17007	t-Test	FDR correction BH	0.0922638	FALSE	QL	SN	0.444399	1.33464	Paired t-test
sqd~Q08473-2	-14.7231	0.000679689	17.1543	18.3317	0.299489	0.313319	-1.17738	t-Test	FDR correction BH	0.0121342	TRUE	QL	SN	0.442153	3.16769	Paired t-test
Pu~P48596	-8.24422	0.00373666	18.0217	19.2009	0.414396	0.240681	-1.17917	t-Test	FDR correction BH	0.0205978	TRUE	QL	SN	0.441604	2.42752	Paired t-test
eEF1delta~Q9VL18	-7.66959	0.00460462	14.4987	15.6785	0.394869	0.462899	-1.1798	t-Test	FDR correction BH	0.0232125	TRUE	QL	SN	0.441413	2.33681	Paired t-test
eas~P54352-2	-6.46542	0.00750738	14.4447	15.6256	0.326643	0.0380629	-1.1809	t-Test	FDR correction BH	0.0296756	TRUE	QL	SN	0.441076	2.12451	Paired t-test
sls~M9PBJ0	-8.77197	0.00312051	17.1294	18.3159	0.151628	0.231194	-1.18648	t-Test	FDR correction BH	0.0192355	TRUE	QL	SN	0.439373	2.50577	Paired t-test
anon-WO0107627.1~Q9VZR5	-2.44865	0.09179	14.2689	15.4563	1.11259	0.29255	-1.18743	t-Test	FDR correction BH	0.154115	FALSE	QL	SN	0.439085	1.0372	Paired t-test
Doa~Q86B73	-2.41864	0.0942841	14.9185	16.1063	0.927391	0.479227	-1.18773	t-Test	FDR correction BH	0.156253	FALSE	QL	SN	0.438995	1.02556	Paired t-test
cher~A0A0B4JCY6	-4.24746	0.023909	16.1597	17.3506	0.560134	0.121124	-1.19087	t-Test	FDR correction BH	0.0608217	FALSE	QL	SN	0.438039	1.62144	Paired t-test
Mbs~M9NEB2	-2.37531	0.0980324	13.8871	15.0826	1.00521	0.40553	-1.19551	t-Test	FDR correction BH	0.160499	FALSE	QL	SN	0.436631	1.00863	Paired t-test
RpS10b~M9NEQ9	-5.22774	0.0136171	16.2921	17.4897	0.342632	0.216543	-1.19761	t-Test	FDR correction BH	0.0426171	TRUE	QL	SN	0.435998	1.86591	Paired t-test
Tlk~M9PDQ2	-4.75651	0.0176393	13.2194	14.4201	0.419565	0.0920853	-1.20063	t-Test	FDR correction BH	0.0501776	FALSE	QL	SN	0.435085	1.75352	Paired t-test
HDAC6~Q9XYX1	-1.79392	0.170716	14.9195	16.1221	0.490544	1.20221	-1.20262	t-Test	FDR correction BH	0.243902	FALSE	QL	SN	0.434484	0.767726	Paired t-test
eIF3a~Q9VN25	-4.88672	0.0163883	16.0235	17.2279	0.538323	0.41448	-1.20439	t-Test	FDR correction BH	0.0479977	TRUE	QL	SN	0.433952	1.78547	Paired t-test
Larp4B~Q9I7T7-2	-7.31201	0.0052828	14.322	15.5351	0.276302	0.414829	-1.21309	t-Test	FDR correction BH	0.0247374	TRUE	QL	SN	0.431345	2.27714	Paired t-test
Lsp1alpha~P11995	-4.28772	0.023317	14.0829	15.2969	0.197187	0.422818	-1.21397	t-Test	FDR correction BH	0.0597171	FALSE	QL	SN	0.431082	1.63233	Paired t-test
Msp300~M9MRJ4	-5.17863	0.0139764	16.2057	17.4204	0.326079	0.150144	-1.21471	t-Test	FDR correction BH	0.0431481	TRUE	QL	SN	0.43086	1.8546	Paired t-test
Atx2~Q8SWR8	-10.3257	0.00193748	16.3302	17.5485	0.238273	0.229157	-1.21824	t-Test	FDR correction BH	0.0166141	TRUE	QL	SN	0.429806	2.71276	Paired t-test
Pkcdelta~Q9VYN1	-7.85696	0.0042948	13.7693	14.9891	0.406824	0.305718	-1.21981	t-Test	FDR correction BH	0.0223177	TRUE	QL	SN	0.42934	2.36706	Paired t-test
tral~M9PFB2	-3.69443	0.0344107	15.6247	16.8462	0.530582	0.389359	-1.22146	t-Test	FDR correction BH	0.0769891	FALSE	QL	SN	0.428849	1.46331	Paired t-test
mbo~Q9GYU8	-5.75732	0.0104122	14.0142	15.2381	0.0683009	0.360152	-1.22389	t-Test	FDR correction BH	0.0355175	TRUE	QL	SN	0.428127	1.98246	Paired t-test
Dmel\CG10576~Q9VRP2	-3.6372	0.035812	15.2725	16.4983	0.506072	0.141803	-1.22577	t-Test	FDR correction BH	0.0788744	FALSE	QL	SN	0.427568	1.44597	Paired t-test
Psi~A1ZAK9	-2.71348	0.0729499	13.5227	14.7491	0.415285	0.412242	-1.22644	t-Test	FDR correction BH	0.132145	FALSE	QL	SN	0.427372	1.13698	Paired t-test
HIPP1~M9PID3	-11.0897	0.00157089	13.589	14.8157	0.173639	0.364552	-1.22671	t-Test	FDR correction BH	0.0158382	TRUE	QL	SN	0.427291	2.80385	Paired t-test
eEF1beta~A0A0B4LFL3	-6.84363	0.00638552	15.5206	16.7506	0.291711	0.0898895	-1.22999	t-Test	FDR correction BH	0.0274923	TRUE	QL	SN	0.426322	2.1948	Paired t-test
GlyS~Q9VFC8	-7.14374	0.00564776	18.9229	20.1536	0.2955	0.192748	-1.23069	t-Test	FDR correction BH	0.0254728	TRUE	QL	SN	0.426113	2.24812	Paired t-test
Spt5~Q9V460	-1.90222	0.153296	13.1955	14.4346	0.666009	0.792443	-1.23915	t-Test	FDR correction BH	0.224619	FALSE	QL	SN	0.423623	0.814468	Paired t-test
His4r~A0A0B4KFZ9	-2.39532	0.0962787	14.9092	16.1571	0.697264	0.87245	-1.24785	t-Test	FDR correction BH	0.158279	FALSE	QL	SN	0.421075	1.01647	Paired t-test
shot~A1Z9J3	-6.5121	0.00735558	17.7452	18.9981	0.122745	0.242768	-1.25294	t-Test	FDR correction BH	0.0295076	TRUE	QL	SN	0.419593	2.13338	Paired t-test
Dmel\CG8209~Q9VSC5	-1.73299	0.181517	13.8848	15.1399	1.25617	0.201209	-1.25518	t-Test	FDR correction BH	0.254315	FALSE	QL	SN	0.418943	0.741083	Paired t-test
eIF3j~A0A0B4LF26	-7.78119	0.00441667	16.9579	18.2221	0.279783	0.07064	-1.26414	t-Test	FDR correction BH	0.0225313	TRUE	QL	SN	0.416349	2.3549	Paired t-test
LamC~A0A0B4KFY9	-4.84316	0.0167937	13.6141	14.9094	0.565116	0.129202	-1.29521	t-Test	FDR correction BH	0.0483766	TRUE	QL	SN	0.407476	1.77485	Paired t-test
Nup358~A0A0B4K7J2-2	-12.7769	0.00103443	18.0848	19.3875	0.102056	0.252236	-1.30267	t-Test	FDR correction BH	0.0130627	TRUE	QL	SN	0.405376	2.9853	Paired t-test
grsm~Q9V3D8	-19.8139	0.000280928	18.0372	19.3416	0.225719	0.208922	-1.30439	t-Test	FDR correction BH	0.0100381	TRUE	QL	SN	0.404891	3.55141	Paired t-test
pod1~Q9W3W1	-3.31502	0.045222	15.6791	16.9875	0.462501	0.301029	-1.3084	t-Test	FDR correction BH	0.090958	FALSE	QL	SN	0.403768	1.34465	Paired t-test
Spat~Q9W3Z3	-4.19664	0.0246844	16.5752	17.8849	0.514358	0.392101	-1.30963	t-Test	FDR correction BH	0.062138	FALSE	QL	SN	0.403425	1.60758	Paired t-test
Tctp~A0A126GUT1	-3.53949	0.0383778	13.754	15.0919	0.7127	0.0729266	-1.33789	t-Test	FDR correction BH	0.082131	FALSE	QL	SN	0.395599	1.41592	Paired t-test
p23~A0A0B4K6D2	-21.7744	0.000212005	16.4271	17.77	0.394196	0.315829	-1.34289	t-Test	FDR correction BH	0.00823716	TRUE	QL	SN	0.394231	3.67365	Paired t-test
Dmel\CG9684~Q9VHR5	-9.96972	0.00214739	16.1475	17.4915	0.187302	0.232421	-1.34399	t-Test	FDR correction BH	0.016678	TRUE	QL	SN	0.39393	2.66809	Paired t-test
Men-b~Q9VB69	-16.5162	0.000483102	17.2125	18.5636	0.200611	0.21101	-1.3511	t-Test	FDR correction BH	0.0104613	TRUE	QL	SN	0.391992	3.31596	Paired t-test
Ald1~C8VV14	-6.32764	0.00798018	17.9541	19.3139	0.358702	0.324822	-1.35978	t-Test	FDR correction BH	0.0310817	TRUE	QL	SN	0.389641	2.09799	Paired t-test
scrib~E1JIZ0	-7.2357	0.00544432	16.9209	18.2853	0.179529	0.209603	-1.36441	t-Test	FDR correction BH	0.0249937	TRUE	QL	SN	0.388392	2.26406	Paired t-test
BEST:LD19244~Q9VID9	-3.52471	0.038786	13.4974	14.8644	0.42785	0.292772	-1.36701	t-Test	FDR correction BH	0.0828232	FALSE	QL	SN	0.387695	1.41132	Paired t-test
lig~A0A126GUM8	-9.26446	0.00266127	18.7707	20.1389	0.327242	0.130138	-1.36819	t-Test	FDR correction BH	0.0181948	TRUE	QL	SN	0.387377	2.57491	Paired t-test
Cka~M9PF42	-2.68495	0.074734	15.0669	16.4368	0.881986	0.506477	-1.36991	t-Test	FDR correction BH	0.134273	FALSE	QL	SN	0.386914	1.12648	Paired t-test
Nup214~Q9W1X4	-9.92218	0.00217767	16.7001	18.0914	0.21333	0.29104	-1.3913	t-Test	FDR correction BH	0.016678	TRUE	QL	SN	0.38122	2.66201	Paired t-test
Slu7~Q9VAQ7	-3.81316	0.0317199	13.5074	14.9103	0.228408	0.465977	-1.40291	t-Test	FDR correction BH	0.0734445	FALSE	QL	SN	0.378166	1.49867	Paired t-test
mask~A0A0B4LHK4	-7.52266	0.00486851	15.0436	16.4571	0.459073	0.426474	-1.41341	t-Test	FDR correction BH	0.0240668	TRUE	QL	SN	0.375422	2.3126	Paired t-test
sm~A0A0B4K7I2	-3.45591	0.0407611	13.9084	15.3307	0.61559	0.529967	-1.42222	t-Test	FDR correction BH	0.084891	FALSE	QL	SN	0.373137	1.38975	Paired t-test
ps~Q0KI96	-5.40554	0.012413	16.4685	17.8922	0.408994	0.065501	-1.42376	t-Test	FDR correction BH	0.0401908	TRUE	QL	SN	0.372741	1.90612	Paired t-test
Hex-C~Q7JYW9	-4.41756	0.0215325	14.1627	15.5864	0.665449	0.151131	-1.42379	t-Test	FDR correction BH	0.0567901	FALSE	QL	SN	0.372733	1.66691	Paired t-test
Dmel\CG12224~Q9VGF2	-3.71783	0.0338577	13.9003	15.3251	0.86728	0.788367	-1.42483	t-Test	FDR correction BH	0.0763508	FALSE	QL	SN	0.372463	1.47034	Paired t-test
Pkn~A0A0B4LEY5	-2.32568	0.102551	13.6601	15.0873	1.00852	0.291006	-1.42715	t-Test	FDR correction BH	0.166698	FALSE	QL	SN	0.371865	0.989059	Paired t-test
RpS19a~E2QD65	-13.0054	0.000981597	18.5547	19.9866	0.188973	0.171274	-1.43193	t-Test	FDR correction BH	0.0128171	TRUE	QL	SN	0.370634	3.00807	Paired t-test
Cbp20~Q9V3L6	-4.36044	0.0222949	13.5243	14.9734	0.590545	0.306332	-1.44915	t-Test	FDR correction BH	0.0580324	FALSE	QL	SN	0.366238	1.65179	Paired t-test
Dif~E1JHK1	-5.68664	0.0107783	14.5254	15.9767	0.211689	0.577071	-1.45124	t-Test	FDR correction BH	0.0364548	TRUE	QL	SN	0.365708	1.96745	Paired t-test
Rpn8~A0A0B4KFH4	-4.12761	0.0257902	13.6234	15.0997	0.643691	0.173447	-1.47635	t-Test	FDR correction BH	0.0636816	FALSE	QL	SN	0.359397	1.58855	Paired t-test
larp~A0A0B4K7Y7	-2.58046	0.0817471	15.1503	16.6281	0.977762	0.610137	-1.4778	t-Test	FDR correction BH	0.14232	FALSE	QL	SN	0.359036	1.08753	Paired t-test
ISY1~A0A0B4LGT9	-5.90056	0.00971881	15.9219	17.4075	0.262783	0.42058	-1.48556	t-Test	FDR correction BH	0.034359	TRUE	QL	SN	0.35711	2.01239	Paired t-test
Sf3b2~Q9VQK7	-8.34029	0.00361323	13.4219	14.9262	0.187182	0.259934	-1.50433	t-Test	FDR correction BH	0.0203159	TRUE	QL	SN	0.352494	2.4421	Paired t-test
Mf~Q95U15	-6.9964	0.00599507	18.2917	19.7998	0.278785	0.312601	-1.50811	t-Test	FDR correction BH	0.0265559	TRUE	QL	SN	0.351573	2.22221	Paired t-test
Gfat1~A8Y5A0	-2.44296	0.0922562	13.7315	15.2419	1.06624	0.0765848	-1.5104	t-Test	FDR correction BH	0.154374	FALSE	QL	SN	0.351015	1.035	Paired t-test
mod~A0A0B4K7G4	-7.2613	0.00538943	15.8101	17.3309	0.240804	0.122636	-1.52085	t-Test	FDR correction BH	0.0248132	TRUE	QL	SN	0.34848	2.26846	Paired t-test
Map205~Q8IMF5	-30.0207	8.11849e-05	17.052	18.5749	0.212426	0.178118	-1.5229	t-Test	FDR correction BH	0.00646638	TRUE	QL	SN	0.347986	4.09052	Paired t-test
Dmel\CG1578~Q8MRI4	-2.37281	0.0982544	15.0067	16.531	1.18412	0.607637	-1.52426	t-Test	FDR correction BH	0.160697	FALSE	QL	SN	0.347658	1.00765	Paired t-test
Nup62~Q7JXF5	-11.662	0.00135447	13.7673	15.2921	0.330682	0.118256	-1.52487	t-Test	FDR correction BH	0.0149789	TRUE	QL	SN	0.347512	2.86823	Paired t-test
by~Q9VHC3	-5.66942	0.0108701	15.1509	16.685	0.296928	0.245888	-1.53409	t-Test	FDR correction BH	0.0364548	TRUE	QL	SN	0.345297	1.96377	Paired t-test
Chro~Q86BS3	-2.05208	0.1325	13.183	14.7489	0.448594	0.921591	-1.56582	t-Test	FDR correction BH	0.201361	FALSE	QL	SN	0.337785	0.877786	Paired t-test
vig~Q9V426	-5.11733	0.0144425	14.1712	15.7431	1.22356	1.00217	-1.57192	t-Test	FDR correction BH	0.0440744	TRUE	QL	SN	0.336361	1.84036	Paired t-test
Papss~Q961A8	-3.77034	0.0326582	13.3912	14.9635	0.372138	0.817314	-1.5723	t-Test	FDR correction BH	0.0751798	FALSE	QL	SN	0.336273	1.48601	Paired t-test
Zasp52~A1ZA47	-6.816	0.00645969	15.5952	17.1687	0.142182	0.535212	-1.57343	t-Test	FDR correction BH	0.0276621	TRUE	QL	SN	0.336009	2.18979	Paired t-test
SelD~O18373	-5.82568	0.0100735	16.5708	18.1459	0.491696	0.160185	-1.57514	t-Test	FDR correction BH	0.0348987	TRUE	QL	SN	0.33561	1.99682	Paired t-test
brm~M9PFM5	-3.95093	0.0289266	13.0939	14.672	0.473282	0.369776	-1.57815	t-Test	FDR correction BH	0.0686552	FALSE	QL	SN	0.334912	1.5387	Paired t-test
qkr58E-1~Q9W255	-6.01278	0.00921733	13.1695	14.7505	0.383094	0.485251	-1.58094	t-Test	FDR correction BH	0.0333709	TRUE	QL	SN	0.334263	2.03539	Paired t-test
Taf4~A4V201	-6.24472	0.00828373	13.3751	14.9638	0.236293	0.233445	-1.58861	t-Test	FDR correction BH	0.0317653	TRUE	QL	SN	0.332491	2.08177	Paired t-test
Zasp66~Q9VSN2	-8.48639	0.00343564	16.2892	17.8838	0.243419	0.350019	-1.5946	t-Test	FDR correction BH	0.0201212	TRUE	QL	SN	0.331114	2.46399	Paired t-test
ND-B12~Q9W2E8	-4.08087	0.0265755	13.4035	15.0015	0.365052	0.321673	-1.59803	t-Test	FDR correction BH	0.0647321	FALSE	QL	SN	0.330328	1.57552	Paired t-test
Rnp4F~A8JUY0	-5.66091	0.0109158	13.0041	14.603	0.318656	0.760929	-1.59889	t-Test	FDR correction BH	0.0365312	TRUE	QL	SN	0.33013	1.96195	Paired t-test
Lmpt~Q9VVB7	-1.53204	0.223033	14.6596	16.2604	1.97507	0.205615	-1.60073	t-Test	FDR correction BH	0.297813	FALSE	QL	SN	0.329711	0.651631	Paired t-test
hebe~Q7K568	-6.9515	0.00610649	17.8117	19.4202	0.263895	0.314942	-1.6085	t-Test	FDR correction BH	0.0266511	TRUE	QL	SN	0.32794	2.21421	Paired t-test
Dmel\CG11550~Q9V9V4	-5.13807	0.0142826	13.4586	15.0684	0.218175	0.472988	-1.60984	t-Test	FDR correction BH	0.0437873	TRUE	QL	SN	0.327635	1.84519	Paired t-test
Nlp~A0A0B4KI24	-4.70928	0.0181237	14.2934	15.9245	0.665114	0.232866	-1.63114	t-Test	FDR correction BH	0.0511899	FALSE	QL	SN	0.322832	1.74175	Paired t-test
nocte~M9PE74	-7.38334	0.00513749	15.7993	17.4468	0.509498	0.392153	-1.64748	t-Test	FDR correction BH	0.0246086	TRUE	QL	SN	0.319197	2.28925	Paired t-test
Trh~Q9W0K2	-3.3051	0.045559	15.7254	17.3736	0.802473	1.05717	-1.6482	t-Test	FDR correction BH	0.0912898	FALSE	QL	SN	0.319038	1.34143	Paired t-test
l(3)72Ab~Q9VUV9	-6.05313	0.00904533	13.1842	14.8367	0.414937	0.434559	-1.65252	t-Test	FDR correction BH	0.0333577	TRUE	QL	SN	0.318085	2.04358	Paired t-test
Cyp313a1~Q9VFJ0	-2.71268	0.0729991	13.2673	14.9237	0.0651623	1.0328	-1.65636	t-Test	FDR correction BH	0.132145	FALSE	QL	SN	0.31724	1.13668	Paired t-test
fln~M9PD14	-14.086	0.000774975	18.3332	19.9927	0.324469	0.127493	-1.65954	t-Test	FDR correction BH	0.0121342	TRUE	QL	SN	0.31654	3.11071	Paired t-test
Dmel\CG1674~H9XVM9	-13.0932	0.000962254	21.6036	23.2668	0.25678	0.064669	-1.66319	t-Test	FDR correction BH	0.0127739	TRUE	QL	SN	0.31574	3.01671	Paired t-test
Dmel\CG14480~Q7JWU9	-10.2766	0.00196479	13.3473	15.0216	0.249977	0.179319	-1.67425	t-Test	FDR correction BH	0.0166656	TRUE	QL	SN	0.313329	2.70668	Paired t-test
nop5~Q9VM69	-11.5296	0.00140084	13.7308	15.4085	0.452658	0.557485	-1.67765	t-Test	FDR correction BH	0.015251	TRUE	QL	SN	0.312591	2.85361	Paired t-test
tyf~Q9W4M7	-5.04241	0.0150399	13.57	15.2537	0.568934	0.260978	-1.68372	t-Test	FDR correction BH	0.0456355	TRUE	QL	SN	0.31128	1.82275	Paired t-test
AOX1~Q9VF53	-7.35015	0.00520443	14.8384	16.5353	0.327256	0.265929	-1.6969	t-Test	FDR correction BH	0.0246086	TRUE	QL	SN	0.308449	2.28363	Paired t-test
bic~Q7KM15	-3.69739	0.03434	13.7113	15.4137	0.821433	0.231174	-1.70244	t-Test	FDR correction BH	0.076939	FALSE	QL	SN	0.307267	1.4642	Paired t-test
RpA-70~Q24492	-11.9367	0.0012646	14.4525	16.1667	0.189012	0.355006	-1.71424	t-Test	FDR correction BH	0.0143894	TRUE	QL	SN	0.304763	2.89805	Paired t-test
Ns1~Q8MT06	-3.6422	0.0356868	13.5378	15.2646	0.666427	0.179264	-1.72686	t-Test	FDR correction BH	0.0787382	FALSE	QL	SN	0.302108	1.44749	Paired t-test
CG13621~Q9VC53	-4.41058	0.0216237	13.2503	14.9777	0.240718	0.505275	-1.72743	t-Test	FDR correction BH	0.0569103	FALSE	QL	SN	0.301989	1.66507	Paired t-test
CG9480~Q9W2J5	-6.0372	0.00911272	16.8623	18.5926	0.468733	0.173567	-1.73028	t-Test	FDR correction BH	0.0333577	TRUE	QL	SN	0.301394	2.04035	Paired t-test
Cpsf5~Q9VSY2	-10.7542	0.00171939	13.2354	14.9766	0.281262	0.211898	-1.74114	t-Test	FDR correction BH	0.0162071	TRUE	QL	SN	0.299134	2.76462	Paired t-test
vlc~A1Z6H4	-2.70165	0.0736833	13.9236	15.6857	1.27148	0.226904	-1.76213	t-Test	FDR correction BH	0.133232	FALSE	QL	SN	0.294812	1.13263	Paired t-test
Dmel\CG7966~Q9VFZ4	-4.36712	0.022204	14.5914	16.3586	0.641823	0.114924	-1.76715	t-Test	FDR correction BH	0.0578904	FALSE	QL	SN	0.293789	1.65357	Paired t-test
Patj~A4V1B2	-8.07693	0.00396525	13.4949	15.2698	0.651544	0.595149	-1.7749	t-Test	FDR correction BH	0.0212136	TRUE	QL	SN	0.292215	2.40173	Paired t-test
Dmel\CG14712~Q9VGL0	-5.69288	0.0107453	13.4733	15.257	0.277822	0.751343	-1.78375	t-Test	FDR correction BH	0.0364548	TRUE	QL	SN	0.290427	1.96878	Paired t-test
RanGAP~M9PD65	-20.1278	0.000268063	13.3034	15.0901	0.443867	0.334072	-1.78671	t-Test	FDR correction BH	0.0099308	TRUE	QL	SN	0.289832	3.57176	Paired t-test
bt~L0MN91	-4.37094	0.0221522	13.4858	15.2772	0.612679	0.481962	-1.79138	t-Test	FDR correction BH	0.05785	FALSE	QL	SN	0.288896	1.65458	Paired t-test
BcDNA:GH23906~M9PDW8	-3.9346	0.0292407	16.0741	17.9048	0.804593	0.180011	-1.83071	t-Test	FDR correction BH	0.0689331	FALSE	QL	SN	0.281126	1.53401	Paired t-test
Zasp66~Q95TZ7	-8.92248	0.00296972	17.4978	19.3575	0.233785	0.272742	-1.85976	t-Test	FDR correction BH	0.0190354	TRUE	QL	SN	0.275521	2.52728	Paired t-test
D1~A4V2K7	-5.63402	0.0110619	13.3885	15.2506	0.279345	0.523665	-1.86207	t-Test	FDR correction BH	0.0368626	TRUE	QL	SN	0.275081	1.95617	Paired t-test
Dmel\CG1674~L0MLJ3	-4.55858	0.0197894	13.7393	15.6038	0.577077	0.415726	-1.86458	t-Test	FDR correction BH	0.0534311	FALSE	QL	SN	0.274604	1.70357	Paired t-test
nonA~X2JFR1	-2.54402	0.0843828	13.1663	15.0397	0.334786	1.07844	-1.87344	t-Test	FDR correction BH	0.144976	FALSE	QL	SN	0.272922	1.07375	Paired t-test
Uba2~Q7KUA4	-3.26878	0.0468202	13.1585	15.0362	0.309261	0.912318	-1.87769	t-Test	FDR correction BH	0.0927835	FALSE	QL	SN	0.27212	1.32957	Paired t-test
BEAF-32~Q94513	-10.024	0.00211348	13.4934	15.3712	0.428382	0.176738	-1.87777	t-Test	FDR correction BH	0.016678	TRUE	QL	SN	0.272104	2.675	Paired t-test
Zasp52~A0A126GUN6	-18.5011	0.000344609	19.0116	20.9166	0.323748	0.214219	-1.90493	t-Test	FDR correction BH	0.0103578	TRUE	QL	SN	0.26703	3.46267	Paired t-test
jbug~Q9W205	-3.33435	0.0445745	15.3855	17.2921	0.907299	0.510279	-1.90659	t-Test	FDR correction BH	0.0898825	FALSE	QL	SN	0.266723	1.35091	Paired t-test
grh~A0A0B4LFT7	-3.7351	0.0334571	13.3259	15.2375	0.303229	0.845122	-1.91157	t-Test	FDR correction BH	0.076101	FALSE	QL	SN	0.265803	1.47551	Paired t-test
Sgs3~P02840	-2.69214	0.0742792	14.9759	16.8906	1.5964	0.524447	-1.91469	t-Test	FDR correction BH	0.133702	FALSE	QL	SN	0.265229	1.12913	Paired t-test
rin~Q9VFT4	-3.76588	0.0327579	14.2026	16.1326	0.777844	0.379682	-1.92999	t-Test	FDR correction BH	0.0752763	FALSE	QL	SN	0.262432	1.48468	Paired t-test
pzg~Q9VP57	-5.01273	0.0152855	12.9723	14.9084	0.269748	0.528981	-1.93612	t-Test	FDR correction BH	0.0458565	TRUE	QL	SN	0.261319	1.81572	Paired t-test
NM_140022.1~M9PEV2	-1.71874	0.184156	15.4446	17.3863	2.2895	0.432278	-1.94161	t-Test	FDR correction BH	0.25621	FALSE	QL	SN	0.260325	0.734814	Paired t-test
l(3)02640~Q9W0G4	-3.92511	0.0294253	14.7633	16.7139	0.633277	0.25906	-1.95061	t-Test	FDR correction BH	0.0689331	FALSE	QL	SN	0.258707	1.53128	Paired t-test
sls~Q9I7U4-3	-4.24544	0.0239392	17.2758	19.2378	1.09299	0.347326	-1.962	t-Test	FDR correction BH	0.0608217	FALSE	QL	SN	0.256672	1.62089	Paired t-test
CAH1~Q9V396	-3.92904	0.0293487	13.7638	15.73	0.498003	0.679957	-1.9662	t-Test	FDR correction BH	0.0689331	FALSE	QL	SN	0.255927	1.53241	Paired t-test
Zasp67~Q9VT49	-11.0976	0.0015676	17.4841	19.4521	0.325777	0.254638	-1.96802	t-Test	FDR correction BH	0.0158382	TRUE	QL	SN	0.255603	2.80477	Paired t-test
Ars2~Q9V9K7	-9.04064	0.00285804	13.4536	15.4659	0.40826	0.102189	-2.01233	t-Test	FDR correction BH	0.018736	TRUE	QL	SN	0.247873	2.54393	Paired t-test
CG5340~Q86B83	-4.59025	0.0194233	13.7919	15.8121	0.805989	0.36003	-2.02026	t-Test	FDR correction BH	0.0531639	FALSE	QL	SN	0.246514	1.71168	Paired t-test
Taldo~Q9W1G0	-18.1326	0.000365895	13.1876	15.2104	0.220809	0.0821331	-2.02281	t-Test	FDR correction BH	0.0104613	TRUE	QL	SN	0.246078	3.43664	Paired t-test
Dmel\CG6115~Q9VJG4	-13.2079	0.000937727	13.5591	15.6119	0.143104	0.344839	-2.05281	t-Test	FDR correction BH	0.0126593	TRUE	QL	SN	0.241015	3.02792	Paired t-test
DmRH27~Q9VTC1	-3.81755	0.0316257	15.0537	17.145	0.546364	0.623064	-2.09139	t-Test	FDR correction BH	0.0734399	FALSE	QL	SN	0.234655	1.49996	Paired t-test
Dmel\CG1674~Q9V4C1	-8.74818	0.00314526	20.1969	22.3094	0.36396	0.0692305	-2.11248	t-Test	FDR correction BH	0.0192708	TRUE	QL	SN	0.231249	2.50234	Paired t-test
Dmel\CG30069~A1Z9M5	-10.719	0.00173606	13.8404	16.0106	0.618834	0.415927	-2.17015	t-Test	FDR correction BH	0.0162348	TRUE	QL	SN	0.222187	2.76043	Paired t-test
Nup50~Q7K0D8	-9.68419	0.00233806	16.3932	18.5812	0.181139	0.262632	-2.18801	t-Test	FDR correction BH	0.0171648	TRUE	QL	SN	0.219454	2.63114	Paired t-test
EndoGI~Q9V3V9	-6.50674	0.0073728	15.8275	18.0369	0.451215	0.285684	-2.20941	t-Test	FDR correction BH	0.0295076	TRUE	QL	SN	0.216223	2.13237	Paired t-test
mor~A0A0B4JDA0	-9.84832	0.00222585	13.3234	15.5575	0.374115	0.0434361	-2.23401	t-Test	FDR correction BH	0.0168846	TRUE	QL	SN	0.212566	2.6525	Paired t-test
caz~Q27294	-9.31187	0.00262191	13.4285	15.6825	0.39268	0.325186	-2.25393	t-Test	FDR correction BH	0.0180799	TRUE	QL	SN	0.209652	2.58138	Paired t-test
Drep2~Q7K304	-5.98388	0.00934319	13.1123	15.3683	0.595907	0.201776	-2.25592	t-Test	FDR correction BH	0.0337499	TRUE	QL	SN	0.209363	2.0295	Paired t-test
Hcf~Q9V4C8-5	-10.9825	0.00161643	13.8033	16.1138	0.605139	0.325219	-2.3105	t-Test	FDR correction BH	0.0160005	TRUE	QL	SN	0.20159	2.79144	Paired t-test
Hrb98DE~A4V3J6	-4.32079	0.0228449	13.5775	15.8931	0.635196	0.618293	-2.31559	t-Test	FDR correction BH	0.0587915	FALSE	QL	SN	0.200881	1.64121	Paired t-test
Cp190~Q24478	-15.6481	0.000567205	15.5913	17.9322	0.249542	0.130515	-2.34087	t-Test	FDR correction BH	0.0108862	TRUE	QL	SN	0.197391	3.24626	Paired t-test
Dmel\CG11267~Q9VU35	-6.74656	0.00665117	13.2664	15.6075	0.343941	0.337189	-2.3411	t-Test	FDR correction BH	0.0279944	TRUE	QL	SN	0.19736	2.1771	Paired t-test
CtBP~A0A0B4KGG9	-10.8908	0.00165678	16.9814	19.3393	0.322072	0.287156	-2.35797	t-Test	FDR correction BH	0.0161917	TRUE	QL	SN	0.195066	2.78074	Paired t-test
Dmel\CG10731~A1ZAA9	-6.84849	0.0063726	13.8208	16.1986	0.606771	0.504788	-2.3778	t-Test	FDR correction BH	0.0274923	TRUE	QL	SN	0.192402	2.19568	Paired t-test
BcDNA:RE07178~Q5LJR0	-8.8217	0.00306959	13.3441	15.7304	0.223464	0.586733	-2.38632	t-Test	FDR correction BH	0.0192355	TRUE	QL	SN	0.191269	2.51292	Paired t-test
BcDNA:RH19933~M9PF57	-5.53477	0.0116239	16.2161	18.6156	0.792284	0.286738	-2.39952	t-Test	FDR correction BH	0.0381005	TRUE	QL	SN	0.189528	1.93465	Paired t-test
Adi1~Q6AWN0	-2.49574	0.0880366	15.0411	17.4545	1.75488	0.10511	-2.41339	t-Test	FDR correction BH	0.149672	FALSE	QL	SN	0.187714	1.05534	Paired t-test
Sf3b1~Q9VPR5	-28.5026	9.48195e-05	16.2009	18.627	0.254019	0.107503	-2.4261	t-Test	FDR correction BH	0.00656728	TRUE	QL	SN	0.186068	4.0231	Paired t-test
scrib~A0A0B4K6I1	-4.69768	0.0182452	14.3489	16.8386	1.15108	0.525609	-2.48971	t-Test	FDR correction BH	0.051351	FALSE	QL	SN	0.178042	1.73885	Paired t-test
bt~D1YSG0	-5.91336	0.00965986	16.5588	19.0502	0.89697	0.200548	-2.49136	t-Test	FDR correction BH	0.034359	TRUE	QL	SN	0.177838	2.01503	Paired t-test
Sf3a1~Q9VEP9	-7.79438	0.00439513	14.383	16.9483	0.595853	0.380557	-2.56529	t-Test	FDR correction BH	0.0225313	TRUE	QL	SN	0.168955	2.35703	Paired t-test
Bacc~Q9VQF7	-12.4874	0.00110693	13.4656	16.0514	0.373802	0.0209568	-2.58582	t-Test	FDR correction BH	0.0132582	TRUE	QL	SN	0.166567	2.95588	Paired t-test
Dmel\CG1737~X2JEU3	-8.60892	0.0032955	13.3051	15.8924	0.372884	0.235676	-2.58731	t-Test	FDR correction BH	0.0196619	TRUE	QL	SN	0.166395	2.48208	Paired t-test
Pep~M9NG39	-46.6892	2.16325e-05	14.4625	17.054	0.205504	0.111526	-2.59147	t-Test	FDR correction BH	0.00386472	TRUE	QL	SN	0.165917	4.66489	Paired t-test
Bap111~Q9W384	-4.23793	0.024052	12.9529	15.5459	0.446686	0.650487	-2.59307	t-Test	FDR correction BH	0.0610108	FALSE	QL	SN	0.165733	1.61885	Paired t-test
zormin~M9PE03	-33.8109	5.68765e-05	13.4562	16.0888	0.303635	0.319234	-2.63265	t-Test	FDR correction BH	0.00503357	TRUE	QL	SN	0.161248	4.24507	Paired t-test
Dmel\CG10417~E2QC56	-9.96764	0.00214871	13.0783	15.7202	0.443746	0.257034	-2.6419	t-Test	FDR correction BH	0.016678	TRUE	QL	SN	0.160218	2.66782	Paired t-test
Dsp1~F2FBA6	-6.80877	0.00647929	14.2997	16.9948	0.889615	0.39725	-2.69511	t-Test	FDR correction BH	0.0276716	TRUE	QL	SN	0.154416	2.18847	Paired t-test
Dmel\CG1674~Q8IMB9	-10.1905	0.00201389	14.8047	17.5328	0.596711	0.357603	-2.72812	t-Test	FDR correction BH	0.016678	TRUE	QL	SN	0.150923	2.69596	Paired t-test
how~E1JIT0	-6.64112	0.00695643	14.4681	17.2311	0.701102	0.187077	-2.76294	t-Test	FDR correction BH	0.0285829	TRUE	QL	SN	0.147323	2.15761	Paired t-test
Nup153~A8JV18	-18.5937	0.000339522	14.3986	17.209	0.462869	0.20755	-2.81039	t-Test	FDR correction BH	0.0103578	TRUE	QL	SN	0.142557	3.46913	Paired t-test
Spf45~Q7PL82	-2.79271	0.0682651	14.8516	17.7021	1.88557	0.459346	-2.85047	t-Test	FDR correction BH	0.126302	FALSE	QL	SN	0.138651	1.1658	Paired t-test
Actn~M9MS06	-6.22578	0.00835515	12.7554	15.6614	0.33204	0.756894	-2.906	t-Test	FDR correction BH	0.0319179	TRUE	QL	SN	0.133416	2.07805	Paired t-test
mip120~E1JH59	-17.9697	0.000375863	13.4736	16.4175	0.424651	0.367515	-2.94397	t-Test	FDR correction BH	0.0104613	TRUE	QL	SN	0.12995	3.42497	Paired t-test
Mtor~A0A0B4KFE9	-3.6112	0.0364726	14.0323	17.0288	1.29682	0.156577	-2.99643	t-Test	FDR correction BH	0.0795903	FALSE	QL	SN	0.125309	1.43803	Paired t-test
Dmel\CG1674~Q8IMB8	-6.02122	0.00918102	13.4566	16.579	0.532284	0.610231	-3.12245	t-Test	FDR correction BH	0.0333709	TRUE	QL	SN	0.114828	2.03711	Paired t-test
htk~R9PY26	-10.4617	0.0018645	13.6551	16.9499	0.428997	0.265637	-3.2948	t-Test	FDR correction BH	0.0164156	TRUE	QL	SN	0.101898	2.72944	Paired t-test
cg~A8DYD3	-23.9733	0.000159065	13.2636	16.5939	0.221253	0.196767	-3.33036	t-Test	FDR correction BH	0.00720909	TRUE	QL	SN	0.0994172	3.79843	Paired t-test
Sin3A~A0A0B4LF82	-30.0351	8.1069e-05	12.8695	16.4449	0.354957	0.242074	-3.5754	t-Test	FDR correction BH	0.00646638	TRUE	QL	SN	0.0838873	4.09115	Paired t-test
CtBP~A0A0B4KHB2	-42.2684	2.91441e-05	13.4627	17.1054	0.262525	0.308042	-3.64273	t-Test	FDR correction BH	0.00386472	TRUE	QL	SN	0.0800627	4.53545	Paired t-test
Anon1A3~Q9V9U3	-37.0383	4.32892e-05	12.9658	17.1408	0.147439	0.200187	-4.17496	t-Test	FDR correction BH	0.00405645	TRUE	QL	SN	0.0553619	4.36362	Paired t-test
Dmel\CG12384~Q7JRC0	-2.09638	0.127002	16.9726	21.3967	3.74467	0.251086	-4.42411	t-Test	FDR correction BH	0.195284	FALSE	QL	SN	0.0465812	0.89619	Paired t-test
RpS30~Q9VDH8	-2.30093	0.104899	15.301	20.038	3.47731	0.640566	-4.73697	t-Test	FDR correction BH	0.169995	FALSE	QL	SN	0.0375	0.979227	Paired t-test
CG8728-RA~Q7K3W2	-11.0458	0.00158934	11.5322	17.1694	0.701016	0.233038	-5.63725	t-Test	FDR correction BH	0.0159234	TRUE	QL	SN	0.0200918	2.79878	Paired t-test
