# Supplementary material for: A Syd and RUFY dynein adaptor complex mediates axonal circulation of dense core vesicles
Source: J Cell Biol. 2026 Jan 6;225(3):e202507071. doi: 10.1083/jcb.202507071 (PMC12772503; doi:10.1083/jcb.202507071)
Supplement: Data S2 — is a table containing annotation of the candidate proteins (hits) from Supplementary Table 1 that exhibit a fold change in biotinylation intensity of at least four for TurboID-Rab2Q65L relative to TurboID-Rab2S20N. [file jcb_202507071_datas2.xlsx]

## Sheet: Supplementary Data 2
									Subcellular location
GENERAL NOTES	Only including	Dmel ID	UniProt ID	Name	Symbol	FlyBase ID	Fold change	P-value(adjusted)	ER	Golgi	Autophagosomes	Early/recycling endosomes	Late endosomes/lysosomes	Presynapse	Function
GENERAL NOTES	P<=0.05 & FC>=2	Atg9	Q7JQL5	Autophagy-related 9	Atg9	FBgn0034110	219.48	0.016678			x				Transmembrane autophagy-related protein
Many PM transporters, are they also in lysosomes?	MCOLN1 MUS:	syd	M9PEX9	sunday driver	syd	FBgn0024187	198.215	0.0103578		x			x		Dynein activating adaptor
Also some hits related to peroxisomes		Trpml	Q9VW35	Transient receptor potential cation channel, mucolipin	Trpml	FBgn0262516	157.093	0.00823716					x		Cation channel thought to mediate calcium release from late endosomes and lysosomes
ER to Golgi transport separate class?		CG11807	Q7K490	dNischarin	CG11807	FBgn0033996	104.368	0.0103578				x			Rab4 and Rab14 effector involved in early endosome maturation
Guidance molecules (maybe transported with scaffold or synaptic protein carriers)		Golgin-45	Q9VHE3	-	CG9356	FBgn0037688	69.4072	0.0104613		x					Golgi-located tethering protein maintaining Golgi structure and ER-Golgi protein transport
Much with ER from/to Golgi. Tisdale?		RUFY1	A0A0B4LHR8	RUFY1	CG31064	FBgn0051064	53.1851	0.016678				x	x		Dynein (activating?) adaptor involved in cargo sorting and retrieval from endosomes to Golgi
Some hits on mitochondria		Blos2	Q9VTE0	Biogenesis of lysosome-related organelles complex 1, subunit 2	Blos2	FBgn0036118	49.621	0.01256					x		BLOC-1 and BORC complex member
Hits on peroxisomes and mitochondria may be during autophagy		raptor	Q9W437	raptor	raptor	FBgn0029840	48.1239	0.0296651					x		mTORC1 complex member
		CG17598	Q9VR62	-	CG17598	FBgn0031194	45.8795	0.0203159							Protein phosphatase with unclear cellular function
		CG6707	Q9VT68	-	CG6707	FBgn0036058	42.8508	0.016678					x		Catalyzes hydrolysis of PI(4,5)P2 to PI4P. Human ortholog recruits JIP4 to lysosomal membranes, promoting retrograde transport of lysosomes
		Golgin245	Q9W1R3	Golgin-245	Golgin245	FBgn0034854	42.3916	0.023001		x					Golgi-located tethering protein
		CG11802	Q9VYT1	BLOC-1 related complex subunit 5	BORCS5	FBgn0030346	39.2515	0.0104613					x		BORC complex member
		mon2	X2J564	monensin sensitivity 2	mon2	FBgn0031985	34.3938	0.016678				x			Involved in the SNX3-retromer pathway
		CT25972	Q9VMK9	-	CG9044	FBgn0031752	31.7285	0.0166141					x		Serine/threonine-protein kinase related to Nischarin. The mammalian ortholog localizes to lysosomes
		Start1	Q9W145	Start1	Start1	FBgn0035028	31.0434	0.0130627	x				x		Putative cholesterol transporter at ER-late endosome contact sites
		dor	Q24314	deep orange	dor	FBgn0000482	28.1216	0.0103578				x	x		HOPS and CORVET complex member
		TBC1D16	Q9VKV6	TBC1 domain family member 16	TBC1D16	FBgn0032249	26.6183	0.0160005				x			Rab GTPase-activating protein involved in early endosome maturation
		car	A4V4S5	carnation	car	FBgn0000257	26.37	0.0138628				x	x		HOPS and CORVET complex member
		RagC-D	Q7K519	Ras-related GTP binding C/D	RagC-D	FBgn0033272	25.9656	0.0104613					x		Guanine nucleotide-binding protein regulating mTORC1 signaling
		nSyb	M9PDW0	neuronal Synaptobrevin	nSyb	FBgn0013342	25.4747	0.0333385						x	SNARE involved in synaptic vesicle release
		CG14969	Q95SH7	-	Ostm1	FBgn0035440	25.3721	0.00752351					x		Transmembrane protein involved in lysosome biogenesis. Human ortholog stabilizes the ClC-7 lysosomal chloride transporter
		CG6398	Q9VX17	-	CG6398	FBgn0030870	24.781	0.0126415							Related to human claudin domain-containing protein
		Atg4b	Q9VF80	Autophagy-related 4b	Atg4b	FBgn0038325	24.7532	0.0104613			x				Autophagy-related protein
		Syt4	Q9U6P7	Synaptotagmin 4	Syt4	FBgn0028400	23.534	0.0364548					x		Synaptotagmin family member. Human ortholog implicated in regulating dense core vesicle motility
		CG44247	Q9W0Z5	-	CG44247	FBgn0265182	22.4619	0.0171648							C. elegans ortholog implicated in regulating trafficking and secretion of DCVs
		ldlCp	Q9VF78	Component of oligomeric golgi complex 2	Cog2	FBgn0026634	21.8734	0.0282474		x					Golgi-located tethering protein. Oligomeric golgi complex 2 member
		garz	A1Z8W8	gartenzwerg	garz	FBgn0264560	20.4396	0.016678	x	x					Arf guanine-nucleotide exchange factor (GEF) involved in early secretory pathway trafficking
		Nhe3	D5SHT8	Na[+]/H[+] hydrogen exchanger 3	Nhe3	FBgn0028703	20.2704	0.00720909				x	x		Endosomal Na+, K+/H+ antiporter
		Syx13	Q9VU45	Syntaxin 13	Syx13	FBgn0036341	20.0021	0.00720909					x		SNARE implicated in degradative fusion of glue granules and lysosomes (crinophagy)
		CT30701	Q8IQH6	nebulosa	nebu	FBgn0036316	18.4239	0.0130925							Glucose transporter
		CG34126	M9PC65	-	CG34126	FBgn0083962	18.3231	0.00386472				x			Lipid transport protein involved in early endosome-Golgi trafficking
		Rme-8	A0A0B4LFW6	Receptor mediated endocytosis 8	Rme-8	FBgn0015477	18.2408	0.0437873				x			Associated with the endosomal WASH actin-regulating and retromer complexes. Also functions as LRRK regulator linked to Arl8-mediated transport of lysosomes and DCVs
		dp18	Q9VW73	Late endosomal/lysosomal adaptor, MAPK and MTOR activator 1	Lamtor1	FBgn0036932	18.0977	0.0126415					x		Ragulator complex member
		Golgin104	Q9VV40	Golgin 104	Golgin104	FBgn0036614	17.9944	0.0121342		x					Trans-Golgi tethering protein homologous to C. elegans CCCP-1 involved in dense core vesicle biogenesis
		ClC-b	Q7JZ25	Chloride channel-b	ClC-b	FBgn0033755	17.1485	0.00310053					x		Late endosome/lysosome chloride transporter
		Snx3	Q9VG51	Sorting nexin 3	Snx3	FBgn0038065	15.7896	0.0125553				x			Sorting nexin involved in a variant retromer pathway (denoted the SN3-retromer pathway)
		CG32850	Q8SX35	Ring finger protein 11	Rnf11	FBgn0052850	14.0372	0.00720909				x			Ubiquitin ligase regulating dopamine release and uptake
		CG17180	Q9W0Q3	BLOC-1 related complex subunit 6	BORCS6	FBgn0035140	14.009	0.00720909					x		BORC complex member
		CG16823	Q9VK04	-	CG31729	FBgn0051729	13.9857	0.0138628		x		x			Lipid transporter involved in the SNX3-retromer pathway. Orthologous to human ATP9A/B.
		CG1513	A1Z814	-	CG1513	FBgn0033463	13.8789	0.0162348		x					Golgi-located sterol binding protein
		lt	Q7PL76	light	lt	FBgn0002566	13.8244	0.016678					x		HOPS complex member
		Sytalpha	Q9I7M6	Synaptotagmin alpha	Sytalpha	FBgn0261089	13.7112	0.0121342							Synaptotagmin family member specifically associated with dense core vesicles
		Vps16A	Q9VHG1	Vacuolar protein sorting 16A	Vps16A	FBgn0285911	13.4887	0.0161917				x	x		Member of HOPS and CORVET
		Syb	H1UUB1	Synaptobrevin	Syb	FBgn0003660	13.2812	0.0112371							SNARE involved in maturation of glue granules and their protection against early degradation. Also involved in fusion of constitutive secretory vesicles with the plasma membrane
		rg	X2JAH8	rugose	rg	FBgn0266098	13.0804	0.0464089				x			Protein kinase A binding protein. Human ortholog NBEA located in tubular vesicles extending from recycling endosomes
		PICK1	Q86PF5	Protein interacting with C kinase 1	PICK1	FBgn0032447	12.8822	0.0104613		x					BAR domain protein involved in early stages of dense core vesicle biogenesis
		spin	Q9GQQ0-4	spinster	spin	FBgn0086676	12.5613	0.00671777					x		Putative sphingosine-1-phosphate transporter at the late-endosomal/lysosomal membrane
		Snap25	P36975-3	Synaptosomal-associated protein 25kDa	Snap25	FBgn0011288	12.1043	0.0103578						x	SNARE involved in synaptic vesicle release
		CG7970	Q9W0B2	-	CG7970	FBgn0035252	11.8947	0.0475894							Peroxisomal transmembrane protein
		NijA	M9PHZ8	Ninjurin A	NijA	FBgn0036101	11.831	0.0104613		x					Plasma membrane protein involved in programmed cell death, cell adhesion, axon guidance and repair. Also located in Golgi.
		Golgin84	Q8SZ63	Golgin-84	Golgin84	FBgn0039188	11.7653	0.0104613		x					Golgi-located tethering protein
		Vamp7	Q7JYX5	Vesicle-associated membrane protein 7	Vamp7	FBgn0266186	11.4936	0.0162349					x		Late endosome/lysosome SNARE mediating fusion of these organelles with autophagosomes
		BicD	M9PDL9	Bicaudal D	BicD	FBgn0000183	11.4529	0.0126593		x					Dynein activating adaptor
		Syt7	Q9V4C4	Synaptotagmin 7	Syt7	FBgn0039900	11.4118	0.0212136					x	x	Synaptotagmin family member mediating exocytosis of dense core vesicles and lysosomes, and asynchronous release of synaptic vesicles
		Vps13B	Q9VAD3	Vacuolar protein sorting 13B	Vps13B	FBgn0039727	11.344	0.0121342		x		x			Lipid transfer protein maintaining Golgi structure and functioning as a tethering factor in trafficking between early and recycling endosomes
		IA-2	Q59E11	IA-2 protein tyrosine phosphatase	IA-2	FBgn0031294	10.6692	0.00720909							Transmembrane protein primarily detected in the membrane of dense core vesicles
		Scamp	Q9VXV6	Scamp	Scamp	FBgn0040285	10.4705	0.0158382		x		x			Transmembrane protein in Golgi and recycling endosomes. Also implicated in neurotransmitter release.
		CG3652	Q9VQZ0	-	CG3652	FBgn0031600	10.4333	0.0127739		x					Golgi transmembrane protein. Human ortholog YIPF6 implicated in glycan synthesis
		Fas2	M9PJ19	Fasciclin 2	Fas2	FBgn0000635	10.2665	0.0162071							Cell adhesion molecule
		Hsl	Q7JR83	Hormone-sensitive lipase	Hsl	FBgn0034491	10.0653	0.0104613							Cytosolic lipase
		Frq2	Q9VWX8	Frequenin 2	Frq2	FBgn0083228	9.95082	0.0246086						x	Calcium sensor regulating neurotransmitter secretion
		hook	Q24185	hook	hook	FBgn0001202	9.69046	0.018664				x	x		Dynein activating adaptor involved in endosomal motility and maturation and regulation of synapse size.
		VAChT	O17444	Vesicular acetylcholine transporter	VAChT	FBgn0270928	9.46358	0.0218584						x	Vesicular acetylcholine transporter
		CG6327	M9PEU1	-	CG43693	FBgn0263776	9.33172	0.00386472					x		Transmembrane amino acid transporter. Human ortholog SLC36A1 may be involved in efflux from lysosomes of neutral amino acids
		Atg17	Q7KTS2	Autophagy-related 17	Atg17	FBgn0037363	9.22199	0.0482289			x				Autophagy-related protein
		cue	Q95RU0	cueball	cue	FBgn0011204	9.18893	0.0106139							Involved in triglyceride homeostasis
		Syx16	Q9VR90	Syntaxin 16	Syx16	FBgn0031106	9.08284	0.0195592		x			x		SNARE involved in late endosome-to-Golgi trafficking
		Iml1	Q9W0E3-2	Increased minichromosome loss 1	Iml1	FBgn0035227	9.03944	0.0315994					x		Member of the GATOR1 complex, which inhibits amino acid-sensing TORC1 signaling
		ergic53	Q9V3A8	ergic53	ergic53	FBgn0035909	8.96977	0.0164809	x	x					Lectin involved in ER-to-Golgi transport
		mv	Q9W060	mauve	mv	FBgn0288310	8.92605	0.0310915							Adaptor protein negatively regulating the size of lysosome-related organelles, phagosomes and autophagosomes
		CG18065	A1ZBV5	BLOC-1 related complex subunit 7	BORCS7	FBgn0034519	8.73482	0.0173196					x		BORC complex member
		VGlut	Q9VQC0	Vesicular glutamate transporter 1	VGlut1	FBgn0031424	8.66212	0.0275323						x	Vesicular glutamate transporter
		Nrx-IV	Q8IQH0	Neurexin IV	Nrx-IV	FBgn0013997	8.63518	0.0285829						x	Transmembrane protein that influences active zone formation and appears to cluster around T-bars in axon terminals
		htt	Q9V3N4	huntingtin	htt	FBgn0027655	8.60031	0.0348987							Involved in axonal transport of several organelles
		Syx8	Q9VV76	Syntaxin 8	Syx8	FBgn0036643	8.5451	0.0121342				x	x		SNARE involved in endosomal fusion
		GCC185	Q9VGE4	GRIP and coiled-coil domain containing 185 kDa	GCC185	FBgn0037979	8.49291	0.0247374		x					Golgi-located tethering protein
		p115	Q9W3N6	p115	p115	FBgn0040087	8.40083	0.00390274		x					Tethering protein regulating ER-Golgi transport
		Q9VP46	Q9VP46	TBC1 domain family member 8/9	Tbc1d8-9	FBgn0037074	8.37696	0.00386472							Predicted Rab GTPase activator
		Pex11	Q7JZE1	Peroxin 11a/b	Pex11ab	FBgn0034058	8.3168	0.0123299							Peroxisomal membrane protein
		Pex23	Q9VWB0	Peroxin 23	Pex23	FBgn0288469	8.30176	0.0483766			x				Tethering factor involved in autophagy
		CG15210	Q9VZ67	-	CG15210	FBgn0040850	8.02077	0.0149235							Unknown function
		Vps20	Q9W236	Vacuolar protein sorting 20	Vps20	FBgn0034744	7.62308	0.0298134					x		ESCRT-III component
		MESK2	Q9I7V7	Misexpression suppressor of KSR 2	MESK2	FBgn0043070	7.27153	0.0104613							Serine hydrolase
		CG11976	Q9VHI9	Glucose uptake by glia	Glug	FBgn0051100	7.22119	0.0123745							Glucose transporter
		CG1486	Q9VRG8	-	CG1486	FBgn0031174	7.21498	0.0419776		x					Pyridoxal dependent decarboxylase domain containing protein
		Sema1b	Q7KK54	Semaphorin 1b	Sema1b	FBgn0016059	7.18208	0.0112371							transmembrane protein mediating axonal and dendritic guidance
		LpR1	A8JRD1	Lipophorin receptor 1	LpR1	FBgn0066101	7.16875	0.0103578							Lipoprotein receptor
		ZnT35C	Q9V471	Zinc transporter 35C	ZnT35C	FBgn0028516	7.1367	0.0185472							Zinc transporter
		w	P10090	white	w	FBgn0003996	7.12586	0.0104613							ABC transporter
		Mdr50	Q5BI62	Multi drug resistance 50	Mdr50	FBgn0010241	7.01614	0.0246086							ABC transporter
		Dysb	M9PI95	Dysbindin	Dysb	FBgn0036819	6.94182	0.0252679				x			BLOC-1 complex member also involved in homeostatic modulation of neurotransmission
		Rab8	O18338	Rab8	Rab8	FBgn0262518	6.91081	0.0105055				x			Rab GTPase regulating recycling endosomes and synaptic secretory autophagy
		Piezo	M9PCC7	Piezo	Piezo	FBgn0264953	6.87722	0.00386472							Mechanosensitive channel
		c11.1	Q9W350	c11.1	c11.1	FBgn0040236	6.86095	0.0348987					x		Late endosome/lysosome membrane protein
		CG7600	Q9XZ12	-	CG7600	FBgn0064766	6.85438	0.0245567		x					Protein facilitating Golgin-mediated vesicle capture
		Snapin	Q9VQF9	SNAP associated protein	Snapin	FBgn0031455	6.73332	0.0254072				x	x		BORC and BLOC-1 complex member
		Tret1-1	A1Z8N1	Trehalose transporter 1	Tret1	FBgn0050035	6.69363	0.0104613							Trehalose transporter
		CG3662	Q2PDW1	-	CG3662	FBgn0031285	6.62273	0.0166656		x					May play a role in axon guidance and repair
		Csp	M9PG83	Cysteine string protein	Csp	FBgn0004179	6.61964	0.00310053						x	Synaptic vesicle-associated co-chaperone of Hsc70
		Syx7	Q7K0X9	Syntaxin 7	Syx7	FBgn0267849	6.53232	0.0081882				x			SNARE mediating trafficking from early endosomes to late endosomes/lysosomes
		Gli	Q7KT70	Gliotactin	Gli	FBgn0001987	6.38169	0.0346353							Unknown neuronal function
		fab1	O96838	fab1 kinase	fab1	FBgn0028741	6.37245	0.0297122					x		Kinase with multiple functions related to the endocytic pathway
		Rab32	A1Z7S3	Rab32	Rab32	FBgn0002567	6.31817	0.00671777					x		Rab GTPase functioning as an A-kinase anchoring protein
		Mul1	Q9VZJ9	Mitochondrial E3 ubiquitin protein ligase 1	Mul1	FBgn0035483	6.25926	0.0313895							E3 ubiquitin-protein ligase
		CG12531	M9PHM0	-	CG12531	FBgn0031064	6.24489	0.0121342					x		Lysosomal amino acid transporter
		mio	Q9VQ89	missing oocyte	mio	FBgn0031399	6.21091	0.0126415					x		GATOR complex member
		CG5439	Q9VK31	-	CG5439	FBgn0032476	6.12245	0.00655719							Sorting nexin involved in substance transport and lipid metabolism
		EG:22E5.5	O77266	-	CG4199	FBgn0289578	6.0613	0.0355175							Unknown cellular function
		Nckx30C	M9PCP1	Nckx30C	Nckx30C	FBgn0028704	6.00391	0.0240668							Possible function in calcium homeostasis
		CG4658	Q9VL57	-	CG4658	FBgn0032170	5.99549	0.0354713							Unknown function
		Vps35	Q7KVL7	Vacuolar protein sorting 35	Vps35	FBgn0034708	5.88555	0.0388066				x	x		Retromer complex member
		Usp32	M9PD06-2	Ubiquitin specific protease 32	Usp32	FBgn0036913	5.84721	0.0333577		x			x		Deubiquitinase acting as a positive regulator of mTORC1 signaling
		PRL-1	O61722	PRL-1 phosphatase	PRL-1	FBgn0024734	5.82602	0.0246086				x			Protein tyrosine phosphatase
		nudE	A8JNQ0	nudE	nudE	FBgn0036059	5.7771	0.0121342							Positive regulator of dynein activity
		RyR	Q24498-5	Ryanodine receptor	RyR	FBgn0011286	5.72643	0.0162348							Cytosolic calcium-activated calcium channel
		jp	Q7JV09	junctophilin	jp	FBgn0032129	5.66632	0.034359							Member of junctional complex mediating cross-talk between cell surface and intracellular calcium release channels
		jus	Q8MQS2	julius seizure	jus	FBgn0039647	5.64234	0.0162349							Transmembrane protein regulating neuronal excitability
		Nep3	Q9W5Y0	Neprilysin 3	Nep3	FBgn0031081	5.60087	0.0203159							Peptide hormone processing protein
		CG4552	Q9VPW9	TBC1 domain family member 23	TBC1D23	FBgn0031304	5.59894	0.0162349		x		x			Rab GTPase-activating protein involved in endosome-to-Golgi trafficking
		Wwox	X2J7F1	WW domain containing oxidoreductase	Wwox	FBgn0031972	5.56985	0.00720909							Putative oxidoreductase required for normal brain development
		Vps26	Q9W552	Vacuolar protein sorting 26	Vps26	FBgn0014411	5.43815	0.0279944				x	x		Retromer complex member
		EG:8D8.3	M9PDG9	-	CG12773	FBgn0024365	5.40107	0.034359							Putative amino acid transporter
		Syx6	Q7JY00	Syntaxin 6	Syx6	FBgn0037084	5.37664	0.015251		x		x			SNARE implicated in endosome-to-Golgi transport and constitutive secretion
		CNT2	A1Z7N2	Concentrative nucleoside transporter 2	CNT2	FBgn0025709	5.37031	0.0414169							Cyclic-di-GMP transporter
		numb	M9PCN6	numb	numb	FBgn0002973	5.34071	0.0246086				x	x		Membrane-associated inhibitor of Notch signaling
		mGluR	L0MPZ9	metabotropic Glutamate Receptor	mGluR	FBgn0019985	5.29088	0.0212136							G-protein coupled receptor for glutamate
		Vps33B	Q9VBR1	Vacuolar protein sorting 33B	Vps33B	FBgn0039335	5.26093	0.042006					x		CHEVI complex member, SM protein required for phagosome-lysosome fusion
		Syt1	X2J979	Synaptotagmin 1	Syt1	FBgn0004242	5.24777	0.0108862						x	Fast calcium sensor for neurotransmitter release
		MSBP	Q9VXM4	membrane steroid binding protein	MSBP	FBgn0030703	5.22542	0.00386472							Membrane protein able to bind ecdysteroid
		CG43066	A0A0B4K7V4	-	CG43066	FBgn0262476	5.21753	0.0104613							Putative neurotransmitter transporter
		CG11935	Q9VBX8	-	CG33096	FBgn0053096	5.19893	0.0162071							Depalmitoylating enzyme that may regulate MAP and organelle trafficking
		AAF46211	Q9W3V2	TATA element modulatory factor	Tmf	FBgn0029912	5.18135	0.0283024		x					Golgi-located cargo receptor
		ICA69	Q9VP78	Islet cell autoantigen 69 kDa	ICA69	FBgn0037050	5.14639	0.0108673		x				x	BAR domain protein involved in early stages of secretory vesicle biogenesis
		ClC-c	Q9VUY1	Chloride channel-c	ClC-c	FBgn0036566	5.00956	0.0192355				x			Chloride transporter involved in endosomal lumen acidification
		CG13077	Q9VIT5	-	CG13077	FBgn0032810	4.9389	0.0197898							Putative heme binding and transmembrane ascorbate ferrireductase activity
		mgl	A8JTM7	Megalin	mgl	FBgn0261260	4.92446	0.0298874				x			Involved in endocytosis regulation
		Wdfy2	Q9VKW1	WD repeat and FYVE domain containing 2	Wdfy2	FBgn0032246	4.88893	0.0327629				x			Endosomal protein kinase
		Ykt6	Q9W3M8	YKT6 v-SNARE	Ykt6	FBgn0260858	4.86714	0.00943729		x	x	x			SNARE involved in Golgi-related vesicle transport and autophagosome-lysosome fusion. Also implicated in fusion of constitutive secretory vesicles with the plasma membrane.
		CG11857	A0A140SRF8	Retention in endoplasmic reticulum 1	Rer1	FBgn0039303	4.86437	0.0132118		x					Involved in the retrieval of endoplasmic reticulum membrane proteins from the early Golgi compartment
		mmd	M9NDY9	mind-meld	mmd	FBgn0259110	4.81979	0.0186125							ADAM metalloproteinase ortholog
		Klc	P46824	Kinesin light chain	Klc	FBgn0010235	4.79477	0.010654							Kinesin motor protein complex 1 member
		red	Q9I7J4	red Malpighian tubules	red	FBgn0285913	4.74032	0.0203093							Putative regulator of lysosome-related organelles
		CG13600	Q7KS34	-	CG31140	FBgn0051140	4.63802	0.00310053							Diacylglycerol kinase regulating synaptic vesicle endocytosis
		Pi4KIIalpha	Q9VND3	Phosphatidylinositol 4-kinase II alpha	Pi4KIIalpha	FBgn0037339	4.62676	0.0104613		x	x		x		Phosphatidylinositol 4-kinase regulating autophagy and LE-to-Golgi protein retrieval
		Cog1	A0A0B4KH76	Component of oligomeric golgi complex 1	Cog1	FBgn0037998	4.62095	0.0178102		x					Conserved oligomeric Golgi complex member required for normal Golgi function
		CG40006	Q8SYC3	-	CG40006	FBgn0058006	4.58864	0.049367							Membrane-located scavenger receptor
		bw	A0A0B4LHB3	brown	bw	FBgn0000241	4.57063	0.0125553							ABC transporter
		GM130	Q9W289	Golgi matrix protein 130 kD	GM130	FBgn0034697	4.55621	0.0130627		x					Membrane-located cis-Golgi stack structural component
		Q9VA71	Q9VA71	-	CG2224	FBgn0039773	4.53241	0.0169099				x			Deubiquitinase regulating receptor-mediated endocytosis and sorting of receptors to lysosomes
		Spase25	B4F5U4	Spase 25-subunit	Spase25	FBgn0030306	4.52085	0.0364548							Signal peptidase complex member
		CG7956	E1JIS1	spermathreecae	sp3	FBgn0038890	4.45586	0.0379871				x			Inositol 4-phosphatase associated with clathrin-coated pits, EE and RE
		CG6834	Q9VGJ7	-	CG6834	FBgn0037935	4.45581	0.0103578							Myosin binding protein
		mew	X2JDJ5	multiple edematous wings	mew	FBgn0004456	4.44051	0.0254456							Integrin alpha subunit
		Vha100-1	Q8IML5	Vacuolar H[+] ATPase 100kD subunit 1	Vha100-1	FBgn0028671	4.43452	0.0414169			x		x		Subunit of Vacuolar H[+] ATPase which acidifies autophagosomes and lysosomes in neurons
		CG5916	Q9VEY4	-	CG5916	FBgn0038401	4.43026	0.00656728							Putative Rab GTPase-activating protein
		CG14232	Q9VWD5	-	CG14232	FBgn0031061	4.3565	0.0162071		x					Golgi-located fatty-acyl-CoA binding protein
		wdp	Q9W266	windpipe	wdp	FBgn0034718	4.35306	0.0164809							Regulator of the JAK/STAT pathway involved in synaptic target recognition
		CG2930	Q9W4P6	-	CG2930	FBgn0028491	4.33173	0.0104613							Dipeptide transporter
		Wdr24	Q9XZ25	WD repeat domain 24	Wdr24	FBgn0027518	4.31151	0.0203159			x		x		GATOR2 complex member
		CG10132	Q9VIU8	-	CG10132	FBgn0032798	4.29721	0.0169099							Putative regulator of ER calcium ATPase
		CG10804	B7Z122	-	CG10804	FBgn0029663	4.28009	0.016678							Putative neurotransmitter transporter
		Arfip	Q9VGQ8	Arfaptin	Arfip	FBgn0037884	4.26155	0.00671777		x					BAR domain protein implicated in secretory vesicle biogenesis
		CG1695	Q8IQ31	-	CG1695	FBgn0031116	4.22696	0.0375841							Rab GTPase activator for some Rabs, effector for others
		CG40016	M9PGG8	-	CG17493	FBgn0040010	4.22527	0.0121342							Involved in microtubule organizing center structure and function
		CD98hc	Q9VHX9	CD98 heavy chain	CD98hc	FBgn0037533	4.21671	0.0171648							L-leucine transporter
		CG6420	Q9VBC4	WD repeat domain 20	Wdr20	FBgn0039451	4.21526	0.0192355							Regulates ubiquitin-dependent protein catabolic process
		FBgn0259166	Q9VY47	-	CG42271	FBgn0259166	4.21488	0.012499				x			Inositol polyphosphate-4-phosphatase
		if	P12080-2	inflated	if	FBgn0001250	4.20056	0.0414379							Integrin complex component
		Ctl1	M9PHD2	Choline transporter-like 1	Ctl1	FBgn0035523	4.18967	0.0195721							Choline transporter
		Sema1a	M9PB77	Semaphorin 1a	Sema1a	FBgn0011259	4.15721	0.0268758							Axon guidance protein also required for adult neuron survival
		Gos28	Q9VE50	Golgi SNARE, 28 kDa	Gos28	FBgn0044871	4.15667	0.0104613		x					Golgi SNARE protein
		CG18745	Q9I7L0	-	CG18745	FBgn0042102	4.13898	0.0295076							Adaptor protein regulating the trafficking of GPCRs and extracellular vesicle biogenesis
		Pex3	Q9VUL8	Peroxin 3	Pex3	FBgn0036484	4.13724	0.0104613							Membrane protein involved in peroxisome biogenesis
		OtopLa	M9PGH2	Otopetrin-like a	OtopLa	FBgn0259994	4.12065	0.0149789							Proton channel mediating acid taste
		Snx16	Q7JR96	Sorting nexin 16	Snx16	FBgn0034265	4.10163	0.0348964				x			Sorting nexin involved in early-to-late endosome trafficking
		fra	A1Z921	frazzled	fra	FBgn0011592	4.09328	0.0248132							Netrin receptor mediating axon guidance
		Vps2	Q9VBI3	Vacuolar protein sorting 2	Vps2	FBgn0039402	4.06542	0.0433497				x	x		ESCRT-III complex member
		iPLA2-VIA	Q9VT60	calcium-independent phospholipase A2 VIA	iPLA2-VIA	FBgn0036053	4.04492	0.0225313				x	x		Calcium-independent phospholipase regulating retromer and maintaining mitochondrial integrity
		CG17660	Q9VQ34	-	CG17660	FBgn0031356	4.01721	0.0143511		x					Membrane protein possibly involved in endosome-to-Golgi trafficking
		Grasp65	Q9VW57	Grasp65	Grasp65	FBgn0036919	3.97637	0.0192355
		Muted	A0A0B4LHG2	Muted	Muted	FBgn0083967	3.97203	0.00386472
		l(2)01289	Q9V9A9	hulk	hlk	FBgn0010482	3.96004	0.0364393
		CG11377	M9PDP6	Cysteine rich with EGF like domains	Creld	FBgn0031217	3.95516	0.0254728
		plx	A0A0B4KG76	pollux	plx	FBgn0261261	3.92281	0.0198174
		Blos4	M9PET7	Biogenesis of lysosome-related organelles complex 1, subunit 4	Blos4	FBgn0036105	3.8999	0.00671777							BLOC-1 complex member
		Q9I7L1	Q9I7L1	-	CG18747	FBgn0042104	3.87091	0.0192355
		CG15639	Q9VK03	headbutt	hbt	FBgn0264308	3.85144	0.00386472
		Rbcn-3B	Q9W543	Rabconnectin-3B	Rbcn-3B	FBgn0023510	3.82736	0.0132582
		unc-104	A0A126GUN3	uncoordinated-104	unc-104	FBgn0267002	3.76329	0.0265559							Kinesin-3, fast anterograde DCV motor
		TM4SF	O76137	Transmembrane 4 superfamily	TM4SF	FBgn0020372	3.71442	0.0112371
		Rab3-GEF	A8JUX2	Rab3 GDP-GTP exchange factor	Rab3-GEF	FBgn0030613	3.69549	0.0402381
		GluClalpha	E1JIQ1	Glutamate-gated chloride channel subunit alpha	GluClalpha	FBgn0024963	3.66335	0.0128171
		CG4829	A8JV25	-	CG4829	FBgn0030796	3.63786	0.0233086
		mge	Q9VZL1	maggie	mge	FBgn0035473	3.62453	0.0333577
		CG9590	Q9VF39	-	CG9590	FBgn0038360	3.61091	0.016678
		Tsc1	Q9VCC9	Tsc1	Tsc1	FBgn0026317	3.5536	0.00720909
		anchor	M9PFK5	anchor	anchor	FBgn0036741	3.5005	0.0265559
		Hk	Q9W2W9	Hyperkinetic	Hk	FBgn0263220	3.49514	0.0164156
		gish	A0A0B4KHL4	gilgamesh	gish	FBgn0250823	3.48599	0.0180799
		didum	A1Z6Z8	dilute class unconventional myosin	didum	FBgn0261397	3.44447	0.0180799
		GlcAT-P	A4V1U5	Glucuronyltransferase P	GlcAT-P	FBgn0036144	3.41913	0.0155624
		Vps11	Q8SX81	Vacuolar protein sorting 11	Vps11	FBgn0052350	3.41085	0.0138628							HOPS and CORVET complex member
		santa-maria	Q9VM10	scavenger receptor acting in neural tissue and majority of rhodopsin is absent	santa-maria	FBgn0025697	3.39817	0.034359
		VhaAC45	Q7JR49	Vacuolar H[+] ATPase AC45 accessory subunit	VhaAC45	FBgn0262515	3.36263	0.0205978
		CG11665	Q7JWI7	hermes	hrm	FBgn0033028	3.33111	0.0168906
		Alp12	Q9VIW9	Alkaline phosphatase 12	Alp12	FBgn0032779	3.31232	0.0100381
		CLLD6	Q9VED7	-	CG7785	FBgn0038564	3.30606	0.00387982
		DmSNX21	M9PBU4	Sorting nexin 21	Snx21	FBgn0031457	3.30603	0.016678
		CG10681	M9PFF6	-	CG10681	FBgn0036291	3.30417	0.0104613
		path	Q9VT04	pathetic	path	FBgn0036007	3.27161	0.0185472
		CG11811	Q9VTB3	oya	oya	FBgn0036099	3.27139	0.0290455
		CG8379	Q9VHK5	-	CG8379	FBgn0037638	3.18541	0.00386472
		Sec22	O77434	Secretory 22	Sec22	FBgn0260855	3.17846	0.0195592
		ATP8A	A0A0B4JD16	ATPase 8A	ATP8A	FBgn0259221	3.16066	0.0132582
		CG5065	E1JH83	-	CG5065	FBgn0034145	3.1488	0.0167582
		galectin	Q9VPI6	galectin	galectin	FBgn0031213	3.13519	0.0419776
		Vps16B	Q9VAG4	Vacuolar protein sorting 16B	Vps16B	FBgn0039702	3.12528	0.034359							CHEVI complex member
		nrv3	Q7JS69	nervana 3	nrv3	FBgn0032946	3.11926	0.0203159
		Amph	A0A0B4KFR7	Amphiphysin	Amph	FBgn0027356	3.07947	0.0437523
		tweek	M9MSI8	tweek	tweek	FBgn0261671	3.06843	0.0177585
		Dg	A1ZA89	Dystroglycan	Dg	FBgn0034072	3.06226	0.0203159
		CG3860	Q9W1D9	-	CG3860	FBgn0034951	3.04442	0.0226957
		norpA	X2JCI4	no receptor potential A	norpA	FBgn0262738	3.03292	0.0333577
		Rbcn-3A	Q9W425	Rabconnectin-3A	Rbcn-3A	FBgn0023458	3.02344	0.0106805
		Ocrl	O46094	Oculocerebrorenal syndrome of Lowe	Ocrl	FBgn0023508	3.02261	0.0126415
		Vps13	A1Z713	Vacuolar protein sorting 13	Vps13	FBgn0033194	3.0177	0.0178186
		CG5110	M9NEQ5	Late endosomal/lysosomal adaptor, MAPK and MTOR activator 3	Lamtor3	FBgn0032642	3.00522	0.0136093
		Rac2	M9PBU2	Rac2	Rac2	FBgn0014011	2.95391	0.0196263
		Past1	Q8T6I0	Putative Achaete Scute Target 1	Past1	FBgn0016693	2.94531	0.0104613
		Sbf	Q7KSP6	SET domain binding factor	Sbf	FBgn0025802	2.94513	0.0388066
		CG8020	Q9VWJ3	-	CG32536	FBgn0052536	2.92739	0.0189769
		Cisd2	Q9VAM6	CDGSH iron sulfur domain	Cisd	FBgn0062442	2.90914	0.015251
		CG15684	Q8IN56	Oxysterol-binding protein-related protein 8	Orp8	FBgn0261550	2.90696	0.0203159
		CG32039	Q8IQC6	small VCP interacting protein	Svip	FBgn0052039	2.90484	0.0410509
		nrv1	B5RIR1	nervana 1	nrv1	FBgn0015776	2.89217	0.0333577
		Syx1A	A0A0B4JCZ4	Syntaxin 1A	Syx1A	FBgn0013343	2.88766	0.018616
		Tom20	Q95RF6	Translocase of outer membrane 20	Tom20	FBgn0036928	2.85251	0.016678
		Mfe2	X2JFD6	peroxisomal Multifunctional enzyme type 2	Mfe2	FBgn0030731	2.79964	0.0364548
		Cyp9b2	Q9V4I1	Cytochrome P450 9b2	Cyp9b2	FBgn0015039	2.76303	0.0257352
		OstDelta	A0A0B4LFR4	Oligosaccharide transferase Delta subunit	OstDelta	FBgn0034277	2.75569	0.0458565
		Rip11	X2JFP6	Rab11 interacting protein	Rip11	FBgn0027335	2.75089	0.0223299
		mys	P11584	myospheroid	mys	FBgn0004657	2.74671	0.00390274
		CG6701	A1Z9K0	-	CG6701	FBgn0033889	2.74327	0.0488037
		CG8004	Q9VW58	-	CG8004	FBgn0036920	2.73555	0.0247374
		Syx5	A4V0S1	Syntaxin 5	Syx5	FBgn0011708	2.73346	0.0203159
		CG17338	Q8MT77	-	CG31793	FBgn0051793	2.69687	0.0431481
		Hsc70-1	P29843	Heat shock protein 70 cognate 1	Hsc70-1	FBgn0001216	2.69491	0.0490471
		Mec2	Q9VWL0	Mec2	Mec2	FBgn0030993	2.69376	0.0471075
		ed	M9PCI6	echinoid	ed	FBgn0000547	2.68801	0.0162071
		nrv2	A4V0B5	nervana 2	nrv2	FBgn0015777	2.64517	0.0251733
		RabX6	Q9W0N7	RabX6	RabX6	FBgn0035155	2.61932	0.0482289
		kirre	Q9W4T9	kin of irre	kirre	FBgn0028369	2.61023	0.016678
		Akap200	Q9VLL3-2	A kinase anchor protein 200	Akap200	FBgn0027932	2.591	0.0395967
		Synd	Q9VDI1	Syndapin	Synd	FBgn0053094	2.56497	0.0333577
		Sec8	Q9VNH6	Secretory 8	Sec8	FBgn0266672	2.56082	0.0240668
		CG11151	Q9VY92	-	CG11151	FBgn0030519	2.51484	0.0247374
		trio	Q8IRI5	trio	trio	FBgn0024277	2.47879	0.0458565
		Oatp58Da	Q9W271	Organic anion transporting polypeptide 58Da	Oatp58Da	FBgn0050277	2.47541	0.0190354
		kcc	Q8MLQ5	kazachoc	kcc	FBgn0261794	2.47423	0.0171129
		CG5676	Q9VL16	FUN14 domain containing 1	Fundc1	FBgn0032200	2.4545	0.034359
		CG31321	Q8INF8	-	CG31321	FBgn0051321	2.44763	0.0149235
		wus	Q9VX95	wurst	wus	FBgn0030805	2.43033	0.0309311
		nahoda	Q9W1X5	nahoda	nahoda	FBgn0034797	2.40824	0.0183281
		Vmat	Q86NW1	Vesicular monoamine transporter	Vmat	FBgn0260964	2.40543	0.0461812							Vesicular monoamine transporter. Transmembrane protein located in DCVs and SVs
		Droj2	Q9VFV9	DnaJ-like-2	Droj2	FBgn0038145	2.39842	0.0457871
		Cerk	Q9VNA6	Ceramide kinase	Cerk	FBgn0037315	2.39538	0.0287091
		FBgn 30055	Q9W3C9	Rubicon	Rubicon	FBgn0030055	2.38669	0.0295345
		Crag	Q9W3D3-2	Calmodulin-binding protein related to a Rab3 GDP/GTP exchange protein	Crag	FBgn0025864	2.38565	0.0246086
		CG33090	X2JAF7	-	CG33090	FBgn0028916	2.3751	0.0212136
		STUB1	Q9XYW6	STIP1 homology and U-box containing protein 1	STUB1	FBgn0027052	2.37302	0.0348445
		Rab1	O18332	Rab1	Rab1	FBgn0285937	2.36771	0.0287091
		Diap2	Q24307	Death-associated inhibitor of apoptosis 2	Diap2	FBgn0015247	2.35327	0.0331903
		Inx2	E1JJF3	Innexin 2	Inx2	FBgn0027108	2.32253	0.0404736
		Atg16	Q86BR6	Autophagy-related 16	Atg16	FBgn0039705	2.31248	0.0350209							Autphagy-related protein
		stnB	Q24212	stoned B	stnB	FBgn0016975	2.31108	0.016678
		Evi5	Q9VYY9-3	Ecotropic viral integration site 5	Evi5	FBgn0262740	2.25937	0.0333709
		PMCA	E6EK15	plasma membrane calcium ATPase	PMCA	FBgn0259214	2.25408	0.015251
		Tomosyn	Q9VYK6	Tomosyn	Tomosyn	FBgn0030412	2.24955	0.0212136
		NTPase	O76268	NTPase	NTPase	FBgn0024947	2.24275	0.0184538
		Ehbp1	A1ZAN2	Eps15 homology domain containing protein-binding protein 1	Ehbp1	FBgn0034180	2.23924	0.019412
		anon-EST:fe1H12	A1ZBH1	-	CG15118	FBgn0034418	2.21064	0.018664
		bond	Q9VCY7	james bond	bond	FBgn0260942	2.20411	0.0375841
		Snap24	Q9VH76	Synaptosomal-associated protein 24kDa	Snap24	FBgn0266720	2.1823	0.0192355
		CG12576	Q8IQ25	-	CG12576	FBgn0031190	2.16776	0.0247374
		pst	Q8IQ82	pastrel	pst	FBgn0035770	2.16701	0.034359
		Alk	Q7KJ08	Anaplastic lymphoma kinase	Alk	FBgn0040505	2.15931	0.0442686
		Tspo	Q9VPR1	Translocator protein	Tspo	FBgn0031263	2.13895	0.0121342
		nrm	Q9VNP2	neuromusculin	nrm	FBgn0262509	2.12762	0.0242924
		ClC-a	Q9VGH7-6	Chloride channel-a	ClC-a	FBgn0051116	2.12663	0.016678
		RpL28	D1Z3A1	Ribosomal protein L28	RpL28	FBgn0035422	2.12617	0.0177882
		igl	Q7JPS2	igloo	igl	FBgn0013467	2.12289	0.0266511
		Bem46	O76462	Bem46	Bem46	FBgn0025109	2.10624	0.0203159
		Nrg	M9NEZ5	Neuroglian	Nrg	FBgn0264975	2.10168	0.0203159
		CG1882	Q5U191	pummelig	puml	FBgn0033226	2.09878	0.0158329
		CG11396	Q9VPB6	-	CG11396	FBgn0037022	2.09715	0.0133887
		subdued	Q9VDV4	subdued	subdued	FBgn0038721	2.08786	0.0162348
		CG9485	Q9W2H8	Glycogen debranching enzyme	Agl	FBgn0034618	2.08485	0.0258979
		CG32544	Q8IQX3	-	CG32544	FBgn0052544	2.06802	0.0333577
		trc	M9PG43	tricornered	trc	FBgn0003744	2.06061	0.0364548
		CG17029	Q9VUW2	-	CG17029	FBgn0036551	2.05802	0.0425351
		Trs31	Q7K2Q8	TRAPP subunit 31	Trs31	FBgn0266723	2.05656	0.0416527
		OtopLc	B7Z0W9-3	Otopetrin-like c	OtopLc	FBgn0259150	2.03775	0.0121342
		Nhe2	M9NFD1	Na[+]/H[+] hydrogen exchanger 2	Nhe2	FBgn0040297	2.0128	0.0290413
		PIP5K59B	Q9W1Y2	Phosphatidylinositol 4-phosphate 5-kinase 59B	PIP5K59B	FBgn0034789	2.00056	0.0482289
