# Supplementary material for: A Syd and RUFY dynein adaptor complex mediates axonal circulation of dense core vesicles
Source: J Cell Biol. 2026 Jan 6;225(3):e202507071. doi: 10.1083/jcb.202507071 (PMC12772503; doi:10.1083/jcb.202507071)
Supplement: Data S3 — is a table containing fold change and Student’s t test statistics of biotinylated protein LFQ intensities from flies with pan-neuronal expression of TurboID-VMAT (elav > ILP2-GFP, TurboID-HA-VMAT) relative to free cytosolic TurboID (elav > ILP2-GFP, TurboID). [file jcb_202507071_datas3.xlsx]

## Sheet: Supplementary Data 3
identifier	comparison	group1	group2	mean(group1)	std(group1)	mean(group2)	std(group2)	Fold-change	log2FC	T-statistics	pvalue	-Log10 pvalue	test	padj1	correction1	s0	padj2	correction2
btsz~A0A0B4K657	VMAT~Control	VMAT	Control	21.6254	0.198394	13.6059	0.486117	259.485	8.01951	6.49455	1.09578e-11	10.9603	Unpaired t-test	0	permutation FDR (250 perm)	1	4.03042e-10	FDR correction BH
Atf-2~Q9W0Z5	VMAT~Control	VMAT	Control	19.4518	0.201402	11.547	0.392006	239.65	7.90478	6.60331	2.22133e-12	11.6534	Unpaired t-test	0	permutation FDR (250 perm)	1	1.58686e-10	FDR correction BH
VGlut~Q9VQC0	VMAT~Control	VMAT	Control	20.1471	0.132547	12.6755	0.463554	177.493	7.47162	6.14637	9.48963e-12	11.0228	Unpaired t-test	0	permutation FDR (250 perm)	1	3.603e-10	FDR correction BH
Dmel\CG30338~Q4QQ93	VMAT~Control	VMAT	Control	20.3991	0.197986	13.2377	0.50126	143.151	7.16139	5.77056	4.35797e-11	10.3607	Unpaired t-test	0	permutation FDR (250 perm)	1	1.13985e-09	FDR correction BH
Dmel\CG1695~Q8IQ31	VMAT~Control	VMAT	Control	19.1594	0.112349	12.4475	0.414955	104.826	6.71185	5.62954	8.81435e-12	11.0548	Unpaired t-test	0	permutation FDR (250 perm)	1	3.40778e-10	FDR correction BH
ChT~Q9VE46	VMAT~Control	VMAT	Control	19.8139	0.336709	13.4344	0.460373	83.2576	6.37951	5.08297	2.38963e-10	9.62167	Unpaired t-test	0	permutation FDR (250 perm)	1	4.13617e-09	FDR correction BH
nSyb~Q9W0C1-2	VMAT~Control	VMAT	Control	21.1324	0.0773943	14.7766	0.553344	81.902	6.35583	5.08518	2.02312e-10	9.69398	Unpaired t-test	0	permutation FDR (250 perm)	1	3.6634e-09	FDR correction BH
VAChT~O17444	VMAT~Control	VMAT	Control	20.9458	0.104867	14.9788	0.206451	62.5551	5.96706	5.40712	6.01547e-14	13.2207	Unpaired t-test	0	permutation FDR (250 perm)	1	1.41604e-11	FDR correction BH
AP-2mu~O62530	VMAT~Control	VMAT	Control	18.6882	0.110927	12.7623	0.376467	60.7938	5.92585	5.04106	1.22862e-11	10.9106	Unpaired t-test	0	permutation FDR (250 perm)	1	4.31666e-10	FDR correction BH
TBC1D16~Q9VKV6	VMAT~Control	VMAT	Control	18.1516	0.0934368	12.323	1.43683	56.8309	5.8286	3.54554	3.93039e-06	5.40556	Unpaired t-test	0	permutation FDR (250 perm)	1	1.11741e-05	FDR correction BH
Atg9~Q7JQL5	VMAT~Control	VMAT	Control	19.0024	0.171205	13.1965	0.377399	55.942	5.80586	4.89808	2.58096e-11	10.5882	Unpaired t-test	0	permutation FDR (250 perm)	1	7.7892e-10	FDR correction BH
Rbsn-5~Q9VLS5	VMAT~Control	VMAT	Control	17.167	0.213956	11.8671	0.48127	39.3949	5.29994	4.28957	6.76279e-10	9.16987	Unpaired t-test	0	permutation FDR (250 perm)	1	9.20209e-09	FDR correction BH
bchs~Q9VML2	VMAT~Control	VMAT	Control	18.207	0.105013	13.0014	1.0672	36.9012	5.2056	3.51831	7.45949e-07	6.12729	Unpaired t-test	0	permutation FDR (250 perm)	1	2.60143e-06	FDR correction BH
Nos~Q27571	VMAT~Control	VMAT	Control	19.4117	0.194354	14.2362	1.14626	36.1387	5.17547	3.40505	1.65814e-06	5.78038	Unpaired t-test	0	permutation FDR (250 perm)	1	5.23927e-06	FDR correction BH
Nhe3~D5SHT8	VMAT~Control	VMAT	Control	18.6214	0.0673839	13.4734	0.394204	35.4565	5.14798	4.36695	5.96697e-11	10.2242	Unpaired t-test	0	permutation FDR (250 perm)	1	1.44807e-09	FDR correction BH
Syx16~Q9VR90	VMAT~Control	VMAT	Control	17.7362	0.132688	12.6253	0.450267	34.558	5.11095	4.22418	3.11505e-10	9.50654	Unpaired t-test	0	permutation FDR (250 perm)	1	5.16396e-09	FDR correction BH
VGAT~A1Z9M6	VMAT~Control	VMAT	Control	18.3064	0.174916	13.369	0.254702	30.641	4.93739	4.33797	6.99913e-12	11.155	Unpaired t-test	0	permutation FDR (250 perm)	1	3.13453e-10	FDR correction BH
CG31653~M9PC10	VMAT~Control	VMAT	Control	17.7588	0.0801902	12.8275	0.450895	30.5106	4.93124	4.09296	3.47552e-10	9.45898	Unpaired t-test	0	permutation FDR (250 perm)	1	5.60833e-09	FDR correction BH
Vps26~Q9W552	VMAT~Control	VMAT	Control	18.8244	0.211733	13.8935	1.11897	30.5037	4.93091	3.26702	2.13625e-06	5.67035	Unpaired t-test	0	permutation FDR (250 perm)	1	6.55638e-06	FDR correction BH
Blos2~Q9VTE0	VMAT~Control	VMAT	Control	18.1185	0.0545262	13.2232	0.23584	29.7583	4.89522	4.41706	6.73088e-13	12.1719	Unpaired t-test	0	permutation FDR (250 perm)	1	7.51366e-11	FDR correction BH
IA-2~Q59E11	VMAT~Control	VMAT	Control	20.8461	0.0645393	16.0037	0.210418	28.6884	4.84239	4.40847	2.90739e-13	12.5365	Unpaired t-test	0	permutation FDR (250 perm)	1	4.99603e-11	FDR correction BH
PICK1~Q86PF5	VMAT~Control	VMAT	Control	18.2796	0.0215077	13.4388	1.03738	28.6571	4.84082	3.30651	1.07716e-06	5.96772	Unpaired t-test	0	permutation FDR (250 perm)	1	3.60688e-06	FDR correction BH
Syt1~P21521	VMAT~Control	VMAT	Control	23.0303	0.0317885	18.2214	0.228363	28.0305	4.80892	4.35942	4.94973e-13	12.3054	Unpaired t-test	0	permutation FDR (250 perm)	1	6.76224e-11	FDR correction BH
Dmel\CG17493~M9PGG8	VMAT~Control	VMAT	Control	18.1508	0.184065	13.4086	0.49805	26.7639	4.74221	3.83222	2.17708e-09	8.66213	Unpaired t-test	0	permutation FDR (250 perm)	1	2.28788e-08	FDR correction BH
Scamp~Q9VXV6	VMAT~Control	VMAT	Control	18.6765	0.238892	14.0396	0.976791	24.8795	4.63688	3.19849	1.19982e-06	5.92088	Unpaired t-test	0	permutation FDR (250 perm)	1	3.95228e-06	FDR correction BH
Snx3~Q9VG51	VMAT~Control	VMAT	Control	17.2597	0.103807	12.6808	0.649065	23.8988	4.57887	3.53865	2.43209e-08	7.61402	Unpaired t-test	0	permutation FDR (250 perm)	1	1.5267e-07	FDR correction BH
Syb~H1UUB1	VMAT~Control	VMAT	Control	18.567	0.135658	14.022	0.29404	23.3452	4.54505	3.97011	2.5343e-11	10.5961	Unpaired t-test	0	permutation FDR (250 perm)	1	7.74773e-10	FDR correction BH
Dmel\CG6870~Q9VJC0	VMAT~Control	VMAT	Control	17.8169	0.14238	13.2985	0.42497	22.9175	4.51838	3.76395	6.64079e-10	9.17778	Unpaired t-test	0	permutation FDR (250 perm)	1	9.14177e-09	FDR correction BH
Tmep~A1A714	VMAT~Control	VMAT	Control	17.1413	0.0477283	12.6637	0.110068	22.2794	4.47764	4.24963	1.49166e-15	14.8263	Unpaired t-test	0	permutation FDR (250 perm)	1	1.17812e-12	FDR correction BH
SMC2~Q7KK96	VMAT~Control	VMAT	Control	18.6639	0.889784	14.2207	1.94106	21.754	4.44321	2.27282	0.000904013	3.04383	Unpaired t-test	2.55864e-05	permutation FDR (250 perm)	1	0.00145358	FDR correction BH
tbc~Q8IQ30	VMAT~Control	VMAT	Control	17.4841	0.20375	13.0792	0.75128	21.1843	4.40492	3.26746	1.77159e-07	6.75164	Unpaired t-test	0	permutation FDR (250 perm)	1	7.85371e-07	FDR correction BH
Syn~Q24546	VMAT~Control	VMAT	Control	18.0393	0.44881	13.681	0.329138	20.5107	4.3583	3.48971	7.84004e-09	8.10568	Unpaired t-test	0	permutation FDR (250 perm)	1	6.21396e-08	FDR correction BH
Dmel\CG3662~Q2PDW1	VMAT~Control	VMAT	Control	18.1386	0.186915	13.8032	0.66059	20.1883	4.33545	3.31704	6.23795e-08	7.20496	Unpaired t-test	0	permutation FDR (250 perm)	1	3.21316e-07	FDR correction BH
Dmel\CG1090~A0A0B4KGG6	VMAT~Control	VMAT	Control	17.8445	0.138649	13.5499	0.236908	19.6238	4.29453	3.82498	8.63523e-12	11.0637	Unpaired t-test	0	permutation FDR (250 perm)	1	3.40778e-10	FDR correction BH
Sh~A0A0S0X7Z4	VMAT~Control	VMAT	Control	17.8223	0.0577687	13.5427	0.215575	19.4223	4.27964	3.89126	1.14275e-12	11.942	Unpaired t-test	0	permutation FDR (250 perm)	1	1.03902e-10	FDR correction BH
BcDNA:RH51268~Q9VW17	VMAT~Control	VMAT	Control	17.8158	0.0902804	13.5429	0.332477	19.3321	4.27293	3.70248	8.61741e-11	10.0646	Unpaired t-test	0	permutation FDR (250 perm)	1	1.89583e-09	FDR correction BH
Csp~M9PG83	VMAT~Control	VMAT	Control	18.1377	0.31168	13.9646	0.241736	18.0393	4.17307	3.54733	4.13249e-10	9.38379	Unpaired t-test	0	permutation FDR (250 perm)	1	6.3168e-09	FDR correction BH
EMC7~A1ZA83	VMAT~Control	VMAT	Control	18.564	0.152534	14.4645	1.23467	17.1432	4.09957	2.63408	2.40117e-05	4.61958	Unpaired t-test	0	permutation FDR (250 perm)	1	5.47709e-05	FDR correction BH
Dmel\CG5850~A0A6H2EIL3	VMAT~Control	VMAT	Control	17.5429	0.0923061	13.4493	0.211451	17.0726	4.09361	3.71073	2.47421e-12	11.6066	Unpaired t-test	0	permutation FDR (250 perm)	1	1.58686e-10	FDR correction BH
Rab3-GEF~Q9VXY2	VMAT~Control	VMAT	Control	17.5617	0.517376	13.4715	0.395228	17.0322	4.09019	3.16783	6.5557e-08	7.18338	Unpaired t-test	0	permutation FDR (250 perm)	1	3.33307e-07	FDR correction BH
w~P10090	VMAT~Control	VMAT	Control	20.0199	0.119402	15.9531	0.196996	16.7583	4.0668	3.68698	2.60018e-12	11.585	Unpaired t-test	0	permutation FDR (250 perm)	1	1.58686e-10	FDR correction BH
Syt4~Q9U6P7	VMAT~Control	VMAT	Control	20.2542	0.071225	16.1925	0.334942	16.6986	4.06166	3.52226	1.33923e-10	9.87315	Unpaired t-test	0	permutation FDR (250 perm)	1	2.64919e-09	FDR correction BH
Dmel\CG13743~Q8MRD1	VMAT~Control	VMAT	Control	19.1446	0.219868	15.1115	0.459329	16.3717	4.03313	3.28501	7.02354e-09	8.15344	Unpaired t-test	0	permutation FDR (250 perm)	1	5.68159e-08	FDR correction BH
Syx13~Q9VU45	VMAT~Control	VMAT	Control	18.0143	0.0690044	14.0192	0.869484	15.9453	3.99506	2.874	1.2762e-06	5.89408	Unpaired t-test	0	permutation FDR (250 perm)	1	4.14942e-06	FDR correction BH
mtd~Q9VNA2	VMAT~Control	VMAT	Control	20.2914	0.121944	16.3057	0.206209	15.843	3.98577	3.60007	4.68889e-12	11.3289	Unpaired t-test	0	permutation FDR (250 perm)	1	2.3707e-10	FDR correction BH
Rgk3~A8DYK6	VMAT~Control	VMAT	Control	18.0259	0.267088	14.08	0.722578	15.4115	3.94594	2.93484	4.52269e-07	6.3446	Unpaired t-test	0	permutation FDR (250 perm)	1	1.70616e-06	FDR correction BH
Dmel\CG6707~Q9VT68	VMAT~Control	VMAT	Control	19.4483	0.0947665	15.5419	0.577586	14.995	3.90641	3.096	3.6718e-08	7.43512	Unpaired t-test	0	permutation FDR (250 perm)	1	2.11849e-07	FDR correction BH
Sytbeta~Q9VUJ6	VMAT~Control	VMAT	Control	16.8307	0.212415	12.9334	0.260603	14.8998	3.89722	3.38784	1.6801e-10	9.77467	Unpaired t-test	0	permutation FDR (250 perm)	1	3.2154e-09	FDR correction BH
Dmel\CG10804~B7Z122	VMAT~Control	VMAT	Control	18.1528	0.523259	14.281	0.438316	14.6392	3.87176	2.96627	1.73238e-07	6.76136	Unpaired t-test	0	permutation FDR (250 perm)	1	7.72353e-07	FDR correction BH
Dmel\CG1909~Q7K4Y8	VMAT~Control	VMAT	Control	18.1933	0.207979	14.3272	1.58205	14.5814	3.86606	2.2561	0.000293975	3.53169	Unpaired t-test	2.76596e-05	permutation FDR (250 perm)	1	0.000525849	FDR correction BH
Dmel\CG6282~M9PET5	VMAT~Control	VMAT	Control	18.3063	0.106915	14.4788	1.11744	14.1965	3.82746	2.54822	1.79018e-05	4.7471	Unpaired t-test	2.18699e-06	permutation FDR (250 perm)	1	4.18479e-05	FDR correction BH
CG17202~Q9VG76	VMAT~Control	VMAT	Control	17.3127	0.348752	13.5223	0.405778	13.837	3.79046	3.05859	2.06783e-08	7.68449	Unpaired t-test	0	permutation FDR (250 perm)	1	1.32614e-07	FDR correction BH
nebu~Q9VU17	VMAT~Control	VMAT	Control	17.1287	0.446938	13.3788	0.414006	13.4535	3.74991	2.94699	7.96868e-08	7.09861	Unpaired t-test	0	permutation FDR (250 perm)	1	3.91613e-07	FDR correction BH
ine~Q9VR07-2	VMAT~Control	VMAT	Control	17.4856	0.378569	13.7393	0.399182	13.4193	3.74623	3.00653	3.02697e-08	7.51899	Unpaired t-test	0	permutation FDR (250 perm)	1	1.81773e-07	FDR correction BH
Dmel\CG7600~Q9XZ12	VMAT~Control	VMAT	Control	16.8468	0.113604	13.1041	0.0872904	13.3871	3.74277	3.51741	5.24759e-14	13.28	Unpaired t-test	0	permutation FDR (250 perm)	1	1.37254e-11	FDR correction BH
Nckx30C~Q9U6A0	VMAT~Control	VMAT	Control	18.0845	0.136966	14.3431	0.778526	13.3739	3.74135	2.76417	9.43141e-07	6.02542	Unpaired t-test	0	permutation FDR (250 perm)	1	3.20368e-06	FDR correction BH
Dmel\CG12531~M9PHM0	VMAT~Control	VMAT	Control	20.8327	0.133764	17.0919	0.165328	13.3683	3.74074	3.41587	2.69644e-12	11.5692	Unpaired t-test	0	permutation FDR (250 perm)	1	1.58686e-10	FDR correction BH
rb~Q9W4K1	VMAT~Control	VMAT	Control	18.9613	0.118742	15.2316	0.218727	13.2663	3.72969	3.35614	1.32364e-11	10.8782	Unpaired t-test	0	permutation FDR (250 perm)	1	4.58213e-10	FDR correction BH
st~P45843	VMAT~Control	VMAT	Control	17.1412	0.153246	13.4589	0.306641	12.8377	3.68232	3.19284	3.55845e-10	9.44874	Unpaired t-test	0	permutation FDR (250 perm)	1	5.65986e-09	FDR correction BH
Dmel\CG13077~Q9VIT5	VMAT~Control	VMAT	Control	17.8992	0.217376	14.2295	0.738462	12.7267	3.66978	2.72996	8.82274e-07	6.0544	Unpaired t-test	0	permutation FDR (250 perm)	1	3.01433e-06	FDR correction BH
Dap160~M9PDC7	VMAT~Control	VMAT	Control	17.146	0.0593608	13.5121	0.292769	12.4142	3.63392	3.20566	1.04351e-10	9.9815	Unpaired t-test	0	permutation FDR (250 perm)	1	2.1681e-09	FDR correction BH
Vps35~Q7KVL7	VMAT~Control	VMAT	Control	17.7973	0.138718	14.1727	0.540345	12.3341	3.62458	2.90086	4.7513e-08	7.32319	Unpaired t-test	0	permutation FDR (250 perm)	1	2.60712e-07	FDR correction BH
Syt1~X2J4C1	VMAT~Control	VMAT	Control	17.2464	0.0794109	13.6895	0.233599	11.7684	3.55685	3.20339	1.9441e-11	10.7113	Unpaired t-test	0	permutation FDR (250 perm)	1	6.35611e-10	FDR correction BH
Golgin104~Q9VV40	VMAT~Control	VMAT	Control	17.1235	0.0325206	13.5674	0.348015	11.7617	3.55603	3.07531	6.07232e-10	9.21665	Unpaired t-test	0	permutation FDR (250 perm)	1	8.55942e-09	FDR correction BH
Dmel\CG7785~Q9VED7	VMAT~Control	VMAT	Control	20.146	0.127425	16.6219	0.285101	11.5041	3.52408	3.09223	2.18895e-10	9.65976	Unpaired t-test	0	permutation FDR (250 perm)	1	3.82508e-09	FDR correction BH
RhoGAP68F~F0JAN9	VMAT~Control	VMAT	Control	17.1176	0.0744572	13.6152	0.504939	11.3324	3.50238	2.8515	2.81126e-08	7.5511	Unpaired t-test	0	permutation FDR (250 perm)	1	1.70121e-07	FDR correction BH
Dmel\CG17560~Q9VES6	VMAT~Control	VMAT	Control	16.6864	0.295929	13.2308	0.247338	10.9707	3.45558	2.94724	2.11025e-09	8.67567	Unpaired t-test	0	permutation FDR (250 perm)	1	2.23762e-08	FDR correction BH
Stt3B~Q9XZ53	VMAT~Control	VMAT	Control	18.0442	0.145237	14.5911	0.131453	10.9518	3.4531	3.17496	2.63977e-12	11.5784	Unpaired t-test	0	permutation FDR (250 perm)	1	1.58686e-10	FDR correction BH
Hrs~Q960X8	VMAT~Control	VMAT	Control	20.8116	0.149328	17.363	0.519496	10.9178	3.44861	2.77726	5.65613e-08	7.24748	Unpaired t-test	0	permutation FDR (250 perm)	1	3.01234e-07	FDR correction BH
Vps8~Q9VRX2	VMAT~Control	VMAT	Control	16.121	0.278875	12.7138	0.382559	10.6093	3.40725	2.81192	1.77503e-08	7.75079	Unpaired t-test	0	permutation FDR (250 perm)	1	1.19044e-07	FDR correction BH
Dmel\CG17660~Q9VQ34	VMAT~Control	VMAT	Control	19.3932	0.0921519	15.9872	0.610389	10.6001	3.406	2.66914	2.24959e-07	6.6479	Unpaired t-test	0	permutation FDR (250 perm)	1	9.53969e-07	FDR correction BH
Sfxn2~Q9VVW3	VMAT~Control	VMAT	Control	17.2032	0.189874	13.7988	0.891355	10.5885	3.40442	2.41865	8.05129e-06	5.09413	Unpaired t-test	1.51515e-05	permutation FDR (250 perm)	1	2.08043e-05	FDR correction BH
PP2C~Q9VR62	VMAT~Control	VMAT	Control	18.9194	0.122735	15.5361	0.236173	10.4341	3.38323	3.02336	6.75911e-11	10.1701	Unpaired t-test	0	permutation FDR (250 perm)	1	1.57534e-09	FDR correction BH
Ykt6~Q9W3M8	VMAT~Control	VMAT	Control	20.0345	0.151266	16.6665	0.546995	10.3242	3.36795	2.68618	1.1284e-07	6.94754	Unpaired t-test	0	permutation FDR (250 perm)	1	5.32314e-07	FDR correction BH
bw~A0A0B4LHB3	VMAT~Control	VMAT	Control	16.9417	0.117536	13.622	0.367002	9.98478	3.31973	2.83171	3.09729e-09	8.50902	Unpaired t-test	0	permutation FDR (250 perm)	1	3.01282e-08	FDR correction BH
Syt7~Q9V4C4	VMAT~Control	VMAT	Control	19.4577	0.099763	16.1479	0.183938	9.91616	3.30978	3.02656	7.74597e-12	11.1109	Unpaired t-test	0	permutation FDR (250 perm)	1	3.24341e-10	FDR correction BH
Dmel\CG1951~Q9VAR0	VMAT~Control	VMAT	Control	17.4037	0.0687206	14.1075	0.44002	9.82344	3.29623	2.74876	1.35437e-08	7.86826	Unpaired t-test	0	permutation FDR (250 perm)	1	9.46048e-08	FDR correction BH
Pex23~Q9VWB0	VMAT~Control	VMAT	Control	18.4594	0.0938443	15.1786	0.481026	9.71878	3.28078	2.69098	3.56737e-08	7.44765	Unpaired t-test	0	permutation FDR (250 perm)	1	2.06329e-07	FDR correction BH
Syx1A~A0A0B4JCZ4	VMAT~Control	VMAT	Control	18.9554	0.166621	15.68	0.216124	9.68264	3.2754	2.91914	1.1916e-10	9.92387	Unpaired t-test	0	permutation FDR (250 perm)	1	2.41816e-09	FDR correction BH
CG7469~X2JAF7	VMAT~Control	VMAT	Control	18.5735	0.296139	15.3053	0.832955	9.63477	3.26825	2.34224	8.82503e-06	5.05428	Unpaired t-test	1.93029e-05	permutation FDR (250 perm)	1	2.25806e-05	FDR correction BH
Eps-15~Q8MMD2	VMAT~Control	VMAT	Control	22.0684	0.0861307	18.8263	0.149261	9.46111	3.24201	3.01003	1.38193e-12	11.8595	Unpaired t-test	0	permutation FDR (250 perm)	1	1.20484e-10	FDR correction BH
Dscam1~A0A0B4KEF4	VMAT~Control	VMAT	Control	18.1042	0.198315	14.8853	1.86616	9.31078	3.2189	1.7501	0.00329	2.4828	Unpaired t-test	0.000549975	permutation FDR (250 perm)	1	0.00485254	FDR correction BH
Dmel\CG6184~Q8IN69	VMAT~Control	VMAT	Control	17.0196	0.204951	13.8119	0.884543	9.23896	3.20773	2.28136	1.31492e-05	4.8811	Unpaired t-test	2.34542e-05	permutation FDR (250 perm)	1	3.19765e-05	FDR correction BH
mon2~X2J564	VMAT~Control	VMAT	Control	16.5771	0.181964	13.3762	0.43169	9.19533	3.2009	2.64645	2.92992e-08	7.53314	Unpaired t-test	0	permutation FDR (250 perm)	1	1.76395e-07	FDR correction BH
CG10220~A1Z9W2	VMAT~Control	VMAT	Control	16.8315	0.0914959	13.6324	0.186484	9.18401	3.19912	2.9272	1.00928e-11	10.996	Unpaired t-test	0	permutation FDR (250 perm)	1	3.77118e-10	FDR correction BH
Dap160~M9PBF6	VMAT~Control	VMAT	Control	21.5005	0.0941599	18.3084	0.14372	9.13886	3.19201	2.96424	1.56597e-12	11.8052	Unpaired t-test	0	permutation FDR (250 perm)	1	1.22877e-10	FDR correction BH
Vamp7~Q7JYX5	VMAT~Control	VMAT	Control	17.072	0.196352	13.8836	0.427971	9.11597	3.1884	2.63378	3.19507e-08	7.49552	Unpaired t-test	0	permutation FDR (250 perm)	1	1.89451e-07	FDR correction BH
Dmel\CG12773~M9PDG9	VMAT~Control	VMAT	Control	16.9583	0.150526	13.7911	0.421109	8.98334	3.16725	2.63939	2.07315e-08	7.68337	Unpaired t-test	0	permutation FDR (250 perm)	1	1.32614e-07	FDR correction BH
Dmel\CG43066~A0A0B4K7V4	VMAT~Control	VMAT	Control	19.2154	0.233291	16.0521	0.288705	8.95911	3.16336	2.71301	3.43991e-09	8.46345	Unpaired t-test	0	permutation FDR (250 perm)	1	3.23902e-08	FDR correction BH
Wwox~X2J7F1	VMAT~Control	VMAT	Control	17.5343	0.189761	14.3785	1.59569	8.91206	3.15576	1.83619	0.00135339	2.86858	Unpaired t-test	0.000320735	permutation FDR (250 perm)	1	0.00211405	FDR correction BH
Cnx99A~Q0KHZ9	VMAT~Control	VMAT	Control	17.9994	0.11118	14.8952	0.192184	8.59875	3.10413	2.82375	2.63407e-11	10.5794	Unpaired t-test	0	permutation FDR (250 perm)	1	7.84017e-10	FDR correction BH
CenB1A~Q7KS50	VMAT~Control	VMAT	Control	16.8365	0.211368	13.7495	0.253086	8.4973	3.087	2.69028	1.37305e-09	8.86231	Unpaired t-test	0	permutation FDR (250 perm)	1	1.56901e-08	FDR correction BH
GH10711~Q9Y110	VMAT~Control	VMAT	Control	16.6202	0.382583	13.5371	0.242725	8.4747	3.08316	2.56369	3.04707e-08	7.51612	Unpaired t-test	2.19298e-06	permutation FDR (250 perm)	1	1.82428e-07	FDR correction BH
Dmel\CG31729~Q9VK04	VMAT~Control	VMAT	Control	18.4118	0.0364546	15.3635	0.237524	8.27278	3.04837	2.75256	6.89627e-11	10.1614	Unpaired t-test	0	permutation FDR (250 perm)	1	1.59155e-09	FDR correction BH
Nep3~Q9W5Y0	VMAT~Control	VMAT	Control	16.6894	0.456107	13.6531	0.255656	8.20405	3.03634	2.46089	1.38666e-07	6.85803	Unpaired t-test	1.30364e-05	permutation FDR (250 perm)	1	6.38786e-07	FDR correction BH
Syx6~Q7JY00	VMAT~Control	VMAT	Control	16.6564	0.138807	13.6303	0.361714	8.14587	3.02607	2.57918	8.03918e-09	8.09479	Unpaired t-test	2.19419e-06	permutation FDR (250 perm)	1	6.32917e-08	FDR correction BH
Syx7~Q7K0X9	VMAT~Control	VMAT	Control	16.4251	0.317039	13.4009	0.487484	8.1352	3.02418	2.40003	3.9236e-07	6.40632	Unpaired t-test	1.7288e-05	permutation FDR (250 perm)	1	1.51412e-06	FDR correction BH
jef~A1Z9U2	VMAT~Control	VMAT	Control	16.7112	0.109728	13.6897	0.379221	8.12042	3.02155	2.56815	9.78637e-09	8.00938	Unpaired t-test	2.19298e-06	permutation FDR (250 perm)	1	7.38369e-08	FDR correction BH
Dmel\CG12024~Q8IRG7	VMAT~Control	VMAT	Control	17.6919	0.144389	14.6765	0.525813	8.08584	3.0154	2.42423	2.20209e-07	6.65717	Unpaired t-test	1.2987e-05	permutation FDR (250 perm)	1	9.42494e-07	FDR correction BH
htt~Q9V3N4	VMAT~Control	VMAT	Control	17.0093	0.222307	13.9948	0.426068	8.08102	3.01454	2.48126	6.6521e-08	7.17704	Unpaired t-test	1.30719e-05	permutation FDR (250 perm)	1	3.37479e-07	FDR correction BH
Hip14~Q9VUW9	VMAT~Control	VMAT	Control	16.5534	0.215277	13.541	0.15591	8.0691	3.01241	2.69236	2.09882e-10	9.67802	Unpaired t-test	0	permutation FDR (250 perm)	1	3.7429e-09	FDR correction BH
Lamtor1~Q9VW73	VMAT~Control	VMAT	Control	16.3892	0.161409	13.3785	0.264543	8.05933	3.01066	2.6442	9.5511e-10	9.01995	Unpaired t-test	0	permutation FDR (250 perm)	1	1.17714e-08	FDR correction BH
Snapin~Q9VQF9	VMAT~Control	VMAT	Control	15.8717	0.268333	12.8665	0.579538	8.02916	3.00525	2.33761	9.95005e-07	6.00217	Unpaired t-test	1.92926e-05	permutation FDR (250 perm)	1	3.36529e-06	FDR correction BH
kairos~Q9VWW2	VMAT~Control	VMAT	Control	16.9756	0.129101	13.9765	0.784727	7.99495	2.99909	2.21228	7.40296e-06	5.13059	Unpaired t-test	2.75424e-05	permutation FDR (250 perm)	1	1.94157e-05	FDR correction BH
Rab3-GEF~M9NGF2	VMAT~Control	VMAT	Control	20.0412	0.132126	17.0657	0.161913	7.86553	2.97554	2.72122	2.19843e-11	10.6579	Unpaired t-test	0	permutation FDR (250 perm)	1	6.97583e-10	FDR correction BH
Snap25~P36975-3	VMAT~Control	VMAT	Control	17.5474	0.166028	14.5726	0.491152	7.86146	2.9748	2.41488	1.55366e-07	6.80864	Unpaired t-test	1.51433e-05	permutation FDR (250 perm)	1	7.00635e-07	FDR correction BH
Vha100-1~Q8IML5	VMAT~Control	VMAT	Control	16.6927	0.247472	13.746	0.524828	7.70986	2.94671	2.33959	4.9009e-07	6.30972	Unpaired t-test	1.93029e-05	permutation FDR (250 perm)	1	1.81681e-06	FDR correction BH
HPS4~A1ZAX6	VMAT~Control	VMAT	Control	16.0216	0.115913	13.1023	0.282398	7.56489	2.91932	2.56865	1.11451e-09	8.95291	Unpaired t-test	2.19298e-06	permutation FDR (250 perm)	1	1.31178e-08	FDR correction BH
Dmel\CG14971~Q9VZP2	VMAT~Control	VMAT	Control	16.3186	0.177693	13.4142	0.37794	7.48734	2.90445	2.44736	2.47078e-08	7.60717	Unpaired t-test	1.30293e-05	permutation FDR (250 perm)	1	1.53442e-07	FDR correction BH
ChAT~P07668-2	VMAT~Control	VMAT	Control	16.6211	0.119167	13.732	0.109681	7.40798	2.88908	2.69396	2.34548e-12	11.6298	Unpaired t-test	0	permutation FDR (250 perm)	1	1.58686e-10	FDR correction BH
Rab32~A1Z7S3	VMAT~Control	VMAT	Control	20.4147	0.0784571	17.5263	0.0702217	7.40437	2.88838	2.75848	3.22421e-14	13.4916	Unpaired t-test	0	permutation FDR (250 perm)	1	9.48723e-12	FDR correction BH
Dmel\CG3652~Q9VQZ0	VMAT~Control	VMAT	Control	16.2737	0.187798	13.3858	0.464949	7.4021	2.88793	2.35894	1.49973e-07	6.82399	Unpaired t-test	1.71766e-05	permutation FDR (250 perm)	1	6.80227e-07	FDR correction BH
cbs~A0A0B4K864	VMAT~Control	VMAT	Control	17.9495	0.080907	15.0866	0.419549	7.27489	2.86293	2.40363	3.53576e-08	7.45152	Unpaired t-test	1.72973e-05	permutation FDR (250 perm)	1	2.05005e-07	FDR correction BH
Vmat~Q86NW1	VMAT~Control	VMAT	Control	20.0363	0.0987873	17.1778	0.390637	7.25277	2.85853	2.42208	2.03974e-08	7.69043	Unpaired t-test	1.2987e-05	permutation FDR (250 perm)	1	1.3191e-07	FDR correction BH
Ost48~Q24319	VMAT~Control	VMAT	Control	17.0911	0.0664018	14.2725	0.0558958	7.05501	2.81865	2.71333	5.98501e-15	14.2229	Unpaired t-test	0	permutation FDR (250 perm)	1	2.34812e-12	FDR correction BH
TBC1D23~Q9VPW9	VMAT~Control	VMAT	Control	16.3582	0.191708	13.5575	0.25648	6.96766	2.80067	2.44985	2.67043e-09	8.57342	Unpaired t-test	1.30293e-05	permutation FDR (250 perm)	1	2.67498e-08	FDR correction BH
retm~M9PB50	VMAT~Control	VMAT	Control	17.1241	0.120005	14.3276	0.26631	6.94738	2.79647	2.47337	1.10277e-09	8.95752	Unpaired t-test	1.30577e-05	permutation FDR (250 perm)	1	1.30448e-08	FDR correction BH
Tomosyn~Q9VYK6	VMAT~Control	VMAT	Control	20.3795	0.0713949	17.5967	0.143646	6.88188	2.7828	2.59653	3.0943e-12	11.5094	Unpaired t-test	0	permutation FDR (250 perm)	1	1.76535e-10	FDR correction BH
Golgin245~Q9W1R3	VMAT~Control	VMAT	Control	18.2154	0.171676	15.4333	0.265642	6.8788	2.78216	2.43739	2.52615e-09	8.59754	Unpaired t-test	1.30081e-05	permutation FDR (250 perm)	1	2.59675e-08	FDR correction BH
CG9818~Q0KID3	VMAT~Control	VMAT	Control	15.8311	0.609538	13.0585	0.115631	6.83364	2.77265	2.17045	1.59957e-06	5.796	Unpaired t-test	3.16957e-05	permutation FDR (250 perm)	1	5.07466e-06	FDR correction BH
Rnf11~Q8SX35	VMAT~Control	VMAT	Control	16.4002	0.30135	13.6294	0.505306	6.82495	2.77082	2.19364	9.87469e-07	6.00548	Unpaired t-test	2.9614e-05	permutation FDR (250 perm)	1	3.34461e-06	FDR correction BH
Sytalpha~Q9I7M6	VMAT~Control	VMAT	Control	20.3643	0.0988312	17.5954	0.242825	6.81585	2.76889	2.47832	4.20333e-10	9.37641	Unpaired t-test	1.30719e-05	permutation FDR (250 perm)	1	6.3372e-09	FDR correction BH
numb~M9PCN6	VMAT~Control	VMAT	Control	19.0787	0.123898	16.3125	0.174601	6.80308	2.76619	2.52448	5.7513e-11	10.2402	Unpaired t-test	1.30933e-05	permutation FDR (250 perm)	1	1.41027e-09	FDR correction BH
ND-B17~Q9V3W2	VMAT~Control	VMAT	Control	16.4991	0.476776	13.7403	0.204584	6.76827	2.75879	2.23924	3.18496e-07	6.4969	Unpaired t-test	2.76155e-05	permutation FDR (250 perm)	1	1.26219e-06	FDR correction BH
dCat-4~Q9VPG2	VMAT~Control	VMAT	Control	16.6353	0.214969	13.8897	0.282401	6.70642	2.74554	2.36946	8.82502e-09	8.05428	Unpaired t-test	1.72228e-05	permutation FDR (250 perm)	1	6.81118e-08	FDR correction BH
cv-d~Q9VF24	VMAT~Control	VMAT	Control	16.6644	0.236205	13.935	0.784306	6.6315	2.72934	1.99759	2.18296e-05	4.66096	Unpaired t-test	0.000113813	permutation FDR (250 perm)	1	5.00846e-05	FDR correction BH
syd~E1JI64	VMAT~Control	VMAT	Control	17.904	0.146651	15.1762	0.424466	6.62482	2.72788	2.27165	9.04035e-08	7.04381	Unpaired t-test	2.55864e-05	permutation FDR (250 perm)	1	4.3788e-07	FDR correction BH
car~A4V4S5	VMAT~Control	VMAT	Control	16.7446	0.243396	14.0336	0.224478	6.54801	2.71106	2.36139	5.08195e-09	8.29397	Unpaired t-test	1.71858e-05	permutation FDR (250 perm)	1	4.44636e-08	FDR correction BH
mv~Q9W060	VMAT~Control	VMAT	Control	16.4335	0.0678371	13.725	0.228689	6.53638	2.70849	2.44741	2.06021e-10	9.68609	Unpaired t-test	1.30293e-05	permutation FDR (250 perm)	1	3.70208e-09	FDR correction BH
CG4953~Q95TN1	VMAT~Control	VMAT	Control	16.9965	0.0805123	14.2914	0.538176	6.52122	2.70514	2.17567	5.9797e-07	6.22332	Unpaired t-test	3.17125e-05	permutation FDR (250 perm)	1	2.16496e-06	FDR correction BH
fid~Q9VBJ3	VMAT~Control	VMAT	Control	16.386	0.17429	13.6867	0.0835703	6.49463	2.69925	2.48448	2.66446e-11	10.5744	Unpaired t-test	1.30719e-05	permutation FDR (250 perm)	1	7.84017e-10	FDR correction BH
Dmel\CG6420~Q9VBC4	VMAT~Control	VMAT	Control	15.9777	0.177093	13.3091	0.310626	6.35792	2.66856	2.30066	1.24957e-08	7.90324	Unpaired t-test	1.92e-05	permutation FDR (250 perm)	1	8.80682e-08	FDR correction BH
Arfip~Q9VGQ8	VMAT~Control	VMAT	Control	16.2776	0.407466	13.6225	0.417699	6.29893	2.65511	2.10562	1.35632e-06	5.86764	Unpaired t-test	5.02881e-05	permutation FDR (250 perm)	1	4.39171e-06	FDR correction BH
Sap47~A0A4D6K1Y5	VMAT~Control	VMAT	Control	22.2288	0.0939936	19.581	0.488044	6.26711	2.6478	2.1663	3.12949e-07	6.50453	Unpaired t-test	3.16957e-05	permutation FDR (250 perm)	1	1.2444e-06	FDR correction BH
Dmel\CG5554~Q9W1I7	VMAT~Control	VMAT	Control	16.4251	0.104356	13.7846	0.187646	6.23567	2.64054	2.40921	9.36982e-11	10.0283	Unpaired t-test	1.51433e-05	permutation FDR (250 perm)	1	2.02065e-09	FDR correction BH
Dmel\CG5021~E1JI85	VMAT~Control	VMAT	Control	16.7314	0.949628	14.1009	0.53809	6.19275	2.63058	1.76771	0.000306095	3.51414	Unpaired t-test	0.000497715	permutation FDR (250 perm)	1	0.00054381	FDR correction BH
unc-13~X2J9E1	VMAT~Control	VMAT	Control	19.1996	0.121237	16.5755	0.123548	6.16516	2.62414	2.4356	1.18038e-11	10.928	Unpaired t-test	1.30081e-05	permutation FDR (250 perm)	1	4.21002e-10	FDR correction BH
spir~E1JHM3	VMAT~Control	VMAT	Control	16.2796	0.122911	13.6971	0.144283	5.98981	2.58251	2.38071	3.39996e-11	10.4685	Unpaired t-test	1.72693e-05	permutation FDR (250 perm)	1	9.3064e-10	FDR correction BH
Kr-h2~X2J4W8	VMAT~Control	VMAT	Control	16.3515	0.0826805	13.777	0.717404	5.95692	2.57457	1.94607	1.21437e-05	4.91565	Unpaired t-test	0.000166838	permutation FDR (250 perm)	1	2.97646e-05	FDR correction BH
gammaSnap1~Q9U6R9	VMAT~Control	VMAT	Control	16.1425	0.130795	13.608	0.416646	5.79367	2.53448	2.12038	1.39407e-07	6.85572	Unpaired t-test	5.03673e-05	permutation FDR (250 perm)	1	6.39135e-07	FDR correction BH
Rbcn-3B~Q9W543	VMAT~Control	VMAT	Control	19.8646	0.04122	17.3311	0.117267	5.79006	2.53358	2.40016	6.22405e-13	12.2059	Unpaired t-test	1.7288e-05	permutation FDR (250 perm)	1	7.36315e-11	FDR correction BH
CG14261~A0A0B4LHR8	VMAT~Control	VMAT	Control	18.7467	0.0809142	16.2199	0.140196	5.76278	2.52677	2.3562	8.8307e-12	11.054	Unpaired t-test	1.71766e-05	permutation FDR (250 perm)	1	3.40778e-10	FDR correction BH
Syn~E2QCY9	VMAT~Control	VMAT	Control	23.4117	0.100967	20.9154	0.129492	5.64241	2.49631	2.32554	1.14792e-11	10.9401	Unpaired t-test	1.92513e-05	permutation FDR (250 perm)	1	4.15724e-10	FDR correction BH
Dmel\CG8500~Q9VH66	VMAT~Control	VMAT	Control	16.9645	0.0914209	14.4696	0.44425	5.6372	2.49498	2.07424	2.31458e-07	6.63553	Unpaired t-test	6.68407e-05	permutation FDR (250 perm)	1	9.71218e-07	FDR correction BH
CG32590~Q8IR45	VMAT~Control	VMAT	Control	18.3299	0.0474938	15.8682	0.283168	5.50861	2.46169	2.18156	3.2446e-09	8.48884	Unpaired t-test	3.17292e-05	permutation FDR (250 perm)	1	3.11746e-08	FDR correction BH
DS01368.1~Q7KTB0	VMAT~Control	VMAT	Control	18.145	0.0920418	15.6904	0.38572	5.48167	2.45462	2.08488	7.55229e-08	7.12192	Unpaired t-test	6.06377e-05	permutation FDR (250 perm)	1	3.72706e-07	FDR correction BH
6959~Q9VGH2	VMAT~Control	VMAT	Control	16.1658	0.0841233	13.7153	0.467758	5.46618	2.45053	2.02099	4.25148e-07	6.37146	Unpaired t-test	9.96367e-05	permutation FDR (250 perm)	1	1.6158e-06	FDR correction BH
loaf~Q5BIG2	VMAT~Control	VMAT	Control	16.5172	0.117565	14.0694	0.236314	5.45589	2.44781	2.18938	1.50591e-09	8.8222	Unpaired t-test	3.17292e-05	permutation FDR (250 perm)	1	1.69613e-08	FDR correction BH
Vps20~Q9W236	VMAT~Control	VMAT	Control	16.169	0.232021	13.7269	0.693616	5.43446	2.44214	1.84022	2.14441e-05	4.66869	Unpaired t-test	0.000312564	permutation FDR (250 perm)	1	4.93445e-05	FDR correction BH
CG12441~Q0IGY6	VMAT~Control	VMAT	Control	17.0574	0.498077	14.6744	0.441618	5.21648	2.38308	1.83639	1.17089e-05	4.93148	Unpaired t-test	0.000320735	permutation FDR (250 perm)	1	2.88314e-05	FDR correction BH
Crag~Q9W3D3-2	VMAT~Control	VMAT	Control	17.7318	0.0740707	15.3546	0.314175	5.19555	2.37728	2.07739	1.42084e-08	7.84745	Unpaired t-test	6.68757e-05	permutation FDR (250 perm)	1	9.86625e-08	FDR correction BH
CT11439~Q9VT05	VMAT~Control	VMAT	Control	15.8363	0.118075	13.4626	0.673037	5.18244	2.37363	1.81806	1.52327e-05	4.81722	Unpaired t-test	0.000367347	permutation FDR (250 perm)	1	3.64408e-05	FDR correction BH
ZnT35C~Q9V471	VMAT~Control	VMAT	Control	15.6789	0.641984	13.3124	0.421655	5.15696	2.36652	1.76147	4.248e-05	4.37182	Unpaired t-test	0.000511675	permutation FDR (250 perm)	1	9.1239e-05	FDR correction BH
Dmel\CG1513~A1Z814	VMAT~Control	VMAT	Control	17.0396	0.156281	14.6954	0.7783	5.07765	2.34416	1.72999	6.05521e-05	4.21787	Unpaired t-test	0.000618807	permutation FDR (250 perm)	1	0.000125035	FDR correction BH
Pdzd8~Q9VYR9	VMAT~Control	VMAT	Control	16.3657	0.135388	14.0358	0.522742	5.02792	2.32996	1.87675	2.20488e-06	5.65661	Unpaired t-test	0.000260113	permutation FDR (250 perm)	1	6.7319e-06	FDR correction BH
Ctl1~M9PHD2	VMAT~Control	VMAT	Control	15.8493	0.144507	13.5236	0.208266	5.01325	2.32575	2.08894	1.67294e-09	8.77652	Unpaired t-test	5.64558e-05	permutation FDR (250 perm)	1	1.84887e-08	FDR correction BH
Rab26~M9PG39	VMAT~Control	VMAT	Control	15.9571	0.0801871	13.6336	0.433221	5.00539	2.32348	1.94104	3.44202e-07	6.46319	Unpaired t-test	0.000168811	permutation FDR (250 perm)	1	1.35042e-06	FDR correction BH
Rbcn-3A~Q9W425	VMAT~Control	VMAT	Control	20.1046	0.0825636	17.7868	0.136299	4.98555	2.31775	2.16357	1.78039e-11	10.7495	Unpaired t-test	3.16957e-05	permutation FDR (250 perm)	1	5.90288e-10	FDR correction BH
CCG31673~X2J9A5	VMAT~Control	VMAT	Control	15.856	0.423032	13.5392	0.334256	4.98213	2.31676	1.86668	2.28928e-06	5.6403	Unpaired t-test	0.000270077	permutation FDR (250 perm)	1	6.94455e-06	FDR correction BH
Dmel\CG5149~Q9VM22	VMAT~Control	VMAT	Control	15.8073	0.152224	13.4908	0.586426	4.98123	2.3165	1.82265	6.54976e-06	5.18377	Unpaired t-test	0.00035102	permutation FDR (250 perm)	1	1.75405e-05	FDR correction BH
Rab3~A0A4P7VAW6	VMAT~Control	VMAT	Control	18.6962	0.119478	16.3846	0.136574	4.96417	2.31155	2.13805	6.61655e-11	10.1794	Unpaired t-test	3.58272e-05	permutation FDR (250 perm)	1	1.57327e-09	FDR correction BH
dor~Q24314	VMAT~Control	VMAT	Control	17.1363	0.193339	14.84	0.73552	4.91223	2.29638	1.71358	5.0304e-05	4.2984	Unpaired t-test	0.000680464	permutation FDR (250 perm)	1	0.000106366	FDR correction BH
BORCS7~A1ZBV5	VMAT~Control	VMAT	Control	15.7261	0.107882	13.4334	0.260583	4.89967	2.29269	2.0359	5.45041e-09	8.26357	Unpaired t-test	8.73635e-05	permutation FDR (250 perm)	1	4.64865e-08	FDR correction BH
mRpL37~Q9VGW9	VMAT~Control	VMAT	Control	15.9012	0.0751365	13.612	0.285836	4.88799	2.28924	2.02199	8.71571e-09	8.0597	Unpaired t-test	9.34094e-05	permutation FDR (250 perm)	1	6.74894e-08	FDR correction BH
Rab11~O18335	VMAT~Control	VMAT	Control	18.0355	0.0747484	15.7522	0.767133	4.86779	2.28327	1.69798	5.8982e-05	4.22928	Unpaired t-test	0.000726172	permutation FDR (250 perm)	1	0.000122509	FDR correction BH
ClC-c~Q9VUY1	VMAT~Control	VMAT	Control	18.0603	0.142968	15.78	0.233737	4.85776	2.28029	2.03138	4.336e-09	8.36291	Unpaired t-test	8.93506e-05	permutation FDR (250 perm)	1	3.88096e-08	FDR correction BH
Dmel\CG7806~Q9VLP5	VMAT~Control	VMAT	Control	16.0643	0.262751	13.7986	0.368994	4.80882	2.26568	1.88402	5.64843e-07	6.24807	Unpaired t-test	0.000254098	permutation FDR (250 perm)	1	2.06146e-06	FDR correction BH
didum~A1Z6Z8	VMAT~Control	VMAT	Control	16.4815	0.113205	14.216	0.378384	4.80816	2.26549	1.9254	1.55818e-07	6.80738	Unpaired t-test	0.000178737	permutation FDR (250 perm)	1	7.01332e-07	FDR correction BH
Mtmr6~Q7KK51	VMAT~Control	VMAT	Control	19.1525	0.068292	16.9044	0.245012	4.75069	2.24814	2.01853	2.41012e-09	8.61796	Unpaired t-test	0.000103734	permutation FDR (250 perm)	1	2.49106e-08	FDR correction BH
Ack-like~A0A0B4KFU0	VMAT~Control	VMAT	Control	16.9073	0.158291	14.6664	0.333195	4.7269	2.24089	1.92357	9.03301e-08	7.04417	Unpaired t-test	0.000182845	permutation FDR (250 perm)	1	4.3788e-07	FDR correction BH
Orco~Q9VNB5	VMAT~Control	VMAT	Control	15.873	0.19495	13.6426	0.32425	4.69285	2.23046	1.90768	1.20158e-07	6.92025	Unpaired t-test	0.000215606	permutation FDR (250 perm)	1	5.63449e-07	FDR correction BH
Hsl~Q7JR83	VMAT~Control	VMAT	Control	17.9874	0.687816	15.7593	0.0585808	4.68527	2.22813	1.70254	2.86637e-05	4.54267	Unpaired t-test	0.000712412	permutation FDR (250 perm)	1	6.39567e-05	FDR correction BH
BORCS6~Q9W0Q3	VMAT~Control	VMAT	Control	20.7333	0.138866	18.5143	0.234341	4.65549	2.21893	1.97798	5.34186e-09	8.27231	Unpaired t-test	0.000128033	permutation FDR (250 perm)	1	4.58932e-08	FDR correction BH
Dmel\CG3702~Q9VQX6	VMAT~Control	VMAT	Control	20.1818	0.172667	17.9673	0.197343	4.64119	2.21449	1.98206	3.75893e-09	8.42494	Unpaired t-test	0.000119959	permutation FDR (250 perm)	1	3.47001e-08	FDR correction BH
cpx~E1JJ35	VMAT~Control	VMAT	Control	23.1907	0.078748	20.9967	0.0807252	4.57595	2.19407	2.08873	9.89258e-13	12.0047	Unpaired t-test	5.64558e-05	permutation FDR (250 perm)	1	9.70297e-11	FDR correction BH
Dmel\CG9205~Q9W0K9	VMAT~Control	VMAT	Control	15.5839	0.276555	13.3941	0.422173	4.56251	2.18983	1.78659	2.09565e-06	5.67868	Unpaired t-test	0.00042908	permutation FDR (250 perm)	1	6.45702e-06	FDR correction BH
X11L~M9PF12	VMAT~Control	VMAT	Control	16.3864	0.41979	14.2022	0.349312	4.54492	2.18425	1.75551	4.37935e-06	5.35859	Unpaired t-test	0.00053171	permutation FDR (250 perm)	1	1.22863e-05	FDR correction BH
Stam~Q9XTL2	VMAT~Control	VMAT	Control	19.1833	0.106123	17.0012	0.176544	4.5381	2.18209	1.99803	4.08053e-10	9.38928	Unpaired t-test	0.000113813	permutation FDR (250 perm)	1	6.27815e-09	FDR correction BH
BORCS5~Q9VYT1	VMAT~Control	VMAT	Control	17.5623	0.182767	15.3996	0.541839	4.47724	2.16261	1.72219	7.2183e-06	5.14157	Unpaired t-test	0.000638384	permutation FDR (250 perm)	1	1.90706e-05	FDR correction BH
EndoA~B5RIU6	VMAT~Control	VMAT	Control	20.8569	0.0961116	18.6951	0.266673	4.47495	2.16187	1.91865	1.01306e-08	7.99436	Unpaired t-test	0.000190965	permutation FDR (250 perm)	1	7.54666e-08	FDR correction BH
rdo~Q9VJA9	VMAT~Control	VMAT	Control	17.5164	0.110076	15.355	0.490982	4.47357	2.16143	1.76439	2.29631e-06	5.63897	Unpaired t-test	0.000501778	permutation FDR (250 perm)	1	6.95099e-06	FDR correction BH
Mob2~D6W4U9	VMAT~Control	VMAT	Control	15.4067	0.0715416	13.2667	0.421447	4.40782	2.14007	1.7966	5.60014e-07	6.2518	Unpaired t-test	0.000396947	permutation FDR (250 perm)	1	2.04701e-06	FDR correction BH
CG34239~M9PEU1	VMAT~Control	VMAT	Control	15.6978	0.138741	13.5737	0.165903	4.35924	2.12408	1.93675	8.58355e-10	9.06633	Unpaired t-test	0.000168638	permutation FDR (250 perm)	1	1.09813e-08	FDR correction BH
Trp1~X2J9A4	VMAT~Control	VMAT	Control	17.1619	0.218719	15.0545	0.252326	4.30909	2.10738	1.83357	6.27706e-08	7.20224	Unpaired t-test	0.000328907	permutation FDR (250 perm)	1	3.2257e-07	FDR correction BH
rg~X2JAH8	VMAT~Control	VMAT	Control	18.1016	0.105086	16.0098	0.0801877	4.26277	2.09179	1.97504	7.7107e-12	11.1129	Unpaired t-test	0.000132163	permutation FDR (250 perm)	1	3.24341e-10	FDR correction BH
Dmel\CG8245~A1Z6G9	VMAT~Control	VMAT	Control	16.7227	0.151518	14.6385	0.218161	4.24026	2.08415	1.86287	7.68886e-09	8.11414	Unpaired t-test	0.000274169	permutation FDR (250 perm)	1	6.13545e-08	FDR correction BH
hook~Q24185	VMAT~Control	VMAT	Control	16.2105	0.263658	14.1602	0.586827	4.14196	2.05031	1.59222	3.19339e-05	4.49575	Unpaired t-test	0.00121696	permutation FDR (250 perm)	1	7.07173e-05	FDR correction BH
lap~B7Z0U7	VMAT~Control	VMAT	Control	21.2887	0.110801	19.2514	0.160538	4.10479	2.03731	1.87384	4.69075e-10	9.32876	Unpaired t-test	0.000262161	permutation FDR (250 perm)	1	6.8584e-09	FDR correction BH
Dmel\CG11883~A8DY95	VMAT~Control	VMAT	Control	17.7013	0.16456	15.6723	0.135432	4.08144	2.02908	1.85251	1.1645e-09	8.93386	Unpaired t-test	0.000294479	permutation FDR (250 perm)	1	1.35704e-08	FDR correction BH
Mvl~A0A0B4K7L4	VMAT~Control	VMAT	Control	15.4585	0.171166	13.4364	0.220596	4.06172	2.02209	1.79762	1.67151e-08	7.77689	Unpaired t-test	0.00039084	permutation FDR (250 perm)	1	1.12743e-07	FDR correction BH
OstDelta~A0A0B4LFR4	VMAT~Control	VMAT	Control	15.8309	0.0847313	13.811	0.249493	4.05573	2.01996	1.80703	9.63417e-09	8.01619	Unpaired t-test	0.000384929	permutation FDR (250 perm)	1	7.29223e-08	FDR correction BH
Snx16~Q7JR96	VMAT~Control	VMAT	Control	15.7605	0.0652381	13.746	0.302469	4.0404	2.0145	1.76962	4.65936e-08	7.33167	Unpaired t-test	0.000497715	permutation FDR (250 perm)	1	2.56865e-07	FDR correction BH
MCU~Q8IQ70-3	VMAT~Control	VMAT	Control	15.9117	0.105056	13.8991	0.714495	4.03522	2.01265	1.52131	9.73389e-05	4.01171	Unpaired t-test	0.00176813	permutation FDR (250 perm)	1	0.000191906	FDR correction BH
mRpL3~Q9VXQ0	VMAT~Control	VMAT	Control	16.3997	0.166679	14.393	1.08782	4.01872	2.00674	1.34485	0.00222371	2.65292	Unpaired t-test	0.00390874	permutation FDR (250 perm)	1	0.00336415	FDR correction BH
Vps45~Q9VHB5	VMAT~Control	VMAT	Control	15.3529	0.326941	13.3489	0.33414	4.01124	2.00405	1.65752	2.33918e-06	5.63094	Unpaired t-test	0.00087707	permutation FDR (250 perm)	1	7.04147e-06	FDR correction BH
Frq2~Q9VWX8	VMAT~Control	VMAT	Control	15.3797	0.0715974	13.3994	0.261637	3.94589	1.98035	1.76611	1.5463e-08	7.81071	Unpaired t-test	0.000497715	permutation FDR (250 perm)	1	1.05507e-07	FDR correction BH
unc-13~Q8IM87	VMAT~Control	VMAT	Control	15.7297	0.194704	13.7536	0.680715	3.9344	1.97614	1.50091	9.61581e-05	4.01701	Unpaired t-test	0.00195866	permutation FDR (250 perm)	1	0.000189896	FDR correction BH
Dmel\CG11396~Q9VPB6	VMAT~Control	VMAT	Control	18.2151	0.0835815	16.2479	0.162476	3.91013	1.96722	1.81861	3.47841e-10	9.45862	Unpaired t-test	0.000365306	permutation FDR (250 perm)	1	5.60833e-09	FDR correction BH
Snap25~P36975	VMAT~Control	VMAT	Control	21.9347	0.124092	19.9679	0.161905	3.90912	1.96684	1.80241	1.02867e-09	8.98773	Unpaired t-test	0.000389002	permutation FDR (250 perm)	1	1.24819e-08	FDR correction BH
mRpS25~Q9VY28	VMAT~Control	VMAT	Control	16.4364	0.402519	14.4752	0.887636	3.89385	1.9612	1.36586	0.00114402	2.94157	Unpaired t-test	0.00359942	permutation FDR (250 perm)	1	0.00181593	FDR correction BH
veli~Q8IMT8	VMAT~Control	VMAT	Control	15.3779	1.89836	13.4184	0.483533	3.88913	1.95945	1.04444	0.0492865	1.30727	Unpaired t-test	0.0119887	permutation FDR (250 perm)	1	0.061582	FDR correction BH
Usp32~M9PD06-3	VMAT~Control	VMAT	Control	18.1368	0.333151	16.1802	0.352053	3.88137	1.95657	1.60801	4.0309e-06	5.3946	Unpaired t-test	0.00111888	permutation FDR (250 perm)	1	1.1446e-05	FDR correction BH
nwk~X2JAU8-3	VMAT~Control	VMAT	Control	18.3572	0.207791	16.4034	0.475268	3.87375	1.95373	1.58586	7.48342e-06	5.1259	Unpaired t-test	0.00126756	permutation FDR (250 perm)	1	1.95083e-05	FDR correction BH
Dmel\CG8199~Q9VHB8	VMAT~Control	VMAT	Control	15.8809	0.119131	13.9278	0.629351	3.87194	1.95306	1.51817	4.63643e-05	4.33382	Unpaired t-test	0.00181746	permutation FDR (250 perm)	1	9.84143e-05	FDR correction BH
mgl~A8JTM7	VMAT~Control	VMAT	Control	16.4366	0.258034	14.4843	0.815051	3.86983	1.95227	1.4123	0.000459836	3.3374	Unpaired t-test	0.00288195	permutation FDR (250 perm)	1	0.000780429	FDR correction BH
Dysb~M9PI95	VMAT~Control	VMAT	Control	15.5057	0.320179	13.564	0.371915	3.84161	1.94171	1.59226	4.82515e-06	5.31649	Unpaired t-test	0.00121696	permutation FDR (250 perm)	1	1.33522e-05	FDR correction BH
brp~A0A0B4K843	VMAT~Control	VMAT	Control	17.8906	0.363927	15.9509	0.114393	3.83616	1.93966	1.65698	4.84554e-07	6.31466	Unpaired t-test	0.000887105	permutation FDR (250 perm)	1	1.80767e-06	FDR correction BH
Lrp4~B5X533	VMAT~Control	VMAT	Control	16.8966	0.0861281	14.9614	0.399231	3.82431	1.9352	1.63633	9.33394e-07	6.02994	Unpaired t-test	0.000985478	permutation FDR (250 perm)	1	3.17516e-06	FDR correction BH
lap~Q9VI75	VMAT~Control	VMAT	Control	19.0337	0.139068	17.1024	0.141369	3.81393	1.93128	1.77396	9.32412e-10	9.03039	Unpaired t-test	0.000483494	permutation FDR (250 perm)	1	1.16132e-08	FDR correction BH
Irk1~A8JR87	VMAT~Control	VMAT	Control	19.281	0.0951909	17.3644	0.123204	3.77518	1.91654	1.79179	9.28256e-11	10.0323	Unpaired t-test	0.000410778	permutation FDR (250 perm)	1	2.02065e-09	FDR correction BH
bb8~Q9VCN3	VMAT~Control	VMAT	Control	15.4418	0.410275	13.526	0.383893	3.77325	1.91581	1.53108	1.7899e-05	4.74717	Unpaired t-test	0.00168348	permutation FDR (250 perm)	1	4.18479e-05	FDR correction BH
Rabex-5~Q9W0H9	VMAT~Control	VMAT	Control	15.795	0.29491	13.8815	0.625799	3.76703	1.91343	1.46132	0.000103516	3.98499	Unpaired t-test	0.00233725	permutation FDR (250 perm)	1	0.000203234	FDR correction BH
Nrx-1~A0A0B4KH61	VMAT~Control	VMAT	Control	15.4151	0.273149	13.5024	0.446073	3.76513	1.9127	1.5501	9.71881e-06	5.01239	Unpaired t-test	0.00150297	permutation FDR (250 perm)	1	2.4521e-05	FDR correction BH
Rim~A0A0B4KG75	VMAT~Control	VMAT	Control	15.6464	0.153349	13.7356	0.359759	3.76024	1.91083	1.62638	7.02201e-07	6.15354	Unpaired t-test	0.00103252	permutation FDR (250 perm)	1	2.47452e-06	FDR correction BH
GAPcenA~A8JNN5	VMAT~Control	VMAT	Control	17.0938	0.0640409	15.1886	0.215653	3.74574	1.90525	1.73109	3.65633e-09	8.43696	Unpaired t-test	0.000616785	permutation FDR (250 perm)	1	3.41547e-08	FDR correction BH
Teh4~Q4V5U6	VMAT~Control	VMAT	Control	17.0759	0.142225	15.1752	0.717352	3.73385	1.90066	1.43224	0.000170281	3.76883	Unpaired t-test	0.00263667	permutation FDR (250 perm)	1	0.000317373	FDR correction BH
x16~M9PC85	VMAT~Control	VMAT	Control	16.4671	0.169013	14.567	1.35439	3.73233	1.90008	1.17988	0.0110073	1.95832	Unpaired t-test	0.00745211	permutation FDR (250 perm)	1	0.0151095	FDR correction BH
Dmel\CG10616~M9NE87	VMAT~Control	VMAT	Control	16.2105	0.390321	14.3107	0.821573	3.73172	1.89984	1.35049	0.000880158	3.05544	Unpaired t-test	0.00381156	permutation FDR (250 perm)	1	0.00141813	FDR correction BH
Pldn~Q9VTM0	VMAT~Control	VMAT	Control	15.7166	0.492746	13.8278	0.545317	3.70312	1.88874	1.42151	0.000186091	3.73028	Unpaired t-test	0.00276562	permutation FDR (250 perm)	1	0.000344927	FDR correction BH
SPoCk~Q7KTU2	VMAT~Control	VMAT	Control	18.3598	0.0539867	16.4755	0.106347	3.69152	1.88421	1.7888	7.8383e-12	11.1058	Unpaired t-test	0.000425013	permutation FDR (250 perm)	1	3.24341e-10	FDR correction BH
Vha100-2~Q9VE75	VMAT~Control	VMAT	Control	16.0717	0.513705	14.1883	1.00722	3.68953	1.88344	1.25092	0.00394381	2.40408	Unpaired t-test	0.00588996	permutation FDR (250 perm)	1	0.00575556	FDR correction BH
CT39634~Q7KUK9	VMAT~Control	VMAT	Control	15.2728	2.91895	13.3912	0.315051	3.68473	1.88156	0.813479	0.182358	0.739075	Unpaired t-test	0.0250694	permutation FDR (250 perm)	1	0.209913	FDR correction BH
Flo1~O61491	VMAT~Control	VMAT	Control	15.6026	0.408799	13.7322	0.315627	3.65619	1.87034	1.5194	1.05851e-05	4.97531	Unpaired t-test	0.00180957	permutation FDR (250 perm)	1	2.63397e-05	FDR correction BH
Rab8~O18338	VMAT~Control	VMAT	Control	16.2542	0.0887238	14.394	1.1048	3.63045	1.86015	1.24369	0.00376659	2.42405	Unpaired t-test	0.00604247	permutation FDR (250 perm)	1	0.00550717	FDR correction BH
Dmel\CG11309~Q9VP52	VMAT~Control	VMAT	Control	15.5935	0.316573	13.7336	0.131025	3.62993	1.85994	1.61282	2.62172e-07	6.58141	Unpaired t-test	0.00108691	permutation FDR (250 perm)	1	1.07706e-06	FDR correction BH
gammaSnap2~Q9VH25	VMAT~Control	VMAT	Control	16.1318	0.182137	14.2727	0.972879	3.62773	1.85907	1.28865	0.00182893	2.7378	Unpaired t-test	0.00500242	permutation FDR (250 perm)	1	0.00279566	FDR correction BH
porin~M9PD75	VMAT~Control	VMAT	Control	15.5917	0.133436	13.7365	0.352025	3.61785	1.85513	1.58781	6.48852e-07	6.18785	Unpaired t-test	0.00125885	permutation FDR (250 perm)	1	2.3146e-06	FDR correction BH
Rab2~O18333	VMAT~Control	VMAT	Control	15.6565	0.244703	13.812	0.106749	3.59123	1.84448	1.64775	2.6332e-08	7.57952	Unpaired t-test	0.000942828	permutation FDR (250 perm)	1	1.61732e-07	FDR correction BH
stnB~X2JGF5	VMAT~Control	VMAT	Control	22.0182	0.128639	20.1829	0.128778	3.5684	1.83528	1.69713	6.63243e-10	9.17833	Unpaired t-test	0.000725806	permutation FDR (250 perm)	1	9.14177e-09	FDR correction BH
c11.1~Q9W350	VMAT~Control	VMAT	Control	17.9684	0.0657621	16.135	0.228425	3.5637	1.83338	1.65721	9.08317e-09	8.04176	Unpaired t-test	0.000881084	permutation FDR (250 perm)	1	6.98751e-08	FDR correction BH
Vps53~Q9VQY8	VMAT~Control	VMAT	Control	16.8562	0.0727684	15.0233	0.084451	3.56245	1.83287	1.74583	5.27384e-12	11.2779	Unpaired t-test	0.000561581	permutation FDR (250 perm)	1	2.55356e-10	FDR correction BH
Dmel\CG15099~A0A0B4KG81	VMAT~Control	VMAT	Control	16.2645	0.391253	14.44	0.399783	3.54182	1.82449	1.4594	2.62199e-05	4.58137	Unpaired t-test	0.00235767	permutation FDR (250 perm)	1	5.91203e-05	FDR correction BH
nwk~X2JAU8-7	VMAT~Control	VMAT	Control	18.0923	0.181558	16.2686	0.162206	3.53981	1.82367	1.64461	1.20608e-08	7.91862	Unpaired t-test	0.000950853	permutation FDR (250 perm)	1	8.59875e-08	FDR correction BH
Dmel\CG31140~Q7KS34	VMAT~Control	VMAT	Control	17.5344	0.123561	15.7179	0.480184	3.52223	1.81649	1.4868	9.56098e-06	5.0195	Unpaired t-test	0.0020472	permutation FDR (250 perm)	1	2.41746e-05	FDR correction BH
trc~M9PG43	VMAT~Control	VMAT	Control	16.0108	0.0542677	14.2002	0.239688	3.50776	1.81055	1.63126	1.41621e-08	7.84887	Unpaired t-test	0.00100701	permutation FDR (250 perm)	1	9.86318e-08	FDR correction BH
Tret1-1~A1Z8N1	VMAT~Control	VMAT	Control	18.6048	0.0606058	16.7979	0.171623	3.49905	1.80696	1.67095	7.72153e-10	9.1123	Unpaired t-test	0.000819689	permutation FDR (250 perm)	1	1.00423e-08	FDR correction BH
sicily~X2JJK8	VMAT~Control	VMAT	Control	15.9015	0.223952	14.0957	0.317781	3.49635	1.80585	1.53838	1.12146e-06	5.95022	Unpaired t-test	0.00161029	permutation FDR (250 perm)	1	3.73926e-06	FDR correction BH
Spase25~B4F5U4	VMAT~Control	VMAT	Control	16.6171	0.223691	14.814	0.21941	3.48956	1.80305	1.58144	1.51174e-07	6.82052	Unpaired t-test	0.00128749	permutation FDR (250 perm)	1	6.84355e-07	FDR correction BH
Pi4KIIalpha~Q9VND3	VMAT~Control	VMAT	Control	19.687	0.048628	17.8999	0.177171	3.4511	1.78706	1.65137	9.43777e-10	9.02513	Unpaired t-test	0.000922768	permutation FDR (250 perm)	1	1.16929e-08	FDR correction BH
X11Lbeta~Q9W2S5	VMAT~Control	VMAT	Control	15.6744	0.21078	13.8898	0.52957	3.44508	1.78454	1.42206	3.71153e-05	4.43045	Unpaired t-test	0.00275977	permutation FDR (250 perm)	1	8.1123e-05	FDR correction BH
Sirt2~R4HZM7	VMAT~Control	VMAT	Control	15.1099	0.262992	13.3307	0.303719	3.43228	1.77917	1.50819	1.73912e-06	5.75967	Unpaired t-test	0.0018936	permutation FDR (250 perm)	1	5.46581e-06	FDR correction BH
CtsB~Q9VY87	VMAT~Control	VMAT	Control	15.4119	0.252165	13.6435	0.78221	3.40697	1.76849	1.29319	0.000711074	3.14809	Unpaired t-test	0.00489018	permutation FDR (250 perm)	1	0.0011616	FDR correction BH
LpR2~Q86B77	VMAT~Control	VMAT	Control	15.4686	0.17316	13.7009	0.343896	3.40527	1.76777	1.50809	1.24862e-06	5.90357	Unpaired t-test	0.00189557	permutation FDR (250 perm)	1	4.07665e-06	FDR correction BH
slo~A0A0B4KHT2	VMAT~Control	VMAT	Control	15.2932	0.369902	13.5298	0.431915	3.3951	1.76345	1.40591	4.0237e-05	4.39537	Unpaired t-test	0.00297661	permutation FDR (250 perm)	1	8.69769e-05	FDR correction BH
smal~A8DYR2	VMAT~Control	VMAT	Control	15.6579	0.124815	13.8977	0.211235	3.38735	1.76016	1.58612	1.8314e-08	7.73722	Unpaired t-test	0.00126756	permutation FDR (250 perm)	1	1.21783e-07	FDR correction BH
ca~Q9VAG5	VMAT~Control	VMAT	Control	15.6674	0.329564	13.9163	0.15795	3.36608	1.75107	1.50508	8.41888e-07	6.07475	Unpaired t-test	0.00191527	permutation FDR (250 perm)	1	2.89737e-06	FDR correction BH
unc-104~A0A126GUN3	VMAT~Control	VMAT	Control	16.5013	0.144737	14.7577	0.306255	3.34863	1.74357	1.51419	4.32044e-07	6.36447	Unpaired t-test	0.00184524	permutation FDR (250 perm)	1	1.6351e-06	FDR correction BH
CG5741~M9PEU6	VMAT~Control	VMAT	Control	19.3358	0.21481	17.5985	0.317024	3.33415	1.73732	1.48329	1.39356e-06	5.85587	Unpaired t-test	0.00209337	permutation FDR (250 perm)	1	4.49993e-06	FDR correction BH
CG6087~Q9VKM8	VMAT~Control	VMAT	Control	16.6186	0.393375	14.8881	0.151221	3.31849	1.73053	1.45609	3.45581e-06	5.46145	Unpaired t-test	0.00238902	permutation FDR (250 perm)	1	9.99383e-06	FDR correction BH
aux~Q9VMY8	VMAT~Control	VMAT	Control	18.2387	0.153949	16.5082	0.206383	3.31833	1.73046	1.55178	3.43365e-08	7.46424	Unpaired t-test	0.00148662	permutation FDR (250 perm)	1	2.0007e-07	FDR correction BH
Sap47~Q960T2-5	VMAT~Control	VMAT	Control	24.2033	0.110431	22.4882	0.199917	3.28323	1.71512	1.55617	1.17679e-08	7.9293	Unpaired t-test	0.00146356	permutation FDR (250 perm)	1	8.41993e-08	FDR correction BH
Dmel\CG4658~Q9VL57	VMAT~Control	VMAT	Control	16.2941	0.137368	14.5823	0.200514	3.27563	1.71177	1.54395	2.18844e-08	7.65986	Unpaired t-test	0.00155171	permutation FDR (250 perm)	1	1.39232e-07	FDR correction BH
l(3)76BDm~Q9VW22	VMAT~Control	VMAT	Control	17.8149	0.0733411	16.115	0.0616052	3.24879	1.6999	1.63008	2.46736e-12	11.6078	Unpaired t-test	0.00101902	permutation FDR (250 perm)	1	1.58686e-10	FDR correction BH
Dmel\CG34130~Q0KI07	VMAT~Control	VMAT	Control	15.1512	0.239107	13.4548	0.194497	3.24096	1.69642	1.49091	2.30276e-07	6.63775	Unpaired t-test	0.00201967	permutation FDR (250 perm)	1	9.69713e-07	FDR correction BH
Galphas~A0A0B4LGI1	VMAT~Control	VMAT	Control	15.0563	0.130755	13.3631	0.415543	3.23372	1.69319	1.41711	5.65832e-06	5.24731	Unpaired t-test	0.00281308	permutation FDR (250 perm)	1	1.5506e-05	FDR correction BH
Naprt~M9PEF6	VMAT~Control	VMAT	Control	16.4963	0.229752	14.8038	1.15868	3.23217	1.6925	1.10747	0.00942926	2.02552	Unpaired t-test	0.00974335	permutation FDR (250 perm)	1	0.0130953	FDR correction BH
None~TurboID-HA-VMAT_bait	VMAT~Control	VMAT	Control	23.164	0.13371	21.4876	0.0885815	3.19635	1.67643	1.56423	4.65651e-10	9.33194	Unpaired t-test	0.00139225	permutation FDR (250 perm)	1	6.85089e-09	FDR correction BH
unc-13-4A~Q9VS41	VMAT~Control	VMAT	Control	18.8022	0.138985	17.1291	0.251345	3.18912	1.67316	1.48271	1.34554e-07	6.8711	Unpaired t-test	0.00209337	permutation FDR (250 perm)	1	6.22279e-07	FDR correction BH
Dmel\CG32544~Q8IQX3	VMAT~Control	VMAT	Control	21.5472	0.0990172	19.8766	0.200476	3.18355	1.67063	1.51877	1.23592e-08	7.90801	Unpaired t-test	0.00181352	permutation FDR (250 perm)	1	8.76312e-08	FDR correction BH
stnA~A4V4W0	VMAT~Control	VMAT	Control	20.3919	0.0834677	18.7247	0.187767	3.17583	1.66714	1.52683	5.55534e-09	8.25529	Unpaired t-test	0.00170835	permutation FDR (250 perm)	1	4.70406e-08	FDR correction BH
Ifrd1~Q9VQI5	VMAT~Control	VMAT	Control	16.0289	0.333161	14.3666	0.904191	3.16537	1.66238	1.16173	0.00317298	2.49853	Unpaired t-test	0.00795227	permutation FDR (250 perm)	1	0.00468596	FDR correction BH
Dmel\CG30392~Q8MLW4	VMAT~Control	VMAT	Control	15.0037	2.045	13.3421	0.273754	3.16376	1.66164	0.864216	0.101916	0.991759	Unpaired t-test	0.0205081	permutation FDR (250 perm)	1	0.122091	FDR correction BH
ICA69~Q9VP78	VMAT~Control	VMAT	Control	15.41	0.101693	13.7596	0.309846	3.13923	1.65041	1.44035	5.06074e-07	6.29579	Unpaired t-test	0.00254599	permutation FDR (250 perm)	1	1.87311e-06	FDR correction BH
ValRS-m~Q9VSR7	VMAT~Control	VMAT	Control	15.529	0.416606	13.8797	0.386752	3.13688	1.64933	1.31502	7.00278e-05	4.15473	Unpaired t-test	0.00446512	permutation FDR (250 perm)	1	0.000142231	FDR correction BH
Dmel\CG13833~Q9VCS2	VMAT~Control	VMAT	Control	15.7487	0.148839	14.1139	0.814795	3.10538	1.63477	1.1929	0.00130765	2.88351	Unpaired t-test	0.00711218	permutation FDR (250 perm)	1	0.00204804	FDR correction BH
Lnpk~Q7K2N0	VMAT~Control	VMAT	Control	15.3231	0.869669	13.6922	0.414293	3.09713	1.63093	1.13987	0.00356799	2.44758	Unpaired t-test	0.00873438	permutation FDR (250 perm)	1	0.00523958	FDR correction BH
Pde1c~B7YZV1	VMAT~Control	VMAT	Control	16.3013	0.425727	14.674	0.443228	3.08951	1.62738	1.27653	0.000146824	3.8332	Unpaired t-test	0.00524311	permutation FDR (250 perm)	1	0.000278056	FDR correction BH
CG6001~A0A0B4LHR2	VMAT~Control	VMAT	Control	17.0181	0.139448	15.403	0.701796	3.06326	1.61507	1.22355	0.000501251	3.29994	Unpaired t-test	0.0064648	permutation FDR (250 perm)	1	0.000845233	FDR correction BH
CG6550~Q7K4W1	VMAT~Control	VMAT	Control	16.091	0.28111	14.4775	0.10305	3.05998	1.61352	1.42299	2.8084e-07	6.55154	Unpaired t-test	0.00274219	permutation FDR (250 perm)	1	1.13591e-06	FDR correction BH
nwk~X2JAU8-5	VMAT~Control	VMAT	Control	20.1181	0.153831	18.5088	0.201478	3.0509	1.60924	1.44538	5.93247e-08	7.22676	Unpaired t-test	0.00248458	permutation FDR (250 perm)	1	3.11025e-07	FDR correction BH
Rbp~E1JIL7	VMAT~Control	VMAT	Control	20.7883	0.0735845	19.1833	0.108867	3.0421	1.60507	1.51598	1.00196e-10	9.99915	Unpaired t-test	0.00184114	permutation FDR (250 perm)	1	2.1059e-09	FDR correction BH
gry~Q8IRE3	VMAT~Control	VMAT	Control	19.6681	0.034111	18.0645	0.0744605	3.0389	1.60355	1.54689	9.28985e-13	12.032	Unpaired t-test	0.001524	permutation FDR (250 perm)	1	9.50796e-11	FDR correction BH
RagC-D~Q7K519	VMAT~Control	VMAT	Control	16.9819	0.279668	15.3791	0.104631	3.03731	1.60279	1.41397	2.91559e-07	6.53527	Unpaired t-test	0.00285212	permutation FDR (250 perm)	1	1.16922e-06	FDR correction BH
Atg4b~Q9VF80	VMAT~Control	VMAT	Control	15.7277	0.365147	14.1278	0.57691	3.03124	1.59991	1.22567	0.000378911	3.42146	Unpaired t-test	0.00641659	permutation FDR (250 perm)	1	0.000653927	FDR correction BH
Dmel\CG7071~Q8SXS0	VMAT~Control	VMAT	Control	15.7143	0.0829622	14.1147	0.703455	3.03068	1.59964	1.21482	0.000499417	3.30154	Unpaired t-test	0.00661398	permutation FDR (250 perm)	1	0.000842745	FDR correction BH
Dmel\CG7556~Q9VWL4	VMAT~Control	VMAT	Control	16.6397	0.350989	15.0413	0.705281	3.028	1.59837	1.18195	0.00108	2.96658	Unpaired t-test	0.00741543	permutation FDR (250 perm)	1	0.00172011	FDR correction BH
Dmel\CG6607~Q9VC66	VMAT~Control	VMAT	Control	17.56	0.142931	15.9787	0.176913	2.99245	1.58133	1.43533	2.47698e-08	7.60608	Unpaired t-test	0.0026047	permutation FDR (250 perm)	1	1.53442e-07	FDR correction BH
brp~A0A0B4K7K9	VMAT~Control	VMAT	Control	21.1063	0.171202	19.5278	0.194358	2.98665	1.57853	1.41466	8.75876e-08	7.05756	Unpaired t-test	0.00284822	permutation FDR (250 perm)	1	4.26876e-07	FDR correction BH
Vps16A~Q9VHG1	VMAT~Control	VMAT	Control	17.2832	0.111434	15.7062	0.304398	2.98352	1.57701	1.37735	7.30904e-07	6.13614	Unpaired t-test	0.00343358	permutation FDR (250 perm)	1	2.55582e-06	FDR correction BH
l(2)37Bb~Q9VJ10	VMAT~Control	VMAT	Control	15.3602	0.103641	13.7918	0.394792	2.96571	1.56838	1.32628	6.26731e-06	5.20292	Unpaired t-test	0.00426201	permutation FDR (250 perm)	1	1.69383e-05	FDR correction BH
Pen~P52295	VMAT~Control	VMAT	Control	16.3113	0.338898	14.7449	0.727106	2.96176	1.56646	1.15286	0.00140713	2.85166	Unpaired t-test	0.00828244	permutation FDR (250 perm)	1	0.00219364	FDR correction BH
Gos28~Q9VE50	VMAT~Control	VMAT	Control	17.9733	0.139844	16.407	0.461547	2.96149	1.56632	1.28844	2.71869e-05	4.56564	Unpaired t-test	0.00500629	permutation FDR (250 perm)	1	6.08925e-05	FDR correction BH
CG13811~M9PFQ9	VMAT~Control	VMAT	Control	16.7711	0.073357	15.2053	0.164232	2.96048	1.56583	1.44925	2.79607e-09	8.55345	Unpaired t-test	0.00243172	permutation FDR (250 perm)	1	2.78747e-08	FDR correction BH
Dmel\CG14408~Q9VY16	VMAT~Control	VMAT	Control	17.5169	0.120517	15.9566	0.16752	2.9491	1.56027	1.42844	1.10196e-08	7.95783	Unpaired t-test	0.00268753	permutation FDR (250 perm)	1	7.9573e-08	FDR correction BH
Dmel\CG1486~Q9VRG8	VMAT~Control	VMAT	Control	14.9202	0.276298	13.3654	0.416287	2.93793	1.5548	1.27084	3.90741e-05	4.40811	Unpaired t-test	0.00538618	permutation FDR (250 perm)	1	8.46187e-05	FDR correction BH
Dmel\CG7910~Q9VHW0	VMAT~Control	VMAT	Control	14.8503	1.06539	13.2978	0.626132	2.93321	1.55248	0.999892	0.0185014	1.7328	Unpaired t-test	0.0136158	permutation FDR (250 perm)	1	0.0245503	FDR correction BH
ATP8A~Q8T0I4	VMAT~Control	VMAT	Control	16.7243	0.293246	15.1756	0.519401	2.92541	1.54864	1.22253	0.000171635	3.7654	Unpaired t-test	0.00648023	permutation FDR (250 perm)	1	0.000319642	FDR correction BH
ergic53~Q9V3A8	VMAT~Control	VMAT	Control	15.6137	0.476514	14.0671	0.297325	2.92134	1.54663	1.23613	0.000107281	3.96948	Unpaired t-test	0.00619971	permutation FDR (250 perm)	1	0.000209575	FDR correction BH
Dmel\CG8034~Q7K0I7	VMAT~Control	VMAT	Control	15.2994	0.296879	13.7547	0.554847	2.91748	1.54472	1.20548	0.000265867	3.57534	Unpaired t-test	0.00683821	permutation FDR (250 perm)	1	0.000481054	FDR correction BH
Rph~Q9W2R9	VMAT~Control	VMAT	Control	15.064	0.14008	13.5268	0.349413	2.90238	1.53724	1.31573	3.63284e-06	5.43975	Unpaired t-test	0.00444789	permutation FDR (250 perm)	1	1.04672e-05	FDR correction BH
bbc~A0A0B4KFL2	VMAT~Control	VMAT	Control	15.6857	0.160529	14.1539	0.611492	2.89145	1.53179	1.19416	0.000293921	3.53177	Unpaired t-test	0.0070964	permutation FDR (250 perm)	1	0.000525849	FDR correction BH
Dmel\CG11200~Q7K0F7	VMAT~Control	VMAT	Control	15.6347	0.138975	14.1093	0.830697	2.87862	1.52537	1.10802	0.00232464	2.63364	Unpaired t-test	0.00972706	permutation FDR (250 perm)	1	0.00350333	FDR correction BH
Hk~Q9W2W9	VMAT~Control	VMAT	Control	20.9303	0.0946646	19.4065	0.160996	2.87554	1.52383	1.40637	5.25896e-09	8.2791	Unpaired t-test	0.00297661	permutation FDR (250 perm)	1	4.53465e-08	FDR correction BH
Cadps~Q9NHE5-2	VMAT~Control	VMAT	Control	19.7522	0.0701986	18.2454	0.156879	2.84188	1.50685	1.39929	2.60848e-09	8.58361	Unpaired t-test	0.00307453	permutation FDR (250 perm)	1	2.64229e-08	FDR correction BH
Fife~M9PE32	VMAT~Control	VMAT	Control	16.5149	0.182727	15.0089	0.178064	2.84013	1.50596	1.35172	1.18783e-07	6.92525	Unpaired t-test	0.00379602	permutation FDR (250 perm)	1	5.58114e-07	FDR correction BH
Dmel\CG5853~Q9VL61	VMAT~Control	VMAT	Control	15.352	0.332437	13.8493	0.542963	2.83377	1.50272	1.16969	0.000358707	3.44526	Unpaired t-test	0.00771538	permutation FDR (250 perm)	1	0.000624192	FDR correction BH
g~P54362	VMAT~Control	VMAT	Control	18.6976	0.168923	17.1951	0.686934	2.83322	1.50244	1.14136	0.00078121	3.10723	Unpaired t-test	0.00867334	permutation FDR (250 perm)	1	0.00127088	FDR correction BH
Past1~Q8T6I0	VMAT~Control	VMAT	Control	21.1011	0.0806541	19.6005	0.124505	2.82954	1.50057	1.40721	6.42574e-10	9.19208	Unpaired t-test	0.00296441	permutation FDR (250 perm)	1	8.95041e-09	FDR correction BH
Nepl16~Q9VBX6	VMAT~Control	VMAT	Control	15.0718	0.0830319	13.5727	0.206772	2.82665	1.4991	1.36325	3.39961e-08	7.46857	Unpaired t-test	0.00364609	permutation FDR (250 perm)	1	1.98907e-07	FDR correction BH
Hdc~A0A0B4KEQ1	VMAT~Control	VMAT	Control	15.1655	0.318934	13.6713	0.38039	2.81714	1.49423	1.22278	5.1632e-05	4.28708	Unpaired t-test	0.0064783	permutation FDR (250 perm)	1	0.000108713	FDR correction BH
comt~M9PH10	VMAT~Control	VMAT	Control	18.1711	0.0539431	16.6804	0.133589	2.81012	1.49063	1.4004	5.14535e-10	9.28858	Unpaired t-test	0.00305699	permutation FDR (250 perm)	1	7.3407e-09	FDR correction BH
MESK2~Q9I7V7	VMAT~Control	VMAT	Control	17.8097	0.124203	16.3358	0.213391	2.77776	1.47392	1.32736	1.06677e-07	6.97193	Unpaired t-test	0.00422707	permutation FDR (250 perm)	1	5.06288e-07	FDR correction BH
svr~X2J9Z1	VMAT~Control	VMAT	Control	15.2446	0.142294	13.7765	0.401599	2.76664	1.46813	1.23317	1.63369e-05	4.78683	Unpaired t-test	0.00623444	permutation FDR (250 perm)	1	3.86503e-05	FDR correction BH
Lrpprc2~Q9W592	VMAT~Control	VMAT	Control	15.0905	0.336066	13.6281	0.56166	2.75581	1.46248	1.13132	0.000540278	3.26738	Unpaired t-test	0.00898142	permutation FDR (250 perm)	1	0.000903278	FDR correction BH
Dmel\CG6230~Q9VKJ6	VMAT~Control	VMAT	Control	15.234	0.396397	13.7832	0.338979	2.7336	1.4508	1.1764	9.88613e-05	4.00497	Unpaired t-test	0.00753898	permutation FDR (250 perm)	1	0.000194744	FDR correction BH
red~Q9I7J4	VMAT~Control	VMAT	Control	16.2503	0.174251	14.819	0.23156	2.69698	1.43134	1.26712	6.35135e-07	6.19713	Unpaired t-test	0.00548478	permutation FDR (250 perm)	1	2.27913e-06	FDR correction BH
nmd~X2J7P4	VMAT~Control	VMAT	Control	15.6603	0.181909	14.2304	0.987118	2.69437	1.42995	0.986928	0.00972741	2.012	Unpaired t-test	0.01419	permutation FDR (250 perm)	1	0.0134617	FDR correction BH
lace~Q9V3F2	VMAT~Control	VMAT	Control	15.8364	0.268171	14.4119	0.164929	2.68414	1.42446	1.24866	1.42838e-06	5.84516	Unpaired t-test	0.00593436	permutation FDR (250 perm)	1	4.60603e-06	FDR correction BH
ND-20~Q9VXK7	VMAT~Control	VMAT	Control	18.0158	0.27914	16.5917	0.634396	2.68347	1.4241	1.08713	0.000988473	3.00504	Unpaired t-test	0.0104205	permutation FDR (250 perm)	1	0.00158183	FDR correction BH
Dmel\CG10089~Q9VU80	VMAT~Control	VMAT	Control	15.5297	0.590381	14.1074	0.80573	2.68007	1.42227	0.983106	0.00975507	2.01077	Unpaired t-test	0.0143372	permutation FDR (250 perm)	1	0.013492	FDR correction BH
Ocrl~O46094	VMAT~Control	VMAT	Control	17.3268	0.0556468	15.9049	0.163357	2.67949	1.42196	1.32008	4.77917e-09	8.32065	Unpaired t-test	0.0043587	permutation FDR (250 perm)	1	4.21355e-08	FDR correction BH
Timp~Q9VH14	VMAT~Control	VMAT	Control	15.0624	0.110701	13.6432	0.344416	2.67438	1.4192	1.22157	5.2088e-06	5.28326	Unpaired t-test	0.00648216	permutation FDR (250 perm)	1	1.4341e-05	FDR correction BH
GstO2~Q9VSL4	VMAT~Control	VMAT	Control	15.2588	0.516481	13.844	0.530814	2.66633	1.41486	1.06283	0.00163257	2.78713	Unpaired t-test	0.0113299	permutation FDR (250 perm)	1	0.00251674	FDR correction BH
Nt5c~Q7K3S2	VMAT~Control	VMAT	Control	16.4889	0.0943829	15.0797	0.0591232	2.65592	1.40921	1.34235	7.07188e-11	10.1505	Unpaired t-test	0.00393592	permutation FDR (250 perm)	1	1.61623e-09	FDR correction BH
Tdc2~A1Z6N4	VMAT~Control	VMAT	Control	18.6739	0.14109	17.2675	0.166818	2.65075	1.4064	1.28121	5.19373e-08	7.28452	Unpaired t-test	0.00513678	permutation FDR (250 perm)	1	2.8009e-07	FDR correction BH
Gpat4~A0A0B4LHH1	VMAT~Control	VMAT	Control	15.4216	0.228899	14.017	0.089779	2.6474	1.40458	1.26543	1.61999e-07	6.79049	Unpaired t-test	0.00552344	permutation FDR (250 perm)	1	7.26373e-07	FDR correction BH
Mhc~M9NEP1	VMAT~Control	VMAT	Control	15.3022	0.031388	13.8998	0.95137	2.64337	1.40238	0.983644	0.00809089	2.092	Unpaired t-test	0.0143045	permutation FDR (250 perm)	1	0.0114116	FDR correction BH
RpS7~Q8IMI7	VMAT~Control	VMAT	Control	15.8516	0.28746	14.4533	0.853504	2.63599	1.39834	0.996848	0.00600247	2.22167	Unpaired t-test	0.0137326	permutation FDR (250 perm)	1	0.00858433	FDR correction BH
Osbp~Q9VC05	VMAT~Control	VMAT	Control	17.6716	0.200282	16.2794	0.225985	2.62483	1.39222	1.22658	1.20125e-06	5.92037	Unpaired t-test	0.00638573	permutation FDR (250 perm)	1	3.95228e-06	FDR correction BH
brp~A0A0B4K6V0	VMAT~Control	VMAT	Control	18.6765	0.159041	17.2857	0.121227	2.62229	1.39083	1.27665	2.46954e-08	7.60738	Unpaired t-test	0.00524311	permutation FDR (250 perm)	1	1.53442e-07	FDR correction BH
AP-2alpha~P91926	VMAT~Control	VMAT	Control	19.4018	0.0334336	18.0115	0.0537851	2.62136	1.39031	1.35202	2.9713e-13	12.5271	Unpaired t-test	0.00379019	permutation FDR (250 perm)	1	4.99603e-11	FDR correction BH
Hmgs~Q7K4Q9	VMAT~Control	VMAT	Control	16.1578	0.318	14.7706	0.446836	2.61561	1.38715	1.11393	0.000210819	3.67609	Unpaired t-test	0.00952997	permutation FDR (250 perm)	1	0.000386502	FDR correction BH
Spt-I~Q6NR46	VMAT~Control	VMAT	Control	16.0877	0.391495	14.7058	0.134814	2.60601	1.38184	1.16594	2.1538e-05	4.66679	Unpaired t-test	0.00781089	permutation FDR (250 perm)	1	4.95122e-05	FDR correction BH
Sccpdh1~Q9VN86	VMAT~Control	VMAT	Control	15.8024	0.241068	14.4312	1.10662	2.58686	1.3712	0.910188	0.0220392	1.6568	Unpaired t-test	0.0177015	permutation FDR (250 perm)	1	0.0288705	FDR correction BH
CG30023~Q86PD3	VMAT~Control	VMAT	Control	15.4101	0.0406041	14.0403	0.661297	2.58439	1.36982	1.05672	0.000946043	3.02409	Unpaired t-test	0.0115535	permutation FDR (250 perm)	1	0.00151599	FDR correction BH
alphaTub67C~P06606	VMAT~Control	VMAT	Control	16.0764	0.231085	14.7069	0.507281	2.58376	1.36947	1.0962	0.000264216	3.57804	Unpaired t-test	0.010191	permutation FDR (250 perm)	1	0.000478803	FDR correction BH
wdp~Q9W266	VMAT~Control	VMAT	Control	17.4131	0.161065	16.0509	0.223963	2.57069	1.36215	1.21256	6.36724e-07	6.19605	Unpaired t-test	0.00666923	permutation FDR (250 perm)	1	2.28135e-06	FDR correction BH
Trhn~Q9W0K2	VMAT~Control	VMAT	Control	18.0765	0.0688086	16.7226	0.197926	2.55593	1.35385	1.23785	5.01346e-08	7.29986	Unpaired t-test	0.00616884	permutation FDR (250 perm)	1	2.71928e-07	FDR correction BH
mew~X2JDJ5	VMAT~Control	VMAT	Control	16.8277	0.136566	15.4744	0.149966	2.55498	1.35331	1.24077	3.68204e-08	7.43391	Unpaired t-test	0.00610709	permutation FDR (250 perm)	1	2.1192e-07	FDR correction BH
l(2)k05819~Q7KU45	VMAT~Control	VMAT	Control	15.0855	0.348029	13.7332	0.360558	2.55322	1.35232	1.10474	0.000126233	3.89883	Unpaired t-test	0.00985653	permutation FDR (250 perm)	1	0.000242178	FDR correction BH
Mctp~A1ZBD6-3	VMAT~Control	VMAT	Control	14.683	0.19758	13.3366	0.427072	2.54285	1.34644	1.11236	7.85065e-05	4.10509	Unpaired t-test	0.00960799	permutation FDR (250 perm)	1	0.000157683	FDR correction BH
ArfGAP1~Q9VTX5	VMAT~Control	VMAT	Control	19.9504	0.0394994	18.6047	0.086119	2.54159	1.34573	1.29103	2.25218e-11	10.6474	Unpaired t-test	0.00494436	permutation FDR (250 perm)	1	6.97583e-10	FDR correction BH
Sfxn1-3~Q9VN13	VMAT~Control	VMAT	Control	15.7144	0.151407	14.3779	0.225186	2.52526	1.33643	1.1918	6.52153e-07	6.18565	Unpaired t-test	0.00713327	permutation FDR (250 perm)	1	2.32249e-06	FDR correction BH
mys~X2JE30	VMAT~Control	VMAT	Control	18.5738	0.0508434	17.2391	0.112706	2.5221	1.33462	1.26469	3.39238e-10	9.4695	Unpaired t-test	0.00554277	permutation FDR (250 perm)	1	5.5456e-09	FDR correction BH
Ih~A1Z9N8	VMAT~Control	VMAT	Control	19.6661	0.179232	18.3391	0.411129	2.50884	1.32702	1.10532	5.95684e-05	4.22498	Unpaired t-test	0.00982613	permutation FDR (250 perm)	1	0.000123437	FDR correction BH
NTPase~O76268	VMAT~Control	VMAT	Control	16.3316	0.120434	15.0083	0.173409	2.50223	1.32322	1.20906	6.70678e-08	7.17349	Unpaired t-test	0.00676671	permutation FDR (250 perm)	1	3.39522e-07	FDR correction BH
Rgk1~A1ZBJ6	VMAT~Control	VMAT	Control	15.5452	0.529639	14.2264	0.466725	2.49458	1.31879	1.00235	0.00189584	2.7222	Unpaired t-test	0.013513	permutation FDR (250 perm)	1	0.00288669	FDR correction BH
Wdfy2~Q9VKW1	VMAT~Control	VMAT	Control	17.8701	0.132765	16.5572	0.516767	2.48442	1.31291	1.05999	0.000260942	3.58346	Unpaired t-test	0.0114456	permutation FDR (250 perm)	1	0.000473233	FDR correction BH
Sac1~M9MRM4	VMAT~Control	VMAT	Control	16.9053	0.106484	15.5933	0.241528	2.48288	1.31201	1.17349	5.98721e-07	6.22278	Unpaired t-test	0.00760803	permutation FDR (250 perm)	1	2.16496e-06	FDR correction BH
dare~Q9V3T9	VMAT~Control	VMAT	Control	14.9128	0.207077	13.6022	0.231997	2.48041	1.31058	1.15057	2.73088e-06	5.5637	Unpaired t-test	0.00836641	permutation FDR (250 perm)	1	8.10653e-06	FDR correction BH
Dg~A1ZA89	VMAT~Control	VMAT	Control	16.8004	0.163003	15.4913	0.212937	2.47789	1.30911	1.16893	7.07936e-07	6.15001	Unpaired t-test	0.0077383	permutation FDR (250 perm)	1	2.48729e-06	FDR correction BH
hrm~Q7JWI7	VMAT~Control	VMAT	Control	16.1887	0.12867	14.8855	0.288456	2.46779	1.30322	1.14192	3.30884e-06	5.48032	Unpaired t-test	0.0086619	permutation FDR (250 perm)	1	9.62794e-06	FDR correction BH
Dmel\CG1344~A1Z6G6	VMAT~Control	VMAT	Control	16.4543	0.191272	15.1513	0.401902	2.46734	1.30296	1.08666	6.50742e-05	4.18659	Unpaired t-test	0.0104376	permutation FDR (250 perm)	1	0.00013332	FDR correction BH
POLDIP2~Q9VNC0	VMAT~Control	VMAT	Control	15.1548	0.15549	13.8541	0.346623	2.46351	1.30072	1.11182	1.7269e-05	4.76273	Unpaired t-test	0.00962702	permutation FDR (250 perm)	1	4.05402e-05	FDR correction BH
DmTOM1~M9PF36	VMAT~Control	VMAT	Control	21.9959	0.0380679	20.6994	0.0583628	2.45643	1.29656	1.25738	1.54157e-12	11.812	Unpaired t-test	0.00571898	permutation FDR (250 perm)	1	1.22877e-10	FDR correction BH
path~Q9VT04	VMAT~Control	VMAT	Control	18.7537	0.0883855	17.462	0.126687	2.44817	1.2917	1.20823	4.13974e-09	8.38303	Unpaired t-test	0.00678077	permutation FDR (250 perm)	1	3.76253e-08	FDR correction BH
Pu~P48596-2	VMAT~Control	VMAT	Control	15.9603	0.408213	14.6805	1.41968	2.42799	1.27976	0.770652	0.0814574	1.08907	Unpaired t-test	0.0303367	permutation FDR (250 perm)	1	0.0985865	FDR correction BH
Rme-8~A0A0B4LFW6	VMAT~Control	VMAT	Control	17.2125	0.0879799	15.9337	0.140891	2.42632	1.27877	1.19034	9.24866e-09	8.03392	Unpaired t-test	0.0071908	permutation FDR (250 perm)	1	7.06862e-08	FDR correction BH
Ppox~Q9VC52	VMAT~Control	VMAT	Control	14.7748	1.03809	13.4988	0.245357	2.42164	1.27598	0.86388	0.0232996	1.63265	Unpaired t-test	0.0205322	permutation FDR (250 perm)	1	0.0303862	FDR correction BH
RhoL~D3DMW7	VMAT~Control	VMAT	Control	15.5712	0.325662	14.2971	0.632597	2.4185	1.27411	0.966561	0.00250127	2.60184	Unpaired t-test	0.0150844	permutation FDR (250 perm)	1	0.0037527	FDR correction BH
Pka-R2~P81900	VMAT~Control	VMAT	Control	19.4521	0.056614	18.1813	0.211559	2.4129	1.27077	1.15741	1.39701e-07	6.8548	Unpaired t-test	0.0081145	permutation FDR (250 perm)	1	6.39135e-07	FDR correction BH
muc~Q7KTK9	VMAT~Control	VMAT	Control	15.1305	0.547209	13.8619	0.469741	2.40924	1.26858	0.959212	0.00280504	2.55206	Unpaired t-test	0.0154283	permutation FDR (250 perm)	1	0.0041686	FDR correction BH
pch2~Q8SX76	VMAT~Control	VMAT	Control	15.1723	0.358059	13.9113	0.461776	2.39653	1.26095	0.999703	0.000696691	3.15696	Unpaired t-test	0.0136234	permutation FDR (250 perm)	1	0.00114048	FDR correction BH
Dmel\CG2004~Q9W3C3	VMAT~Control	VMAT	Control	15.5951	0.324126	14.3362	0.983573	2.39318	1.25893	0.860432	0.0216244	1.66506	Unpaired t-test	0.0207548	permutation FDR (250 perm)	1	0.0283745	FDR correction BH
prt~Q9VCJ5	VMAT~Control	VMAT	Control	15.0398	0.32092	13.783	0.301587	2.38972	1.25684	1.05004	8.01988e-05	4.09583	Unpaired t-test	0.0117806	permutation FDR (250 perm)	1	0.000160807	FDR correction BH
ReepB~A1Z9M2	VMAT~Control	VMAT	Control	16.4789	0.344798	15.224	0.198477	2.38643	1.25485	1.06531	3.48655e-05	4.4576	Unpaired t-test	0.0112379	permutation FDR (250 perm)	1	7.67438e-05	FDR correction BH
unc-13~Q8IM86	VMAT~Control	VMAT	Control	19.002	0.12581	17.7502	0.275909	2.38147	1.25185	1.10236	3.29269e-06	5.48245	Unpaired t-test	0.00995154	permutation FDR (250 perm)	1	9.5928e-06	FDR correction BH
Cyp9b2~Q9V4I1	VMAT~Control	VMAT	Control	16.6224	0.178916	15.3723	0.662247	2.37851	1.25006	0.956592	0.0022332	2.65107	Unpaired t-test	0.0155375	permutation FDR (250 perm)	1	0.00337634	FDR correction BH
drpr~Q9W0A0-3	VMAT~Control	VMAT	Control	15.85	0.43441	14.6065	0.137792	2.36775	1.24352	1.03298	0.000115501	3.93742	Unpaired t-test	0.01241	permutation FDR (250 perm)	1	0.000223043	FDR correction BH
Gbeta13F~A4V4I0	VMAT~Control	VMAT	Control	16.0371	1.25218	14.8005	1.21227	2.35639	1.23658	0.694928	0.143706	0.842524	Unpaired t-test	0.0438105	permutation FDR (250 perm)	1	0.16862	FDR correction BH
BcDNA:RE18604~Q7JRI6	VMAT~Control	VMAT	Control	18.5639	0.0483804	17.3355	0.207119	2.34305	1.22838	1.12169	1.46052e-07	6.83549	Unpaired t-test	0.00927558	permutation FDR (250 perm)	1	6.66291e-07	FDR correction BH
Dmel\CG6638~Q9VSL9	VMAT~Control	VMAT	Control	18.7303	0.284627	17.5116	0.292735	2.32733	1.21868	1.03051	5.53975e-05	4.25651	Unpaired t-test	0.0124761	permutation FDR (250 perm)	1	0.000115506	FDR correction BH
VhaAC39-1~Q9W4P5	VMAT~Control	VMAT	Control	22.9283	0.715102	21.7256	0.587558	2.30172	1.20271	0.850631	0.0156783	1.8047	Unpaired t-test	0.0215137	permutation FDR (250 perm)	1	0.0209697	FDR correction BH
retm~B5RIN0	VMAT~Control	VMAT	Control	14.6592	0.0915655	13.4606	0.298732	2.29519	1.19862	1.05166	6.35928e-06	5.19659	Unpaired t-test	0.0117182	permutation FDR (250 perm)	1	1.71289e-05	FDR correction BH
Trs31~Q7K2Q8	VMAT~Control	VMAT	Control	18.1821	0.0727325	16.9843	0.293259	2.29394	1.19783	1.05524	4.74066e-06	5.32416	Unpaired t-test	0.0115856	permutation FDR (250 perm)	1	1.31909e-05	FDR correction BH
lt~Q7PL76	VMAT~Control	VMAT	Control	17.1562	0.129777	15.9585	0.1414	2.29381	1.19775	1.10307	6.9864e-08	7.15575	Unpaired t-test	0.00993064	permutation FDR (250 perm)	1	3.49915e-07	FDR correction BH
if~P12080-2	VMAT~Control	VMAT	Control	14.4896	0.203659	13.2964	0.491768	2.28673	1.19329	0.963851	0.000527156	3.27806	Unpaired t-test	0.0152105	permutation FDR (250 perm)	1	0.00088511	FDR correction BH
exu~E1JGN9	VMAT~Control	VMAT	Control	16.0527	0.48857	14.8595	0.131302	2.28662	1.19321	0.973061	0.000360772	3.44277	Unpaired t-test	0.0147906	permutation FDR (250 perm)	1	0.000627221	FDR correction BH
Nup205~Q8IQV9-2	VMAT~Control	VMAT	Control	16.0887	2.68447	14.8957	2.04206	2.28627	1.19299	0.475599	0.447355	0.349347	Unpaired t-test	0.137879	permutation FDR (250 perm)	1	0.485288	FDR correction BH
RapGAP1~Q9VM02	VMAT~Control	VMAT	Control	15.7089	0.219926	14.5181	0.227305	2.28283	1.19083	1.04326	7.50943e-06	5.12439	Unpaired t-test	0.0120378	permutation FDR (250 perm)	1	1.95328e-05	FDR correction BH
Apl~M9PFW8	VMAT~Control	VMAT	Control	15.3548	0.303673	14.1653	0.539308	2.28077	1.18952	0.931646	0.00156757	2.80477	Unpaired t-test	0.0166894	permutation FDR (250 perm)	1	0.0024213	FDR correction BH
Sp7~Q9V3Z2	VMAT~Control	VMAT	Control	19.1291	0.367541	17.9399	0.391312	2.28027	1.18921	0.958969	0.000575792	3.23973	Unpaired t-test	0.0154377	permutation FDR (250 perm)	1	0.00095789	FDR correction BH
BG:DS04929.1~Q9V416	VMAT~Control	VMAT	Control	15.0729	0.481001	13.8852	0.669045	2.27788	1.18769	0.867874	0.00912876	2.03959	Unpaired t-test	0.0202355	permutation FDR (250 perm)	1	0.0127079	FDR correction BH
mtd~A0A0B4K620	VMAT~Control	VMAT	Control	21.6205	0.114521	20.4384	0.160192	2.26916	1.18216	1.08648	1.01112e-07	6.9952	Unpaired t-test	0.0104528	permutation FDR (250 perm)	1	4.84761e-07	FDR correction BH
Src64B~M9MSK3	VMAT~Control	VMAT	Control	14.9803	0.128472	13.8041	0.358758	2.25978	1.17618	1.00492	4.18563e-05	4.37824	Unpaired t-test	0.0134131	permutation FDR (250 perm)	1	9.01461e-05	FDR correction BH
Dmel\CG8155~Q5BI03	VMAT~Control	VMAT	Control	14.8431	0.110397	13.6675	0.479255	2.25885	1.17559	0.963642	0.000325923	3.48688	Unpaired t-test	0.0152124	permutation FDR (250 perm)	1	0.000572555	FDR correction BH
Nup154~Q9V463	VMAT~Control	VMAT	Control	16.9501	0.128103	15.7772	0.103021	2.25466	1.17291	1.09258	1.93029e-08	7.71438	Unpaired t-test	0.010286	permutation FDR (250 perm)	1	1.2622e-07	FDR correction BH
Rac2~M9PBU2	VMAT~Control	VMAT	Control	15.5732	0.64931	14.4013	0.927568	2.25315	1.17195	0.778	0.0431779	1.36474	Unpaired t-test	0.0292665	permutation FDR (250 perm)	1	0.0543242	FDR correction BH
Snap24~Q9VH76	VMAT~Control	VMAT	Control	19.3606	0.0646834	18.1892	0.106733	2.25237	1.17144	1.10952	1.3385e-09	8.87338	Unpaired t-test	0.00968331	permutation FDR (250 perm)	1	1.53699e-08	FDR correction BH
Akap200~Q9VLL3-2	VMAT~Control	VMAT	Control	18.4377	0.181209	17.2664	0.249046	2.25223	1.17135	1.02954	6.86763e-06	5.16319	Unpaired t-test	0.0125102	permutation FDR (250 perm)	1	1.82465e-05	FDR correction BH
Scox~Q9VMX4	VMAT~Control	VMAT	Control	15.1257	0.135063	13.9546	0.393439	2.25194	1.17117	0.987468	8.95964e-05	4.04771	Unpaired t-test	0.0141618	permutation FDR (250 perm)	1	0.000177983	FDR correction BH
colt~Q9VQG4	VMAT~Control	VMAT	Control	15.7142	0.211376	14.5441	0.183747	2.25026	1.17009	1.03984	2.95623e-06	5.52926	Unpaired t-test	0.0121777	permutation FDR (250 perm)	1	8.68784e-06	FDR correction BH
PPO1~Q7K2W6	VMAT~Control	VMAT	Control	15.7141	0.273854	14.5446	0.102049	2.24937	1.16952	1.03434	4.35805e-06	5.36071	Unpaired t-test	0.0123762	permutation FDR (250 perm)	1	1.22699e-05	FDR correction BH
SMAP~A1Z7K6	VMAT~Control	VMAT	Control	17.2575	0.151791	16.0938	0.215696	2.2403	1.16369	1.04091	1.79904e-06	5.74496	Unpaired t-test	0.0121304	permutation FDR (250 perm)	1	5.61664e-06	FDR correction BH
CD98hc~Q9VHX9	VMAT~Control	VMAT	Control	16.7974	0.108687	15.6394	0.104804	2.23149	1.15801	1.08476	9.59254e-09	8.01807	Unpaired t-test	0.0105116	permutation FDR (250 perm)	1	7.28414e-08	FDR correction BH
Pka-C1~P12370	VMAT~Control	VMAT	Control	17.0741	0.045769	15.9184	0.263269	2.22781	1.15563	1.03227	2.15963e-06	5.66562	Unpaired t-test	0.0124214	permutation FDR (250 perm)	1	6.61951e-06	FDR correction BH
Dmel\CG6055~Q9VM07	VMAT~Control	VMAT	Control	16.6666	0.228897	15.521	0.378118	2.2125	1.14568	0.95659	0.000173921	3.75965	Unpaired t-test	0.0155375	permutation FDR (250 perm)	1	0.000323644	FDR correction BH
CkIalpha~E1JJI5	VMAT~Control	VMAT	Control	15.7391	0.199575	14.6001	0.148268	2.20234	1.13904	1.02507	1.27351e-06	5.895	Unpaired t-test	0.0126601	permutation FDR (250 perm)	1	4.14638e-06	FDR correction BH
Dmel\CG2145~X2JJD6	VMAT~Control	VMAT	Control	16.0946	0.22898	14.9565	0.234932	2.20091	1.1381	0.992487	1.54072e-05	4.81228	Unpaired t-test	0.0138936	permutation FDR (250 perm)	1	3.67462e-05	FDR correction BH
Dhpr~Q9VSU6	VMAT~Control	VMAT	Control	14.438	0.258348	13.301	0.397781	2.19926	1.13702	0.938042	0.000318906	3.49634	Unpaired t-test	0.016391	permutation FDR (250 perm)	1	0.000562746	FDR correction BH
Snap29~Q9W1I8	VMAT~Control	VMAT	Control	18.6404	0.0386229	17.506	0.109596	2.19521	1.13436	1.07832	9.11122e-10	9.04042	Unpaired t-test	0.0107324	permutation FDR (250 perm)	1	1.14084e-08	FDR correction BH
Mitofilin~A0A0B4KHL7	VMAT~Control	VMAT	Control	17.0232	0.0807508	15.8929	0.209458	2.18906	1.13031	1.02719	5.3079e-07	6.27508	Unpaired t-test	0.0125679	permutation FDR (250 perm)	1	1.95843e-06	FDR correction BH
Usp20-33~Q7JW61	VMAT~Control	VMAT	Control	16.6847	0.157402	15.5571	0.578538	2.18501	1.12764	0.889212	0.00181282	2.74165	Unpaired t-test	0.0188494	permutation FDR (250 perm)	1	0.00277643	FDR correction BH
primo-1~P82890	VMAT~Control	VMAT	Control	15.2559	0.259051	14.13	0.600534	2.18241	1.12592	0.871128	0.00321505	2.49281	Unpaired t-test	0.0200779	permutation FDR (250 perm)	1	0.00474498	FDR correction BH
yl~P98163-2	VMAT~Control	VMAT	Control	14.7189	0.325733	13.5931	0.384318	2.1822	1.12579	0.918784	0.000539863	3.26772	Unpaired t-test	0.0172979	permutation FDR (250 perm)	1	0.000903225	FDR correction BH
Dmc1~Q0E9B5	VMAT~Control	VMAT	Control	15.184	0.163019	14.0631	0.55626	2.17495	1.12098	0.89021	0.00150302	2.82304	Unpaired t-test	0.018803	permutation FDR (250 perm)	1	0.00232617	FDR correction BH
Arp1~P45889	VMAT~Control	VMAT	Control	16.4341	0.0916891	15.3144	0.2819	2.17307	1.11974	0.988668	7.29608e-06	5.13691	Unpaired t-test	0.0140997	permutation FDR (250 perm)	1	1.92329e-05	FDR correction BH
Rab10~O15971	VMAT~Control	VMAT	Control	15.8497	0.130389	14.731	0.0699268	2.17148	1.11868	1.04925	1.10171e-08	7.95793	Unpaired t-test	0.0117977	permutation FDR (250 perm)	1	7.9573e-08	FDR correction BH
Fas2~X2JCI0	VMAT~Control	VMAT	Control	17.6474	0.149507	16.53	0.14709	2.1695	1.11736	1.02155	3.12875e-07	6.50463	Unpaired t-test	0.0127977	permutation FDR (250 perm)	1	1.2444e-06	FDR correction BH
CG8306~Q960W6	VMAT~Control	VMAT	Control	16.0872	0.332363	14.9707	0.257659	2.1682	1.11649	0.939754	0.00014381	3.84221	Unpaired t-test	0.0163087	permutation FDR (250 perm)	1	0.000272568	FDR correction BH
PCB~Q0E9E2	VMAT~Control	VMAT	Control	20.7707	0.185909	19.6581	0.161466	2.16239	1.11263	1.00226	1.44608e-06	5.83981	Unpaired t-test	0.0135167	permutation FDR (250 perm)	1	4.65673e-06	FDR correction BH
mRpL2~Q9VTF8	VMAT~Control	VMAT	Control	16.1004	0.204485	14.9898	0.248491	2.15931	1.11057	0.970846	1.61251e-05	4.7925	Unpaired t-test	0.0148901	permutation FDR (250 perm)	1	3.83033e-05	FDR correction BH
Dmel\CG8768~Q8T0N5	VMAT~Control	VMAT	Control	16.9803	0.116	15.8707	0.172231	2.15789	1.10962	1.01533	3.04131e-07	6.51694	Unpaired t-test	0.0130024	permutation FDR (250 perm)	1	1.21343e-06	FDR correction BH
Desat1~Q7K4Y0	VMAT~Control	VMAT	Control	18.3424	0.1164	17.235	0.259166	2.1547	1.10749	0.982639	5.51245e-06	5.25866	Unpaired t-test	0.0143542	permutation FDR (250 perm)	1	1.51415e-05	FDR correction BH
EndoB~Q8SYD9	VMAT~Control	VMAT	Control	21.476	0.0642589	20.3689	0.161452	2.15408	1.10707	1.02724	5.73405e-08	7.24154	Unpaired t-test	0.012566	permutation FDR (250 perm)	1	3.04694e-07	FDR correction BH
mfrn~Q9VAY3	VMAT~Control	VMAT	Control	15.782	0.338232	14.6775	0.192943	2.15023	1.10449	0.940681	8.43317e-05	4.07401	Unpaired t-test	0.0162675	permutation FDR (250 perm)	1	0.000168235	FDR correction BH
side-IV~Q9VFU7	VMAT~Control	VMAT	Control	14.5933	0.0707709	13.4899	0.463797	2.14859	1.10339	0.912029	0.000368687	3.43334	Unpaired t-test	0.0176082	permutation FDR (250 perm)	1	0.000638624	FDR correction BH
Rala~P48555	VMAT~Control	VMAT	Control	18.4003	0.120284	17.2979	0.0605873	2.14704	1.10235	1.03973	5.0999e-09	8.29244	Unpaired t-test	0.0121834	permutation FDR (250 perm)	1	4.44636e-08	FDR correction BH
ClpP~Q9VKY3	VMAT~Control	VMAT	Control	15.9582	0.189195	14.8592	0.333886	2.1421	1.09902	0.938035	7.79581e-05	4.10814	Unpaired t-test	0.016391	permutation FDR (250 perm)	1	0.000156849	FDR correction BH
nrv2~A4V0B5	VMAT~Control	VMAT	Control	17.3889	0.057645	16.293	0.0982044	2.13746	1.0959	1.0428	1.04765e-09	8.97979	Unpaired t-test	0.0120548	permutation FDR (250 perm)	1	1.25825e-08	FDR correction BH
CT19169~Q961R9	VMAT~Control	VMAT	Control	17.4493	0.078021	16.3548	0.0674937	2.13549	1.09457	1.04629	4.01817e-10	9.39597	Unpaired t-test	0.0119055	permutation FDR (250 perm)	1	6.26409e-09	FDR correction BH
dysc~M9PFJ0	VMAT~Control	VMAT	Control	14.8467	0.324787	13.7524	0.241279	2.13505	1.09427	0.926605	0.000124007	3.90655	Unpaired t-test	0.0169057	permutation FDR (250 perm)	1	0.000238102	FDR correction BH
Dmel\CG13928~Q9W0C3	VMAT~Control	VMAT	Control	15.4991	0.267567	14.4071	0.213717	2.13168	1.09199	0.946966	3.17796e-05	4.49785	Unpaired t-test	0.0159495	permutation FDR (250 perm)	1	7.04418e-05	FDR correction BH
Dmel\CG4199~O77266	VMAT~Control	VMAT	Control	17.3642	0.121418	16.2741	0.186577	2.1289	1.09011	0.991412	6.87688e-07	6.16261	Unpaired t-test	0.013953	permutation FDR (250 perm)	1	2.43431e-06	FDR correction BH
Abcd3~M9PF96	VMAT~Control	VMAT	Control	16.9282	0.346867	15.8387	0.209802	2.12798	1.08948	0.922279	0.000130439	3.88459	Unpaired t-test	0.0171261	permutation FDR (250 perm)	1	0.000249232	FDR correction BH
ND-B17.2~Q9VQD7	VMAT~Control	VMAT	Control	17.3688	0.333177	16.2834	0.511639	2.12197	1.08541	0.852602	0.00262158	2.58144	Unpaired t-test	0.0213395	permutation FDR (250 perm)	1	0.00391821	FDR correction BH
yata~Q9VAH7	VMAT~Control	VMAT	Control	17.804	0.132761	16.72	0.177719	2.1199	1.084	0.986164	7.01523e-07	6.15396	Unpaired t-test	0.0142086	permutation FDR (250 perm)	1	2.47452e-06	FDR correction BH
Dmel\CG1648~Q7K2P3	VMAT~Control	VMAT	Control	22.5918	0.105482	21.51	0.11677	2.11664	1.08178	1.01066	2.76213e-08	7.55876	Unpaired t-test	0.0131738	permutation FDR (250 perm)	1	1.67579e-07	FDR correction BH
ND-18~Q9VWI0	VMAT~Control	VMAT	Control	18.0356	0.470759	16.9542	0.662132	2.11601	1.08134	0.793166	0.0138969	1.85708	Unpaired t-test	0.0272974	permutation FDR (250 perm)	1	0.0187577	FDR correction BH
BcDNA:HL07910~Q8MZI3	VMAT~Control	VMAT	Control	15.9934	0.188907	14.9133	0.321693	2.11414	1.08007	0.92564	7.1284e-05	4.14701	Unpaired t-test	0.0169636	permutation FDR (250 perm)	1	0.000144408	FDR correction BH
Rab1~O18332	VMAT~Control	VMAT	Control	18.7695	0.0474132	17.6939	0.130185	2.10767	1.07565	1.01289	8.52402e-09	8.06936	Unpaired t-test	0.0130947	permutation FDR (250 perm)	1	6.63484e-08	FDR correction BH
Dmel\CG5937~Q9W444	VMAT~Control	VMAT	Control	14.677	0.209853	13.6029	0.326313	2.10536	1.07406	0.915263	0.00010273	3.9883	Unpaired t-test	0.017454	permutation FDR (250 perm)	1	0.000202027	FDR correction BH
Gp93~Q9VAY2	VMAT~Control	VMAT	Control	16.0687	0.131408	14.9985	0.319501	2.09977	1.07023	0.927012	4.05816e-05	4.39167	Unpaired t-test	0.0168833	permutation FDR (250 perm)	1	8.74808e-05	FDR correction BH
Sfp24Bb~B4ZJ91	VMAT~Control	VMAT	Control	17.5948	0.572489	16.5264	0.285646	2.09708	1.06838	0.830698	0.0038849	2.41062	Unpaired t-test	0.0232707	permutation FDR (250 perm)	1	0.00567311	FDR correction BH
kdn~Q9W401	VMAT~Control	VMAT	Control	18.1595	0.388332	17.0942	0.486726	2.09259	1.06529	0.833257	0.0033427	2.4759	Unpaired t-test	0.0230486	permutation FDR (250 perm)	1	0.00492718	FDR correction BH
CadN~O15943-8	VMAT~Control	VMAT	Control	16.642	0.130825	15.5768	0.322423	2.09244	1.06519	0.921753	4.48452e-05	4.34828	Unpaired t-test	0.0171634	permutation FDR (250 perm)	1	9.56209e-05	FDR correction BH
Mccc1~Q9V9T5	VMAT~Control	VMAT	Control	21.2235	0.184658	20.1625	0.2131	2.08631	1.06095	0.942146	7.55361e-06	5.12185	Unpaired t-test	0.0162039	permutation FDR (250 perm)	1	1.96261e-05	FDR correction BH
Cyp6d5~Q9VFP1	VMAT~Control	VMAT	Control	16.996	0.162815	15.9363	0.235829	2.08451	1.05971	0.939323	8.80657e-06	5.05519	Unpaired t-test	0.0163143	permutation FDR (250 perm)	1	2.25578e-05	FDR correction BH
Dmel\CG8043~Q9VHN4	VMAT~Control	VMAT	Control	15.7821	0.232174	14.7234	0.223429	2.08302	1.05867	0.925333	2.46298e-05	4.60854	Unpaired t-test	0.0169785	permutation FDR (250 perm)	1	5.60179e-05	FDR correction BH
TyrRS-m~Q9W107	VMAT~Control	VMAT	Control	15.6692	0.286046	14.6105	0.113207	2.08299	1.05865	0.930622	1.65243e-05	4.78188	Unpaired t-test	0.0167137	permutation FDR (250 perm)	1	3.89761e-05	FDR correction BH
Dmel\CG9399~Q9VHB1	VMAT~Control	VMAT	Control	17.5361	0.164154	16.479	0.238475	2.08075	1.05711	0.935928	9.84607e-06	5.00674	Unpaired t-test	0.0164918	permutation FDR (250 perm)	1	2.4736e-05	FDR correction BH
MSBP~Q9VXM4	VMAT~Control	VMAT	Control	17.121	0.221338	16.0666	0.198374	2.07695	1.05447	0.930747	1.26758e-05	4.89703	Unpaired t-test	0.0167081	permutation FDR (250 perm)	1	3.0921e-05	FDR correction BH
Dmel\CG41099~Q7PLP4	VMAT~Control	VMAT	Control	16.705	0.0922553	15.6557	0.0720144	2.06958	1.04934	0.997149	2.09563e-09	8.67869	Unpaired t-test	0.0137156	permutation FDR (250 perm)	1	2.23218e-08	FDR correction BH
Orp8~Q8IN56	VMAT~Control	VMAT	Control	15.8596	0.251481	14.8155	0.210284	2.06204	1.04408	0.910581	3.21083e-05	4.49338	Unpaired t-test	0.0176716	permutation FDR (250 perm)	1	7.09698e-05	FDR correction BH
Sfp33A3~E1JHG2	VMAT~Control	VMAT	Control	17.5621	0.61618	16.5182	0.147562	2.06178	1.04389	0.813406	0.00421824	2.37487	Unpaired t-test	0.0250749	permutation FDR (250 perm)	1	0.00613705	FDR correction BH
TyrRS~Q9VV60	VMAT~Control	VMAT	Control	16.315	0.2888	15.2719	0.405547	2.06069	1.04313	0.853165	0.000860998	3.065	Unpaired t-test	0.0212913	permutation FDR (250 perm)	1	0.00139012	FDR correction BH
RpL10Ab~Q9VTP4	VMAT~Control	VMAT	Control	16.9846	0.0689269	15.9442	0.137864	2.05681	1.04041	0.97332	3.2935e-08	7.48234	Unpaired t-test	0.0147831	permutation FDR (250 perm)	1	1.93339e-07	FDR correction BH
Surf4~O18405	VMAT~Control	VMAT	Control	16.4826	0.274391	15.4459	0.157596	2.05149	1.03667	0.908159	2.52415e-05	4.59788	Unpaired t-test	0.017809	permutation FDR (250 perm)	1	5.71883e-05	FDR correction BH
Mic26-27~Q9VEY5	VMAT~Control	VMAT	Control	16.9247	0.138464	15.8887	0.304114	2.05059	1.03604	0.901343	4.02983e-05	4.39471	Unpaired t-test	0.0181964	permutation FDR (250 perm)	1	8.70296e-05	FDR correction BH
garz~A1Z8W8	VMAT~Control	VMAT	Control	17.2881	0.107555	16.2524	0.092818	2.0502	1.03577	0.97389	1.56697e-08	7.80494	Unpaired t-test	0.0147681	permutation FDR (250 perm)	1	1.06301e-07	FDR correction BH
Arp2~P45888-2	VMAT~Control	VMAT	Control	15.1424	0.0984348	14.1079	0.824171	2.04846	1.03454	0.754477	0.019218	1.71629	Unpaired t-test	0.0326627	permutation FDR (250 perm)	1	0.0254582	FDR correction BH
zda~Q7K3D4	VMAT~Control	VMAT	Control	18.2263	0.143139	17.1924	0.0540401	2.04756	1.03391	0.967693	3.25856e-08	7.48697	Unpaired t-test	0.0150319	permutation FDR (250 perm)	1	1.91766e-07	FDR correction BH
Hsdl2~Q9VB10	VMAT~Control	VMAT	Control	18.7137	0.0899671	17.6822	0.0753261	2.04413	1.03149	0.980061	2.54157e-09	8.5949	Unpaired t-test	0.0144481	permutation FDR (250 perm)	1	2.60124e-08	FDR correction BH
dsd~Q9VB20	VMAT~Control	VMAT	Control	14.8633	0.124063	13.8321	0.194465	2.04371	1.03119	0.934763	1.59508e-06	5.79722	Unpaired t-test	0.0165479	permutation FDR (250 perm)	1	5.07378e-06	FDR correction BH
Fad2~Q9VTD4	VMAT~Control	VMAT	Control	15.7052	0.256705	14.6745	0.445942	2.04301	1.0307	0.837886	0.00118073	2.92785	Unpaired t-test	0.0225852	permutation FDR (250 perm)	1	0.00186915	FDR correction BH
Sara~Q7K9H6	VMAT~Control	VMAT	Control	14.8097	0.27637	13.7834	0.317958	2.03688	1.02636	0.863645	0.000281777	3.55009	Unpaired t-test	0.02056	permutation FDR (250 perm)	1	0.000506339	FDR correction BH
Nup133~Q9VCW3	VMAT~Control	VMAT	Control	16.8552	0.137824	15.8297	0.450349	2.03567	1.02551	0.847089	0.000652665	3.18531	Unpaired t-test	0.0217805	permutation FDR (250 perm)	1	0.00107664	FDR correction BH
QIL1~Q9VVH3	VMAT~Control	VMAT	Control	16.3307	0.361251	15.3111	0.318197	2.02731	1.01957	0.838951	0.000797196	3.09844	Unpaired t-test	0.022463	permutation FDR (250 perm)	1	0.00129599	FDR correction BH
Arc42~Q9VDT1	VMAT~Control	VMAT	Control	16.8063	0.194275	15.7879	0.152852	2.02565	1.01839	0.917012	3.35483e-06	5.47433	Unpaired t-test	0.0173931	permutation FDR (250 perm)	1	9.73768e-06	FDR correction BH
Sec22~O77434	VMAT~Control	VMAT	Control	19.6091	0.258177	18.5924	0.540209	2.02322	1.01665	0.801927	0.00350382	2.45546	Unpaired t-test	0.0263583	permutation FDR (250 perm)	1	0.00514855	FDR correction BH
Dmel\CG14696~Q9VGU7	VMAT~Control	VMAT	Control	19.3705	0.0736907	18.3547	0.246258	2.022	1.01579	0.911055	4.87878e-06	5.31169	Unpaired t-test	0.0176549	permutation FDR (250 perm)	1	1.34796e-05	FDR correction BH
Dmel\CG17691~Q7PLE6	VMAT~Control	VMAT	Control	17.1597	0.136448	16.1449	0.341637	2.02065	1.01482	0.871446	0.000105745	3.97574	Unpaired t-test	0.0200519	permutation FDR (250 perm)	1	0.000207091	FDR correction BH
Stoml2~Q9W1F7	VMAT~Control	VMAT	Control	18.176	0.2581	17.1643	0.173286	2.01634	1.01174	0.88825	2.67157e-05	4.57323	Unpaired t-test	0.0189238	permutation FDR (250 perm)	1	6.00086e-05	FDR correction BH
Gk1~Q9W0U0	VMAT~Control	VMAT	Control	15.7915	0.0755436	14.7846	0.230345	2.00956	1.00688	0.9084	3.11601e-06	5.5064	Unpaired t-test	0.0177904	permutation FDR (250 perm)	1	9.08933e-06	FDR correction BH
Dmel\CG4020~Q9W459	VMAT~Control	VMAT	Control	16.3933	0.310969	15.3876	0.169613	2.0079	1.00569	0.868163	8.36685e-05	4.07744	Unpaired t-test	0.020217	permutation FDR (250 perm)	1	0.000167053	FDR correction BH
Sec8~Q9VNH6	VMAT~Control	VMAT	Control	16.2403	0.0911949	15.2353	0.0919154	2.00698	1.00503	0.950017	8.54017e-09	8.06853	Unpaired t-test	0.0158165	permutation FDR (250 perm)	1	6.63484e-08	FDR correction BH
Pvr~B6IDV6	VMAT~Control	VMAT	Control	17.8154	0.102669	16.8118	0.186226	2.005	1.0036	0.916449	9.68437e-07	6.01393	Unpaired t-test	0.0174118	permutation FDR (250 perm)	1	3.28487e-06	FDR correction BH
Dhc64C~M9PE73	VMAT~Control	VMAT	Control	18.4717	0.140239	17.4707	0.307072	2.00143	1.00103	0.869726	5.84922e-05	4.2329	Unpaired t-test	0.0201521	permutation FDR (250 perm)	1	0.000121635	FDR correction BH
Mrgn1~Q9VY98	VMAT~Control	VMAT	Control	15.7056	0.181096	14.7051	0.37762	2.00076	1.00055	0.842711	0.000327241	3.48513	Unpaired t-test	0.0220602	permutation FDR (250 perm)	1	0.000574442	FDR correction BH
Pcyt2~Q9W0D9	VMAT~Control	VMAT	Control	14.7694	0.185147	13.7711	0.336432	1.99764	0.998298	0.851982	0.000169929	3.76973	Unpaired t-test	0.0214025	permutation FDR (250 perm)	1	0.000316998	FDR correction BH
Dmel\CG12106~Q9I7W2	VMAT~Control	VMAT	Control	16.2039	0.234142	15.2067	0.132214	1.99613	0.997204	0.89016	8.58447e-06	5.06629	Unpaired t-test	0.0188048	permutation FDR (250 perm)	1	2.20369e-05	FDR correction BH
Dmel\CG1907~Q9VAJ9	VMAT~Control	VMAT	Control	18.5278	0.104436	17.5455	0.168838	1.97558	0.982278	0.902179	6.24755e-07	6.20429	Unpaired t-test	0.0181471	permutation FDR (250 perm)	1	2.25218e-06	FDR correction BH
E3~Q9VVL7	VMAT~Control	VMAT	Control	19.2009	0.193957	18.2203	0.230095	1.97327	0.980591	0.864274	2.64386e-05	4.57776	Unpaired t-test	0.0205007	permutation FDR (250 perm)	1	5.94995e-05	FDR correction BH
slgA~M9NFJ2	VMAT~Control	VMAT	Control	15.1804	0.152281	14.2008	0.632855	1.97189	0.979577	0.758715	0.00718049	2.14385	Unpaired t-test	0.0320808	permutation FDR (250 perm)	1	0.0101789	FDR correction BH
CalpA~A8DYJ3	VMAT~Control	VMAT	Control	17.8038	0.132559	16.8252	0.186526	1.97065	0.978674	0.887817	2.38975e-06	5.62165	Unpaired t-test	0.0189647	permutation FDR (250 perm)	1	7.1662e-06	FDR correction BH
jus~Q8MQS2	VMAT~Control	VMAT	Control	17.1311	0.161657	16.1534	0.306674	1.96937	0.977736	0.846497	8.83413e-05	4.05384	Unpaired t-test	0.0218268	permutation FDR (250 perm)	1	0.000175935	FDR correction BH
Tim17b~Q7PLT4	VMAT~Control	VMAT	Control	16.5798	0.134297	15.6049	0.142207	1.96545	0.97486	0.896445	5.8379e-07	6.23374	Unpaired t-test	0.0184268	permutation FDR (250 perm)	1	2.11748e-06	FDR correction BH
rdgB~E1JJK8	VMAT~Control	VMAT	Control	16.8278	0.113885	15.857	0.258627	1.95991	0.970786	0.861865	1.67759e-05	4.77531	Unpaired t-test	0.0206546	permutation FDR (250 perm)	1	3.9524e-05	FDR correction BH
Cyt-b5-r~M9PD26	VMAT~Control	VMAT	Control	16.0608	0.192759	15.0907	0.30863	1.95891	0.970054	0.834289	0.000139166	3.85647	Unpaired t-test	0.0229264	permutation FDR (250 perm)	1	0.000264618	FDR correction BH
Rac1~M9PBH7	VMAT~Control	VMAT	Control	16.7008	0.0686475	15.7313	0.229443	1.95815	0.969493	0.875701	3.92955e-06	5.40566	Unpaired t-test	0.0197604	permutation FDR (250 perm)	1	1.11741e-05	FDR correction BH
Dmel\CG8888~Q7K3N4	VMAT~Control	VMAT	Control	16.8067	0.139997	15.8374	0.134439	1.95795	0.96934	0.89192	5.72832e-07	6.24197	Unpaired t-test	0.018715	permutation FDR (250 perm)	1	2.08094e-06	FDR correction BH
Nrx-IV~Q8IQH0	VMAT~Control	VMAT	Control	14.5428	0.251421	13.5767	0.283438	1.95366	0.966182	0.826192	0.000197707	3.70398	Unpaired t-test	0.0237427	permutation FDR (250 perm)	1	0.000364449	FDR correction BH
Shab~M9MRU9	VMAT~Control	VMAT	Control	17.1157	0.160485	16.1497	0.3137	1.95343	0.96601	0.834506	0.000111187	3.95395	Unpaired t-test	0.0229005	permutation FDR (250 perm)	1	0.000215419	FDR correction BH
Dmel\CG6180~Q9VK60	VMAT~Control	VMAT	Control	17.8782	0.195876	16.9267	0.148387	1.93391	0.951518	0.857303	5.85249e-06	5.23266	Unpaired t-test	0.0209842	permutation FDR (250 perm)	1	1.59823e-05	FDR correction BH
Dmel\CG8728~Q7K3W2	VMAT~Control	VMAT	Control	16.4938	0.250379	15.5437	0.376631	1.93197	0.950072	0.79024	0.000844969	3.07316	Unpaired t-test	0.0276461	permutation FDR (250 perm)	1	0.00136799	FDR correction BH
nrv3~Q7JS69	VMAT~Control	VMAT	Control	18.5681	0.162293	17.6209	0.269567	1.9281	0.94718	0.830338	5.16136e-05	4.28724	Unpaired t-test	0.0233077	permutation FDR (250 perm)	1	0.000108713	FDR correction BH
nrv1~B5RIR1	VMAT~Control	VMAT	Control	16.5502	0.246235	15.6048	0.480839	1.92569	0.945374	0.76142	0.00289878	2.53778	Unpaired t-test	0.0316783	permutation FDR (250 perm)	1	0.0043052	FDR correction BH
alphaTub85E~P06604	VMAT~Control	VMAT	Control	17.1314	0.112008	16.187	0.586954	1.92441	0.944417	0.74526	0.0054098	2.26682	Unpaired t-test	0.03419	permutation FDR (250 perm)	1	0.00777453	FDR correction BH
anon-WO0140519.147~Q9VB43	VMAT~Control	VMAT	Control	15.412	0.72255	14.4722	1.17571	1.91824	0.939782	0.581135	0.15879	0.799176	Unpaired t-test	0.0812613	permutation FDR (250 perm)	1	0.184589	FDR correction BH
Mpcp2~Q0E8E8	VMAT~Control	VMAT	Control	18.6503	0.110241	17.7157	0.097181	1.91141	0.934636	0.876997	5.8308e-08	7.23427	Unpaired t-test	0.019675	permutation FDR (250 perm)	1	3.07751e-07	FDR correction BH
Ras85D~P08646	VMAT~Control	VMAT	Control	16.4924	0.115236	15.5597	0.162181	1.90896	0.93279	0.856577	1.02916e-06	5.98752	Unpaired t-test	0.0210306	permutation FDR (250 perm)	1	3.46586e-06	FDR correction BH
Rop~M9PEL1	VMAT~Control	VMAT	Control	18.299	0.0488451	17.3678	0.124474	1.90685	0.931194	0.878651	2.43878e-08	7.61283	Unpaired t-test	0.0195376	permutation FDR (250 perm)	1	1.52683e-07	FDR correction BH
RpL37A~M9MRF2	VMAT~Control	VMAT	Control	18.3217	0.163687	17.3921	0.192763	1.90474	0.929595	0.835145	9.28061e-06	5.03242	Unpaired t-test	0.0228357	permutation FDR (250 perm)	1	2.3567e-05	FDR correction BH
Rpn3~M9PG62	VMAT~Control	VMAT	Control	16.1683	0.147823	15.2389	0.204906	1.90443	0.929357	0.835006	9.22931e-06	5.03483	Unpaired t-test	0.0228579	permutation FDR (250 perm)	1	2.3462e-05	FDR correction BH
ben~E1JJN1	VMAT~Control	VMAT	Control	16.1799	0.192071	15.2547	0.247364	1.89893	0.925188	0.811528	6.03421e-05	4.21938	Unpaired t-test	0.025358	permutation FDR (250 perm)	1	0.000124711	FDR correction BH
scpr-B~Q9VGQ4	VMAT~Control	VMAT	Control	16.1617	0.366266	15.237	0.209321	1.89832	0.924724	0.777954	0.000621729	3.2064	Unpaired t-test	0.0292665	permutation FDR (250 perm)	1	0.0010285	FDR correction BH
Egm~Q5U117	VMAT~Control	VMAT	Control	15.3537	0.243379	14.4298	0.803231	1.89727	0.923925	0.671778	0.0335875	1.47382	Unpaired t-test	0.0496109	permutation FDR (250 perm)	1	0.0429468	FDR correction BH
TSG101~Q9VVA7	VMAT~Control	VMAT	Control	14.8697	0.187066	13.948	0.63828	1.89437	0.921716	0.710404	0.0112759	1.94785	Unpaired t-test	0.0405513	permutation FDR (250 perm)	1	0.0154322	FDR correction BH
fab1~O96838	VMAT~Control	VMAT	Control	16.349	0.125865	15.4279	0.0962731	1.8935	0.921059	0.860106	1.37446e-07	6.86187	Unpaired t-test	0.0207733	permutation FDR (250 perm)	1	6.34408e-07	FDR correction BH
CG17093~Q9VKT1	VMAT~Control	VMAT	Control	18.6576	0.313716	17.7371	0.13953	1.89286	0.920568	0.798031	0.000132944	3.87633	Unpaired t-test	0.0267546	permutation FDR (250 perm)	1	0.000253813	FDR correction BH
Abl~M9PCU1	VMAT~Control	VMAT	Control	16.471	0.150403	15.5507	0.209321	1.89246	0.920261	0.825147	1.19896e-05	4.92119	Unpaired t-test	0.0238408	permutation FDR (250 perm)	1	2.94609e-05	FDR correction BH
iPLA2-VIA~Q9VT60	VMAT~Control	VMAT	Control	17.6125	0.175914	16.6927	0.201129	1.89192	0.919853	0.821666	1.64742e-05	4.7832	Unpaired t-test	0.0242369	permutation FDR (250 perm)	1	3.88969e-05	FDR correction BH
lost~Q9VN21	VMAT~Control	VMAT	Control	18.3306	0.0850298	17.4112	0.0979442	1.89132	0.919393	0.868987	2.05616e-08	7.68694	Unpaired t-test	0.0201892	permutation FDR (250 perm)	1	1.32246e-07	FDR correction BH
Agpat3~D5AEK7	VMAT~Control	VMAT	Control	17.0933	0.0859853	16.174	0.119123	1.89119	0.919297	0.862621	6.80968e-08	7.16687	Unpaired t-test	0.0206175	permutation FDR (250 perm)	1	3.43509e-07	FDR correction BH
Pten~Q7KMQ6	VMAT~Control	VMAT	Control	15.3664	0.104481	14.4507	0.973372	1.8864	0.915638	0.63683	0.0629781	1.20081	Unpaired t-test	0.0602522	permutation FDR (250 perm)	1	0.0775368	FDR correction BH
Lon~Q7KUT2-2	VMAT~Control	VMAT	Control	15.9778	0.0993017	15.0623	0.238164	1.88629	0.915555	0.820833	1.26614e-05	4.89752	Unpaired t-test	0.0243443	permutation FDR (250 perm)	1	3.09179e-05	FDR correction BH
Itpr~A0A0B4LGN1	VMAT~Control	VMAT	Control	14.7485	0.299129	13.8361	0.363269	1.88222	0.912432	0.753797	0.00147639	2.8308	Unpaired t-test	0.0327838	permutation FDR (250 perm)	1	0.00228947	FDR correction BH
EMC8-9~Q9W1Y1	VMAT~Control	VMAT	Control	15.7238	0.386968	14.8123	0.107446	1.88095	0.911463	0.772686	0.000481405	3.31749	Unpaired t-test	0.0300754	permutation FDR (250 perm)	1	0.000813516	FDR correction BH
Nedd8~X2J935	VMAT~Control	VMAT	Control	16.0669	0.371382	15.1581	0.234566	1.87747	0.908792	0.759579	0.000941506	3.02618	Unpaired t-test	0.0319449	permutation FDR (250 perm)	1	0.00150974	FDR correction BH
L2HGDH~Q9VJ28	VMAT~Control	VMAT	Control	17.629	0.098765	16.7231	0.107353	1.87365	0.905854	0.850378	7.32438e-08	7.13523	Unpaired t-test	0.0215322	permutation FDR (250 perm)	1	3.62981e-07	FDR correction BH
Dmel\CG8778~A1Z934	VMAT~Control	VMAT	Control	16.5005	0.119757	15.5988	0.207218	1.8683	0.901725	0.814541	7.46409e-06	5.12702	Unpaired t-test	0.0249639	permutation FDR (250 perm)	1	1.95011e-05	FDR correction BH
FAM21~A1ZBW7	VMAT~Control	VMAT	Control	16.4845	0.223882	15.584	0.189574	1.86682	0.900585	0.796135	4.3804e-05	4.35849	Unpaired t-test	0.0269668	permutation FDR (250 perm)	1	9.37406e-05	FDR correction BH
Mtpalpha~Q8IPE8	VMAT~Control	VMAT	Control	18.9466	0.241706	18.0478	0.305324	1.8645	0.898787	0.765478	0.000424654	3.37196	Unpaired t-test	0.0311522	permutation FDR (250 perm)	1	0.000727008	FDR correction BH
Dmel\CG31051~Q8IMM3	VMAT~Control	VMAT	Control	14.2062	1.05372	13.3105	0.329393	1.86049	0.895684	0.599632	0.0997267	1.00119	Unpaired t-test	0.0737342	permutation FDR (250 perm)	1	0.119652	FDR correction BH
Ndg~A1Z877	VMAT~Control	VMAT	Control	16.6684	0.177627	15.7748	0.342705	1.85786	0.893645	0.762089	0.000415012	3.38194	Unpaired t-test	0.0316066	permutation FDR (250 perm)	1	0.000711017	FDR correction BH
Sccpdh2~Q9VG81	VMAT~Control	VMAT	Control	17.2918	0.204869	16.399	0.139492	1.85681	0.892827	0.803739	1.10887e-05	4.95512	Unpaired t-test	0.0261764	permutation FDR (250 perm)	1	2.74767e-05	FDR correction BH
ACC~A1Z784	VMAT~Control	VMAT	Control	21.5714	0.26366	20.68	0.0753449	1.85505	0.89146	0.79408	2.69641e-05	4.56921	Unpaired t-test	0.027203	permutation FDR (250 perm)	1	6.04662e-05	FDR correction BH
Usp8~Q9VDD8	VMAT~Control	VMAT	Control	15.4279	0.541315	14.5376	0.255686	1.85355	0.890293	0.702274	0.00767797	2.11475	Unpaired t-test	0.0422388	permutation FDR (250 perm)	1	0.0108487	FDR correction BH
RpL23~P48159	VMAT~Control	VMAT	Control	20.2494	0.171005	19.3612	0.105638	1.85081	0.888159	0.814906	1.77472e-06	5.75087	Unpaired t-test	0.024938	permutation FDR (250 perm)	1	5.55545e-06	FDR correction BH
RhoGAP100F~A0A0B4K7G3	VMAT~Control	VMAT	Control	19.5536	0.155407	18.6682	0.139762	1.84723	0.885366	0.809683	2.60731e-06	5.58381	Unpaired t-test	0.0255571	permutation FDR (250 perm)	1	7.75929e-06	FDR correction BH
Ent2~Q9VMB6	VMAT~Control	VMAT	Control	16.2282	0.112011	15.3431	0.2171	1.84697	0.885157	0.797977	1.05359e-05	4.97733	Unpaired t-test	0.0267565	permutation FDR (250 perm)	1	2.62449e-05	FDR correction BH
RpS2~M9PB84	VMAT~Control	VMAT	Control	19.9389	0.122765	19.0552	0.090148	1.84508	0.883684	0.827331	1.39828e-07	6.85441	Unpaired t-test	0.0236391	permutation FDR (250 perm)	1	6.39135e-07	FDR correction BH
FBgn 33734~Q7K4T8	VMAT~Control	VMAT	Control	16.6066	0.0778454	15.7236	0.0581771	1.84425	0.883031	0.846252	1.83963e-09	8.73527	Unpaired t-test	0.0218397	permutation FDR (250 perm)	1	1.99562e-08	FDR correction BH
mEFTu2~Q7K3V6	VMAT~Control	VMAT	Control	16.4448	0.0769266	15.5634	0.14867	1.84218	0.881411	0.820024	3.49248e-07	6.45687	Unpaired t-test	0.0244313	permutation FDR (250 perm)	1	1.36794e-06	FDR correction BH
Tango5~Q9W2S1	VMAT~Control	VMAT	Control	17.7255	0.107007	16.8446	0.241418	1.84151	0.880887	0.787846	2.16225e-05	4.66509	Unpaired t-test	0.0279023	permutation FDR (250 perm)	1	4.96579e-05	FDR correction BH
Use1~Q9VSU7	VMAT~Control	VMAT	Control	16.7395	0.140168	15.8588	0.186042	1.84123	0.880667	0.797582	7.23769e-06	5.1404	Unpaired t-test	0.026797	permutation FDR (250 perm)	1	1.91004e-05	FDR correction BH
RpL18A~P41093	VMAT~Control	VMAT	Control	19.1964	0.187828	18.317	0.3224	1.83961	0.879403	0.753645	0.000362748	3.4404	Unpaired t-test	0.0328022	permutation FDR (250 perm)	1	0.000629726	FDR correction BH
Irp-1A~Q9VCV4	VMAT~Control	VMAT	Control	15.421	0.326694	14.5422	0.796047	1.83887	0.878817	0.634609	0.0454962	1.34202	Unpaired t-test	0.0610086	permutation FDR (250 perm)	1	0.0570885	FDR correction BH
vas~M9PBB5	VMAT~Control	VMAT	Control	15.3117	0.237704	14.4336	0.187661	1.83803	0.878161	0.77341	7.03894e-05	4.15249	Unpaired t-test	0.0299724	permutation FDR (250 perm)	1	0.000142842	FDR correction BH
AP-1gamma~Q9W388	VMAT~Control	VMAT	Control	14.6527	0.0976806	13.7751	0.370701	1.8373	0.877585	0.74915	0.000451436	3.3454	Unpaired t-test	0.0335291	permutation FDR (250 perm)	1	0.0007695	FDR correction BH
anon-EST:Posey113~Q9W4R9	VMAT~Control	VMAT	Control	16.3997	0.269115	15.5221	0.254955	1.83721	0.877519	0.752727	0.000351001	3.45469	Unpaired t-test	0.0329619	permutation FDR (250 perm)	1	0.000612495	FDR correction BH
PMCA~Q59DP9	VMAT~Control	VMAT	Control	19.8742	0.0273339	18.9988	0.0756789	1.83459	0.875458	0.84505	3.13729e-10	9.50345	Unpaired t-test	0.0219435	permutation FDR (250 perm)	1	5.16446e-09	FDR correction BH
Mdh1~Q9VKX2	VMAT~Control	VMAT	Control	16.7431	0.505271	15.8681	0.577078	1.83399	0.874988	0.651508	0.028823	1.54026	Unpaired t-test	0.0555132	permutation FDR (250 perm)	1	0.0371167	FDR correction BH
Faf2~Q9VJ58	VMAT~Control	VMAT	Control	17.5899	0.26098	16.7163	0.467615	1.83229	0.87365	0.704847	0.00447725	2.34899	Unpaired t-test	0.0416208	permutation FDR (250 perm)	1	0.00648182	FDR correction BH
Dmel\CG1774~Q9V9W4	VMAT~Control	VMAT	Control	15.4203	0.321215	14.551	0.162297	1.82683	0.869346	0.748825	0.000300803	3.52172	Unpaired t-test	0.0335916	permutation FDR (250 perm)	1	0.000536431	FDR correction BH
Pde9~Q9I7S6	VMAT~Control	VMAT	Control	15.0662	0.317654	14.1971	0.170358	1.82652	0.869094	0.748446	0.000305101	3.51556	Unpaired t-test	0.0336595	permutation FDR (250 perm)	1	0.000542864	FDR correction BH
Flo2~A4V4F2	VMAT~Control	VMAT	Control	17.4431	0.053332	16.5797	0.118786	1.81929	0.863372	0.815863	3.90933e-08	7.4079	Unpaired t-test	0.0248381	permutation FDR (250 perm)	1	2.23363e-07	FDR correction BH
SK~X2JIE0	VMAT~Control	VMAT	Control	15.3316	0.194876	14.4696	0.12924	1.81762	0.862051	0.780437	9.04782e-06	5.04346	Unpaired t-test	0.0289411	permutation FDR (250 perm)	1	2.30754e-05	FDR correction BH
Mdh2~Q9VEB1	VMAT~Control	VMAT	Control	17.8617	0.157125	17.0003	0.289456	1.81672	0.86134	0.75076	0.000162075	3.79028	Unpaired t-test	0.0332483	permutation FDR (250 perm)	1	0.000304732	FDR correction BH
Blos4~M9PET7	VMAT~Control	VMAT	Control	16.0548	0.194879	15.1946	0.338285	1.81531	0.860219	0.732354	0.000598623	3.22285	Unpaired t-test	0.0363643	permutation FDR (250 perm)	1	0.000992365	FDR correction BH
Ucp4A~Q9VX14	VMAT~Control	VMAT	Control	16.1525	0.0937367	15.2963	0.340958	1.81027	0.856208	0.739297	0.00029538	3.52962	Unpaired t-test	0.0351894	permutation FDR (250 perm)	1	0.000527561	FDR correction BH
ND-39~Q9VPE2	VMAT~Control	VMAT	Control	19.229	0.190914	18.3728	0.1945	1.81027	0.856207	0.763187	3.60634e-05	4.44293	Unpaired t-test	0.0314706	permutation FDR (250 perm)	1	7.9044e-05	FDR correction BH
Cyp12a4~Q9VE00	VMAT~Control	VMAT	Control	15.6567	0.0995564	14.8052	0.182223	1.80428	0.851423	0.779076	3.50063e-06	5.45585	Unpaired t-test	0.0291179	permutation FDR (250 perm)	1	1.00986e-05	FDR correction BH
msk~Q9VSD6	VMAT~Control	VMAT	Control	18.0444	0.206589	17.193	0.336393	1.80423	0.851386	0.723633	0.000699585	3.15516	Unpaired t-test	0.0379067	permutation FDR (250 perm)	1	0.00114442	FDR correction BH
Tsf2~Q9VTZ5	VMAT~Control	VMAT	Control	17.1236	0.309729	16.2725	0.118	1.80393	0.851141	0.741266	0.000187166	3.72777	Unpaired t-test	0.0348637	permutation FDR (250 perm)	1	0.000346376	FDR correction BH
Eaat1~O77062	VMAT~Control	VMAT	Control	17.5127	0.0716612	16.6619	0.11435	1.80353	0.85082	0.802395	6.33635e-08	7.19816	Unpaired t-test	0.0262973	permutation FDR (250 perm)	1	3.24256e-07	FDR correction BH
Dmel\CG17544~Q9VIX4	VMAT~Control	VMAT	Control	16.8755	0.146434	16.0253	0.175679	1.80275	0.850199	0.77131	8.40495e-06	5.07546	Unpaired t-test	0.0302539	permutation FDR (250 perm)	1	2.16219e-05	FDR correction BH
inaC~P13677	VMAT~Control	VMAT	Control	17.9502	0.0982251	17.1015	0.219948	1.80084	0.848674	0.76614	1.34676e-05	4.87071	Unpaired t-test	0.0310087	permutation FDR (250 perm)	1	3.26161e-05	FDR correction BH
Start1~Q9W145	VMAT~Control	VMAT	Control	16.223	0.132476	15.3745	0.146178	1.80068	0.848542	0.779749	2.26892e-06	5.64418	Unpaired t-test	0.0290258	permutation FDR (250 perm)	1	6.90055e-06	FDR correction BH
AP-1-2beta~Q24253	VMAT~Control	VMAT	Control	17.625	0.0910444	16.777	0.0430708	1.80007	0.848049	0.811497	3.87026e-09	8.41226	Unpaired t-test	0.0253617	permutation FDR (250 perm)	1	3.53124e-08	FDR correction BH
betaTub85D~P61857	VMAT~Control	VMAT	Control	19.3649	0.246036	18.5169	0.110807	1.80001	0.848006	0.756693	3.59576e-05	4.44421	Unpaired t-test	0.0323361	permutation FDR (250 perm)	1	7.89591e-05	FDR correction BH
galectin~Q9VPI6	VMAT~Control	VMAT	Control	17.091	0.10231	16.245	0.116014	1.79751	0.846003	0.791267	2.44382e-07	6.61193	Unpaired t-test	0.0275556	permutation FDR (250 perm)	1	1.01639e-06	FDR correction BH
Idi~Q9VDC2	VMAT~Control	VMAT	Control	15.2093	0.109185	14.3641	0.482485	1.79648	0.845174	0.692068	0.00337167	2.47216	Unpaired t-test	0.0444117	permutation FDR (250 perm)	1	0.00496392	FDR correction BH
alt~Q960Y8	VMAT~Control	VMAT	Control	18.9884	0.208814	18.1436	0.138015	1.79592	0.844725	0.759687	1.95614e-05	4.7086	Unpaired t-test	0.031921	permutation FDR (250 perm)	1	4.54117e-05	FDR correction BH
PlexA~Q9V491	VMAT~Control	VMAT	Control	17.6415	0.392039	16.7982	0.393958	1.79409	0.843249	0.67538	0.00685575	2.16395	Unpaired t-test	0.0486421	permutation FDR (250 perm)	1	0.00973367	FDR correction BH
chp~A0A0B4KHG5	VMAT~Control	VMAT	Control	16.4689	0.196665	15.6271	0.287578	1.79227	0.841785	0.72831	0.000300241	3.52253	Unpaired t-test	0.0370576	permutation FDR (250 perm)	1	0.000535836	FDR correction BH
gprs~A0A0B4KF89	VMAT~Control	VMAT	Control	15.1681	0.576338	14.3268	0.360349	1.79166	0.841301	0.64518	0.0198681	1.70184	Unpaired t-test	0.0575082	permutation FDR (250 perm)	1	0.0262455	FDR correction BH
wal~Q7KN94	VMAT~Control	VMAT	Control	18.8472	0.125225	18.0062	0.186342	1.79129	0.841001	0.764266	7.85586e-06	5.10481	Unpaired t-test	0.0313235	permutation FDR (250 perm)	1	2.03216e-05	FDR correction BH
Sc2~Q9VZL3	VMAT~Control	VMAT	Control	18.1095	0.0826803	17.2697	0.0961899	1.78981	0.839803	0.794722	3.96489e-08	7.40177	Unpaired t-test	0.0271365	permutation FDR (250 perm)	1	2.25989e-07	FDR correction BH
Phb2~Q0E924	VMAT~Control	VMAT	Control	18.9233	0.205143	18.0893	0.229906	1.78266	0.834033	0.733024	0.000123181	3.90946	Unpaired t-test	0.0362673	permutation FDR (250 perm)	1	0.000236902	FDR correction BH
ND-49~Q9V4E0	VMAT~Control	VMAT	Control	15.6068	0.406409	14.7739	0.206668	1.78123	0.832872	0.69181	0.00219788	2.658	Unpaired t-test	0.0444536	permutation FDR (250 perm)	1	0.00332935	FDR correction BH
GstS1~A4UZL5	VMAT~Control	VMAT	Control	18.8621	0.275913	18.0304	0.363906	1.77972	0.831648	0.690604	0.00224275	2.64922	Unpaired t-test	0.0446976	permutation FDR (250 perm)	1	0.0033886	FDR correction BH
Vha68-1~M9PD18	VMAT~Control	VMAT	Control	18.8018	0.0684877	17.9715	0.0758676	1.77809	0.830327	0.794033	5.48487e-09	8.26083	Unpaired t-test	0.027214	permutation FDR (250 perm)	1	4.66115e-08	FDR correction BH
mRpS5~Q8SYP9	VMAT~Control	VMAT	Control	16.9109	0.183712	16.0809	0.232829	1.77768	0.829995	0.7328	9.40983e-05	4.02642	Unpaired t-test	0.0362984	permutation FDR (250 perm)	1	0.000186141	FDR correction BH
COX4~Q9VIQ8	VMAT~Control	VMAT	Control	19.4033	0.214224	18.5737	0.361799	1.77722	0.829621	0.698312	0.00131034	2.88262	Unpaired t-test	0.0430866	permutation FDR (250 perm)	1	0.0020509	FDR correction BH
sea~Q7KSQ0	VMAT~Control	VMAT	Control	18.0027	0.0996831	17.1751	0.136226	1.77469	0.827563	0.769475	6.8053e-07	6.16715	Unpaired t-test	0.0304913	permutation FDR (250 perm)	1	2.4126e-06	FDR correction BH
ND-B16.6~Q9W402	VMAT~Control	VMAT	Control	18.0987	0.24304	17.2715	0.339661	1.77429	0.827242	0.697046	0.00127628	2.89405	Unpaired t-test	0.0433057	permutation FDR (250 perm)	1	0.00200291	FDR correction BH
Aos1~Q7KSM5	VMAT~Control	VMAT	Control	16.1966	0.160637	15.3708	0.176477	1.77254	0.825815	0.746181	1.57439e-05	4.80289	Unpaired t-test	0.0340028	permutation FDR (250 perm)	1	3.74733e-05	FDR correction BH
Liprin-alpha~Q9VM93	VMAT~Control	VMAT	Control	17.2612	0.078192	16.436	0.157779	1.77183	0.825237	0.764993	1.03343e-06	5.98572	Unpaired t-test	0.0312166	permutation FDR (250 perm)	1	3.47031e-06	FDR correction BH
yip2~Q9VL70	VMAT~Control	VMAT	Control	19.2045	0.305775	18.3804	0.342199	1.77038	0.824062	0.683738	0.002457	2.60959	Unpaired t-test	0.0464804	permutation FDR (250 perm)	1	0.00369335	FDR correction BH
RpL21~Q9V9M7	VMAT~Control	VMAT	Control	18.3549	0.214148	17.5361	0.196366	1.76389	0.818765	0.72461	8.8945e-05	4.05088	Unpaired t-test	0.0377145	permutation FDR (250 perm)	1	0.000176838	FDR correction BH
spidey~Q9W3N1	VMAT~Control	VMAT	Control	17.229	0.0877978	16.4103	0.141185	1.76381	0.818696	0.762036	6.53138e-07	6.185	Unpaired t-test	0.0316085	permutation FDR (250 perm)	1	2.32249e-06	FDR correction BH
Dmel\CG6330~Q8IMQ8	VMAT~Control	VMAT	Control	16.4064	0.168947	15.5882	0.181446	1.76319	0.818191	0.736529	2.37111e-05	4.62505	Unpaired t-test	0.03567	permutation FDR (250 perm)	1	5.41378e-05	FDR correction BH
vnc~Q9VT75	VMAT~Control	VMAT	Control	16.3273	0.116768	15.5102	0.276119	1.76192	0.817145	0.720541	0.000116487	3.93372	Unpaired t-test	0.0385112	permutation FDR (250 perm)	1	0.000224763	FDR correction BH
Dmel\CG11771~Q9VC06	VMAT~Control	VMAT	Control	15.5736	0.261667	14.7589	0.20117	1.75888	0.81466	0.709877	0.000254869	3.59368	Unpaired t-test	0.0406609	permutation FDR (250 perm)	1	0.000463264	FDR correction BH
Afg3l2~Q8T4G5	VMAT~Control	VMAT	Control	17.0764	0.0883161	16.2622	0.0905684	1.75833	0.814202	0.770607	5.19964e-08	7.28403	Unpaired t-test	0.0303441	permutation FDR (250 perm)	1	2.8009e-07	FDR correction BH
CG12163~Q9VN93-2	VMAT~Control	VMAT	Control	18.4555	0.0554822	17.642	0.0987677	1.75744	0.813475	0.77425	1.81443e-08	7.74126	Unpaired t-test	0.0298316	permutation FDR (250 perm)	1	1.20996e-07	FDR correction BH
mfas~D3DMM4	VMAT~Control	VMAT	Control	14.4172	0.567271	13.6042	0.144277	1.75687	0.813007	0.64434	0.0111394	1.95314	Unpaired t-test	0.057804	permutation FDR (250 perm)	1	0.0152632	FDR correction BH
Epp~A8JR97	VMAT~Control	VMAT	Control	16.1995	0.197658	15.3866	0.463063	1.75672	0.812883	0.663489	0.00476676	2.32178	Unpaired t-test	0.0518528	permutation FDR (250 perm)	1	0.00688402	FDR correction BH
UQCR-Q~Q9VVH5	VMAT~Control	VMAT	Control	16.1297	0.397178	15.3168	0.0942015	1.75669	0.812858	0.687377	0.00122985	2.91015	Unpaired t-test	0.0455112	permutation FDR (250 perm)	1	0.00193909	FDR correction BH
CG16935-RA~H8F4T6	VMAT~Control	VMAT	Control	17.7401	0.0715918	16.928	0.130058	1.75572	0.81206	0.761501	2.44127e-07	6.61238	Unpaired t-test	0.0316618	permutation FDR (250 perm)	1	1.01639e-06	FDR correction BH
Dmel\CG6028~Q95SI7	VMAT~Control	VMAT	Control	16.6034	0.178221	15.7916	0.202956	1.75543	0.81182	0.724327	5.2279e-05	4.28167	Unpaired t-test	0.0377804	permutation FDR (250 perm)	1	0.000109978	FDR correction BH
Dmel\CG17097~E2QCS7	VMAT~Control	VMAT	Control	17.3936	0.361245	16.5828	0.236411	1.7542	0.810812	0.679599	0.0018302	2.7375	Unpaired t-test	0.0475125	permutation FDR (250 perm)	1	0.00279577	FDR correction BH
ClpX~Q9VDS7	VMAT~Control	VMAT	Control	16.216	0.236445	15.4056	0.127092	1.75367	0.810379	0.723521	5.03961e-05	4.2976	Unpaired t-test	0.0379378	permutation FDR (250 perm)	1	0.000106397	FDR correction BH
Sec20~Q9VNI9	VMAT~Control	VMAT	Control	20.4225	0.0526299	19.6131	0.0612402	1.7525	0.809415	0.781205	7.02472e-10	9.15337	Unpaired t-test	0.0288306	permutation FDR (250 perm)	1	9.37119e-09	FDR correction BH
Cyp9f2~Q9VG82	VMAT~Control	VMAT	Control	16.215	0.0592206	15.406	0.2109	1.75197	0.808979	0.736798	8.90919e-06	5.05016	Unpaired t-test	0.035637	permutation FDR (250 perm)	1	2.27712e-05	FDR correction BH
mAcon1~Q9VIE8	VMAT~Control	VMAT	Control	21.8382	0.047825	21.0298	0.148735	1.7512	0.808344	0.755553	4.11692e-07	6.38543	Unpaired t-test	0.0325011	permutation FDR (250 perm)	1	1.57838e-06	FDR correction BH
Nep1~Q9W436	VMAT~Control	VMAT	Control	15.7742	0.244551	14.9673	0.25289	1.74942	0.806875	0.697189	0.000445041	3.3516	Unpaired t-test	0.0432802	permutation FDR (250 perm)	1	0.000759149	FDR correction BH
fwe~Q95T12	VMAT~Control	VMAT	Control	14.4686	1.08378	13.662	0.437452	1.7491	0.806614	0.529735	0.153801	0.81304	Unpaired t-test	0.106774	permutation FDR (250 perm)	1	0.179055	FDR correction BH
cu~A8JQX3-5	VMAT~Control	VMAT	Control	16.745	0.136583	15.9399	0.34292	1.74728	0.805111	0.691038	0.000644616	3.1907	Unpaired t-test	0.0445847	permutation FDR (250 perm)	1	0.00106411	FDR correction BH
pepCG10602~Q9VJ39	VMAT~Control	VMAT	Control	17.3228	0.208692	16.52	0.216344	1.74448	0.802798	0.707666	0.000137166	3.86275	Unpaired t-test	0.0410889	permutation FDR (250 perm)	1	0.000261025	FDR correction BH
Nrt~M9MS15	VMAT~Control	VMAT	Control	15.1098	0.26765	14.3103	0.14579	1.74055	0.799541	0.703634	0.000158157	3.80091	Unpaired t-test	0.0418997	permutation FDR (250 perm)	1	0.000297841	FDR correction BH
Acp76A~M9NEE3	VMAT~Control	VMAT	Control	17.214	0.46008	16.4149	0.23183	1.74001	0.799096	0.649461	0.00603817	2.21909	Unpaired t-test	0.0561906	permutation FDR (250 perm)	1	0.0086249	FDR correction BH
Evi5~Q9VYY9	VMAT~Control	VMAT	Control	17.2194	0.0951188	16.4228	0.0891457	1.7371	0.796685	0.752797	8.53223e-08	7.06894	Unpaired t-test	0.0329454	permutation FDR (250 perm)	1	4.16698e-07	FDR correction BH
P5CDh1~Q9VNX4	VMAT~Control	VMAT	Control	16.5494	0.266348	15.7559	0.606276	1.73328	0.793506	0.612204	0.0231149	1.63611	Unpaired t-test	0.0689674	permutation FDR (250 perm)	1	0.0301621	FDR correction BH
Glut1~Q8IRI6-16	VMAT~Control	VMAT	Control	16.3403	0.217966	15.547	0.173372	1.7331	0.793355	0.705485	8.14361e-05	4.08918	Unpaired t-test	0.0414749	permutation FDR (250 perm)	1	0.000163011	FDR correction BH
Arpc1~O97182	VMAT~Control	VMAT	Control	15.5122	0.474918	14.7193	0.26749	1.73264	0.792973	0.637561	0.00867523	2.06172	Unpaired t-test	0.0599891	permutation FDR (250 perm)	1	0.0121484	FDR correction BH
MagR~Q8T3X9	VMAT~Control	VMAT	Control	16.8409	0.22808	16.0483	0.165232	1.73217	0.792577	0.703916	8.99437e-05	4.04603	Unpaired t-test	0.0418432	permutation FDR (250 perm)	1	0.000178372	FDR correction BH
l(2)k09913~A0A0B4LGC6	VMAT~Control	VMAT	Control	17.2544	0.112071	16.4625	0.101216	1.73141	0.791947	0.741847	3.62745e-07	6.4404	Unpaired t-test	0.0347609	permutation FDR (250 perm)	1	1.41375e-06	FDR correction BH
Dmel\CG9062~A0A0B4KET0	VMAT~Control	VMAT	Control	15.6393	0.136871	14.8475	0.118555	1.73123	0.791797	0.732481	1.95255e-06	5.7094	Unpaired t-test	0.0363442	permutation FDR (250 perm)	1	6.07173e-06	FDR correction BH
Cyp1~P25007	VMAT~Control	VMAT	Control	17.5188	0.0586722	16.727	0.252473	1.73113	0.791712	0.709472	4.5695e-05	4.34013	Unpaired t-test	0.0407449	permutation FDR (250 perm)	1	9.71983e-05	FDR correction BH
Tina-1~Q2PE12	VMAT~Control	VMAT	Control	14.3496	1.10462	13.5607	0.266029	1.72775	0.788896	0.523097	0.151577	0.819366	Unpaired t-test	0.110409	permutation FDR (250 perm)	1	0.176815	FDR correction BH
scu~O18404	VMAT~Control	VMAT	Control	18.5539	0.136615	17.7654	0.24758	1.72728	0.788504	0.699984	9.68945e-05	4.0137	Unpaired t-test	0.0427238	permutation FDR (250 perm)	1	0.00019119	FDR correction BH
ND-24~Q9VX36	VMAT~Control	VMAT	Control	17.8339	0.346642	17.0457	0.463398	1.72694	0.788218	0.626164	0.0123438	1.90855	Unpaired t-test	0.0639565	permutation FDR (250 perm)	1	0.0168155	FDR correction BH
lqf~M9PEM7	VMAT~Control	VMAT	Control	19.2006	0.155551	18.4129	0.261736	1.7263	0.787683	0.693284	0.000176562	3.7531	Unpaired t-test	0.044153	permutation FDR (250 perm)	1	0.000327781	FDR correction BH
SdhC~Q9VGS3	VMAT~Control	VMAT	Control	16.2579	0.211019	15.472	0.293441	1.72425	0.785969	0.676604	0.000658962	3.18114	Unpaired t-test	0.0483729	permutation FDR (250 perm)	1	0.00108399	FDR correction BH
Mpcp1~Q7JUS9	VMAT~Control	VMAT	Control	20.8189	0.0917569	20.0333	0.123407	1.72389	0.785667	0.735111	4.63307e-07	6.33413	Unpaired t-test	0.0359523	permutation FDR (250 perm)	1	1.74221e-06	FDR correction BH
BVR~Q9VH72	VMAT~Control	VMAT	Control	17.0633	0.114436	16.2783	0.0821998	1.72311	0.785016	0.738483	2.05207e-07	6.68781	Unpaired t-test	0.0353471	permutation FDR (250 perm)	1	8.87972e-07	FDR correction BH
bs33f06.y1~A1Z9T6	VMAT~Control	VMAT	Control	15.061	0.804073	14.2772	0.410585	1.72162	0.783766	0.558333	0.0809249	1.09192	Unpaired t-test	0.0918577	permutation FDR (250 perm)	1	0.0980428	FDR correction BH
sp3~E1JIS1	VMAT~Control	VMAT	Control	18.1501	0.0623423	17.3664	0.125861	1.72151	0.783671	0.737355	2.02439e-07	6.69371	Unpaired t-test	0.0355179	permutation FDR (250 perm)	1	8.79227e-07	FDR correction BH
bsf~Q9VJ86	VMAT~Control	VMAT	Control	14.9334	0.411358	14.1503	0.0769953	1.72077	0.783055	0.659604	0.00187608	2.72675	Unpaired t-test	0.0530141	permutation FDR (250 perm)	1	0.0028603	FDR correction BH
Vps16B~Q9VAG4	VMAT~Control	VMAT	Control	14.1906	0.739505	13.4077	0.358076	1.72054	0.782865	0.572501	0.0589662	1.2294	Unpaired t-test	0.0851802	permutation FDR (250 perm)	1	0.0729025	FDR correction BH
CG9798~Q95T98	VMAT~Control	VMAT	Control	17.8468	0.0733795	17.0644	0.275101	1.71991	0.782335	0.693971	0.000109162	3.96193	Unpaired t-test	0.0439854	permutation FDR (250 perm)	1	0.000212703	FDR correction BH
RpS24~Q9W229	VMAT~Control	VMAT	Control	18.0824	0.115923	17.3008	0.20566	1.71909	0.781643	0.706999	2.30597e-05	4.63715	Unpaired t-test	0.0411978	permutation FDR (250 perm)	1	5.28041e-05	FDR correction BH
AsnRS~Q9V434	VMAT~Control	VMAT	Control	17.3619	0.14704	16.5803	0.295403	1.71902	0.781584	0.681078	0.000349348	3.45674	Unpaired t-test	0.0471574	permutation FDR (250 perm)	1	0.000610064	FDR correction BH
Rpn7~Q9V3G7	VMAT~Control	VMAT	Control	17.4116	0.172164	16.6311	0.181558	1.71765	0.780438	0.701898	3.83102e-05	4.41669	Unpaired t-test	0.0423099	permutation FDR (250 perm)	1	8.32708e-05	FDR correction BH
anon-EST:fe1H12~A1ZBH1	VMAT~Control	VMAT	Control	16.8457	0.196465	16.0653	0.170455	1.71764	0.780427	0.699106	5.30343e-05	4.27544	Unpaired t-test	0.0429098	permutation FDR (250 perm)	1	0.000111367	FDR correction BH
Dmel\CG13850~Q9VD14	VMAT~Control	VMAT	Control	17.6185	0.0657238	16.8394	0.122627	1.71607	0.779108	0.73347	1.95598e-07	6.70864	Unpaired t-test	0.0362014	permutation FDR (250 perm)	1	8.52662e-07	FDR correction BH
Gga~Q9W329	VMAT~Control	VMAT	Control	16.6917	0.110608	15.9133	0.27748	1.71516	0.778343	0.686619	0.000166855	3.77766	Unpaired t-test	0.0456943	permutation FDR (250 perm)	1	0.000312223	FDR correction BH
BBS9~B7YZM8	VMAT~Control	VMAT	Control	14.3105	0.265062	13.5327	0.316499	1.7146	0.777869	0.656638	0.00179063	2.74699	Unpaired t-test	0.0538874	permutation FDR (250 perm)	1	0.00274602	FDR correction BH
whd~Q7JQH9	VMAT~Control	VMAT	Control	16.8975	0.0523704	16.1197	0.0930762	1.71449	0.777775	0.742321	1.58361e-08	7.80035	Unpaired t-test	0.0346526	permutation FDR (250 perm)	1	1.07121e-07	FDR correction BH
Myo31DF~Q23978	VMAT~Control	VMAT	Control	16.1209	0.0568422	15.3432	0.139741	1.71441	0.777713	0.72856	4.25888e-07	6.3707	Unpaired t-test	0.037021	permutation FDR (250 perm)	1	1.6158e-06	FDR correction BH
sau~Q9VQ93	VMAT~Control	VMAT	Control	15.8884	0.369336	15.1112	0.647581	1.71384	0.777234	0.582898	0.0419605	1.37716	Unpaired t-test	0.0805712	permutation FDR (250 perm)	1	0.0528491	FDR correction BH
Dmel\CG9646~A1ZAP1	VMAT~Control	VMAT	Control	15.8673	0.171502	15.0922	0.379064	1.71137	0.775152	0.653549	0.00193018	2.7144	Unpaired t-test	0.0547956	permutation FDR (250 perm)	1	0.00293707	FDR correction BH
ATP7~Q9VYT4	VMAT~Control	VMAT	Control	17.1865	0.173793	16.4125	0.178024	1.70997	0.773971	0.696479	3.91727e-05	4.40702	Unpaired t-test	0.0434278	permutation FDR (250 perm)	1	8.47541e-05	FDR correction BH
PyK~O62619-2	VMAT~Control	VMAT	Control	21.1279	0.0921847	20.3539	0.154984	1.70993	0.773933	0.716177	2.31491e-06	5.63547	Unpaired t-test	0.0393279	permutation FDR (250 perm)	1	6.99523e-06	FDR correction BH
Idh3g~A8JRB8	VMAT~Control	VMAT	Control	20.9617	0.0531097	20.1881	0.138183	1.70955	0.773619	0.725582	3.74946e-07	6.42603	Unpaired t-test	0.0375224	permutation FDR (250 perm)	1	1.45407e-06	FDR correction BH
Dmel\CG8187~Q7K1W5	VMAT~Control	VMAT	Control	16.1345	0.155234	15.3622	0.153815	1.70795	0.772269	0.703514	1.31152e-05	4.88223	Unpaired t-test	0.0419216	permutation FDR (250 perm)	1	3.19268e-05	FDR correction BH
MKP-like~X2JEB8	VMAT~Control	VMAT	Control	16.7517	0.165186	15.9807	0.267761	1.70641	0.770966	0.675871	0.000269432	3.56955	Unpaired t-test	0.0485293	permutation FDR (250 perm)	1	0.000486382	FDR correction BH
Arf4~L0MNA8	VMAT~Control	VMAT	Control	16.7945	0.0923176	16.0244	0.0500033	1.7054	0.77011	0.735573	1.47751e-08	7.83047	Unpaired t-test	0.0358662	permutation FDR (250 perm)	1	1.01996e-07	FDR correction BH
ND-30~Q9VZU4	VMAT~Control	VMAT	Control	17.7124	0.321676	16.9423	0.326277	1.70534	0.770061	0.639105	0.00373367	2.42786	Unpaired t-test	0.0594791	permutation FDR (250 perm)	1	0.00546583	FDR correction BH
CG32919~Q9VG87	VMAT~Control	VMAT	Control	16.822	0.244246	16.0553	0.179294	1.70141	0.766732	0.675237	0.000209973	3.67784	Unpaired t-test	0.0486749	permutation FDR (250 perm)	1	0.000385251	FDR correction BH
Cg17746~Q9VZS1	VMAT~Control	VMAT	Control	17.2754	0.0741562	16.5089	0.114005	1.70113	0.766494	0.722547	1.84074e-07	6.73501	Unpaired t-test	0.0381208	permutation FDR (250 perm)	1	8.09928e-07	FDR correction BH
Cbp53E~A0A0B4LFM0	VMAT~Control	VMAT	Control	18.2166	0.185911	17.4501	0.220213	1.70109	0.766459	0.678953	0.00014184	3.8482	Unpaired t-test	0.0476944	permutation FDR (250 perm)	1	0.000269268	FDR correction BH
Gbeta76C~P29829	VMAT~Control	VMAT	Control	18.0236	0.216176	17.2578	0.233743	1.7003	0.765787	0.670341	0.000310854	3.50744	Unpaired t-test	0.0499964	permutation FDR (250 perm)	1	0.000550602	FDR correction BH
RpL3~O16797	VMAT~Control	VMAT	Control	20.8312	0.114982	20.0665	0.13787	1.69908	0.76475	0.707914	2.47768e-06	5.60596	Unpaired t-test	0.0410378	permutation FDR (250 perm)	1	7.411e-06	FDR correction BH
Trap1~A1Z6L9	VMAT~Control	VMAT	Control	16.2799	0.124053	15.5152	0.0772374	1.69903	0.764714	0.717804	3.70144e-07	6.43163	Unpaired t-test	0.0390301	permutation FDR (250 perm)	1	1.4402e-06	FDR correction BH
Dmel\CG9297~Q9VFR2	VMAT~Control	VMAT	Control	17.8332	0.0911874	17.0705	0.159374	1.69669	0.762721	0.704842	3.11365e-06	5.50673	Unpaired t-test	0.0416208	permutation FDR (250 perm)	1	9.08933e-06	FDR correction BH
EMC1~A0A0B4LGV1	VMAT~Control	VMAT	Control	15.2916	0.208675	14.5304	0.16385	1.69484	0.761147	0.680415	7.68425e-05	4.1144	Unpaired t-test	0.0472797	permutation FDR (250 perm)	1	0.000155002	FDR correction BH
Fatp1~Q9VKU1	VMAT~Control	VMAT	Control	16.2103	0.13446	15.4497	0.215006	1.69421	0.760613	0.68314	5.31905e-05	4.27417	Unpaired t-test	0.0466424	permutation FDR (250 perm)	1	0.000111496	FDR correction BH
RpL30~Q9VJ19	VMAT~Control	VMAT	Control	18.2542	0.195948	17.4945	0.275362	1.69321	0.759758	0.660004	0.000516562	3.28688	Unpaired t-test	0.0529396	permutation FDR (250 perm)	1	0.000868563	FDR correction BH
emb~A0A0S0WNN6	VMAT~Control	VMAT	Control	15.1121	0.35265	14.3533	0.0747343	1.69212	0.758835	0.653485	0.000832607	3.07956	Unpaired t-test	0.0548174	permutation FDR (250 perm)	1	0.00134983	FDR correction BH
Had1~Q9VXI1	VMAT~Control	VMAT	Control	18.4658	0.152178	17.7084	0.163421	1.6904	0.757364	0.688597	1.87402e-05	4.72722	Unpaired t-test	0.0451871	permutation FDR (250 perm)	1	4.3721e-05	FDR correction BH
Nipsnap~M9PJP0	VMAT~Control	VMAT	Control	17.2975	0.0581833	16.5405	0.0657015	1.69	0.757022	0.728433	3.05755e-09	8.51463	Unpaired t-test	0.0370339	permutation FDR (250 perm)	1	2.98651e-08	FDR correction BH
Prosalpha4~P22769	VMAT~Control	VMAT	Control	14.2386	0.694022	13.4839	0.504626	1.68734	0.754751	0.54544	0.0775571	1.11038	Unpaired t-test	0.0986121	permutation FDR (250 perm)	1	0.094108	FDR correction BH
RpS14b~X2JCX8	VMAT~Control	VMAT	Control	18.6912	0.180094	17.9375	0.140259	1.68616	0.753741	0.683923	2.35993e-05	4.6271	Unpaired t-test	0.0464495	permutation FDR (250 perm)	1	5.39347e-05	FDR correction BH
Rab7~O76742	VMAT~Control	VMAT	Control	17.6935	0.0967198	16.9408	0.106048	1.68496	0.752714	0.707313	3.62733e-07	6.44041	Unpaired t-test	0.0411382	permutation FDR (250 perm)	1	1.41375e-06	FDR correction BH
RFeSP~Q9VQ29	VMAT~Control	VMAT	Control	19.3639	0.222914	18.6125	0.228765	1.68346	0.75143	0.657508	0.000367822	3.43436	Unpaired t-test	0.0536403	permutation FDR (250 perm)	1	0.000637595	FDR correction BH
fidipidine~A1ZAC7	VMAT~Control	VMAT	Control	18.6317	0.129224	17.8805	0.138503	1.68318	0.751192	0.692525	4.72777e-06	5.32534	Unpaired t-test	0.0443206	permutation FDR (250 perm)	1	1.31706e-05	FDR correction BH
CG17896~Q7KW39-2	VMAT~Control	VMAT	Control	17.533	0.111512	16.7818	0.210449	1.68316	0.751171	0.678864	3.48835e-05	4.45738	Unpaired t-test	0.0477253	permutation FDR (250 perm)	1	7.67438e-05	FDR correction BH
Apt1~Q9I7R0	VMAT~Control	VMAT	Control	17.3577	0.0846631	16.608	0.103457	1.68146	0.749711	0.707418	1.92891e-07	6.71469	Unpaired t-test	0.0411236	permutation FDR (250 perm)	1	8.42424e-07	FDR correction BH
Arl1~P25160	VMAT~Control	VMAT	Control	15.338	0.156929	14.5894	0.17407	1.68006	0.748512	0.677502	3.1363e-05	4.50358	Unpaired t-test	0.0480928	permutation FDR (250 perm)	1	6.97152e-05	FDR correction BH
alpha-KGDHC~Q9VGQ1	VMAT~Control	VMAT	Control	16.1581	0.388918	15.4102	0.43005	1.67944	0.747984	0.593965	0.0162582	1.78893	Unpaired t-test	0.0760813	permutation FDR (250 perm)	1	0.0216532	FDR correction BH
Dmel\CG1635~Q95TK5	VMAT~Control	VMAT	Control	16.9515	0.186304	16.2052	0.187709	1.67747	0.746287	0.667356	8.79625e-05	4.0557	Unpaired t-test	0.0508545	permutation FDR (250 perm)	1	0.000175329	FDR correction BH
Sec63~Q9VS57	VMAT~Control	VMAT	Control	18.0959	0.113222	17.3525	0.0720661	1.67411	0.743396	0.701303	2.16867e-07	6.66381	Unpaired t-test	0.0424503	permutation FDR (250 perm)	1	9.29881e-07	FDR correction BH
Dmel\CG8507~Q9VH64	VMAT~Control	VMAT	Control	16.3919	0.492812	15.649	1.03336	1.67354	0.7429	0.491338	0.177416	0.751006	Unpaired t-test	0.128484	permutation FDR (250 perm)	1	0.204524	FDR correction BH
flr~Q9VU68-2	VMAT~Control	VMAT	Control	16.8965	0.309765	16.1539	0.305309	1.67317	0.742584	0.621665	0.00338603	2.47031	Unpaired t-test	0.0655514	permutation FDR (250 perm)	1	0.0049817	FDR correction BH
Atpalpha~P13607-4	VMAT~Control	VMAT	Control	20.2021	0.0315143	19.4606	0.0961802	1.67192	0.741508	0.709399	1.4947e-08	7.82545	Unpaired t-test	0.0407409	permutation FDR (250 perm)	1	1.02881e-07	FDR correction BH
Sply~Q9V7Y2	VMAT~Control	VMAT	Control	16.757	0.188554	16.0167	0.143531	1.67055	0.740321	0.669383	3.77984e-05	4.42253	Unpaired t-test	0.0502582	permutation FDR (250 perm)	1	8.23102e-05	FDR correction BH
Fit1~Q9VZI3	VMAT~Control	VMAT	Control	17.4466	0.0682673	16.707	0.0782422	1.66974	0.73962	0.706798	1.96216e-08	7.70726	Unpaired t-test	0.0412361	permutation FDR (250 perm)	1	1.27243e-07	FDR correction BH
Dmel\CG10237~Q9I7M3	VMAT~Control	VMAT	Control	16.14	0.107629	15.404	0.18848	1.66557	0.736015	0.670894	1.87673e-05	4.7266	Unpaired t-test	0.0498491	permutation FDR (250 perm)	1	4.37407e-05	FDR correction BH
RpL10~M9PIM0	VMAT~Control	VMAT	Control	19.7128	0.190565	18.9768	0.215904	1.6655	0.735954	0.651987	0.000194388	3.71133	Unpaired t-test	0.0553551	permutation FDR (250 perm)	1	0.000358894	FDR correction BH
CCT3~A4V303	VMAT~Control	VMAT	Control	18.9369	0.139455	18.2014	0.148927	1.66503	0.735545	0.674043	1.10121e-05	4.95813	Unpaired t-test	0.0489604	permutation FDR (250 perm)	1	2.73156e-05	FDR correction BH
Dmel\CG9175~Q9VMH4	VMAT~Control	VMAT	Control	15.219	0.31222	14.4867	0.125868	1.66122	0.732241	0.636428	0.000657637	3.18201	Unpaired t-test	0.0603864	permutation FDR (250 perm)	1	0.00108257	FDR correction BH
Echs1~Q7JR58	VMAT~Control	VMAT	Control	15.8273	0.142492	15.0954	0.28366	1.66082	0.731893	0.640908	0.000427989	3.36857	Unpaired t-test	0.0588984	permutation FDR (250 perm)	1	0.000731652	FDR correction BH
CG9951~Q9VVB4	VMAT~Control	VMAT	Control	17.8722	0.102873	17.1406	0.0891707	1.6604	0.731532	0.68955	2.88689e-07	6.53957	Unpaired t-test	0.044969	permutation FDR (250 perm)	1	1.15968e-06	FDR correction BH
Bem46~O76462	VMAT~Control	VMAT	Control	18.0289	0.0915504	17.3016	0.105704	1.65549	0.727256	0.684452	3.92267e-07	6.40642	Unpaired t-test	0.0462821	permutation FDR (250 perm)	1	1.51412e-06	FDR correction BH
Dmel\CG13887~Q9W0M4	VMAT~Control	VMAT	Control	15.5291	0.291361	14.8021	0.226389	1.65528	0.727079	0.624096	0.00132214	2.87872	Unpaired t-test	0.0646978	permutation FDR (250 perm)	1	0.00206799	FDR correction BH
slgA~A4V4U5	VMAT~Control	VMAT	Control	18.7961	0.0467128	18.0696	0.110241	1.65468	0.726549	0.689624	9.12632e-08	7.0397	Unpaired t-test	0.0449508	permutation FDR (250 perm)	1	4.41137e-07	FDR correction BH
Dmel\CG13332~A1Z9E9	VMAT~Control	VMAT	Control	16.5425	0.272394	15.8175	0.212477	1.65289	0.724988	0.627969	0.000851073	3.07003	Unpaired t-test	0.0633092	permutation FDR (250 perm)	1	0.00137598	FDR correction BH
ScsbetaA~A0A0B4JCW4	VMAT~Control	VMAT	Control	20.8541	0.151003	20.1309	0.194314	1.65079	0.723158	0.651462	6.30459e-05	4.20034	Unpaired t-test	0.0555295	permutation FDR (250 perm)	1	0.000129616	FDR correction BH
Gabat~Q9VW68	VMAT~Control	VMAT	Control	17.1541	0.122917	16.4323	0.214768	1.64916	0.721735	0.649822	6.70782e-05	4.17342	Unpaired t-test	0.0560454	permutation FDR (250 perm)	1	0.00013683	FDR correction BH
MP1~A0A126GUP6-2	VMAT~Control	VMAT	Control	16.2418	0.119248	15.521	0.135134	1.64803	0.720743	0.666984	4.38423e-06	5.35811	Unpaired t-test	0.0509636	permutation FDR (250 perm)	1	1.22863e-05	FDR correction BH
ND-75~A4V449	VMAT~Control	VMAT	Control	20.6094	0.154622	19.8888	0.275089	1.64793	0.720657	0.631532	0.000459639	3.33758	Unpaired t-test	0.0620961	permutation FDR (250 perm)	1	0.000780429	FDR correction BH
ninaC~P10676	VMAT~Control	VMAT	Control	19.3099	0.0431615	18.5934	0.060878	1.64325	0.71655	0.693409	1.07143e-09	8.97004	Unpaired t-test	0.0441366	permutation FDR (250 perm)	1	1.27381e-08	FDR correction BH
UQCR-C2~Q9VV75	VMAT~Control	VMAT	Control	22.7952	0.0720773	22.0788	0.147482	1.6431	0.716418	0.667422	1.98697e-06	5.70181	Unpaired t-test	0.0508345	permutation FDR (250 perm)	1	6.16249e-06	FDR correction BH
FeCh~Q9V9S8	VMAT~Control	VMAT	Control	18.0988	0.0689215	17.3842	0.102031	1.64101	0.714581	0.677287	1.39462e-07	6.85554	Unpaired t-test	0.0481637	permutation FDR (250 perm)	1	6.39135e-07	FDR correction BH
Pdhb~Q7K5K3	VMAT~Control	VMAT	Control	20.7942	0.109012	20.0799	0.14374	1.64067	0.714285	0.66096	4.79482e-06	5.31923	Unpaired t-test	0.0526633	permutation FDR (250 perm)	1	1.32945e-05	FDR correction BH
pug~A0A0B4K623	VMAT~Control	VMAT	Control	16.76	0.138633	16.0467	0.135544	1.63964	0.713381	0.65646	9.20398e-06	5.03602	Unpaired t-test	0.0539346	permutation FDR (250 perm)	1	2.34229e-05	FDR correction BH
Dmel\CG30427~Q9W0Y5	VMAT~Control	VMAT	Control	14.2046	0.282317	13.4945	0.398318	1.63596	0.710139	0.582874	0.00868432	2.06126	Unpaired t-test	0.080573	permutation FDR (250 perm)	1	0.0121539	FDR correction BH
RH61753p~Q8SY69	VMAT~Control	VMAT	Control	17.4986	0.13248	16.7893	0.162392	1.63504	0.709326	0.648541	1.90801e-05	4.71942	Unpaired t-test	0.0565247	permutation FDR (250 perm)	1	4.43382e-05	FDR correction BH
betaTub97EF~Q8MST5	VMAT~Control	VMAT	Control	19.1071	0.0684045	18.3997	0.0657472	1.6329	0.70744	0.678644	1.26083e-08	7.89934	Unpaired t-test	0.0477653	permutation FDR (250 perm)	1	8.85968e-08	FDR correction BH
cindr~A0A0B4KI34	VMAT~Control	VMAT	Control	19.375	0.157831	18.6688	0.0715262	1.63156	0.706251	0.655457	3.69612e-06	5.43225	Unpaired t-test	0.0542125	permutation FDR (250 perm)	1	1.05977e-05	FDR correction BH
Act57B~P53501	VMAT~Control	VMAT	Control	22.2316	0.221274	21.526	0.237156	1.63075	0.705538	0.616161	0.00065754	3.18208	Unpaired t-test	0.0675145	permutation FDR (250 perm)	1	0.00108257	FDR correction BH
betaTub60D~A0A0B4LGH1	VMAT~Control	VMAT	Control	16.632	0.163634	15.9315	0.194059	1.62507	0.700502	0.629087	0.00010542	3.97708	Unpaired t-test	0.0629411	permutation FDR (250 perm)	1	0.000206627	FDR correction BH
RpL31~Q9V597	VMAT~Control	VMAT	Control	18.5571	0.0847856	17.8574	0.263803	1.62419	0.699721	0.622572	0.000213467	3.67067	Unpaired t-test	0.0652179	permutation FDR (250 perm)	1	0.000391052	FDR correction BH
Idh3b~Q9VD58	VMAT~Control	VMAT	Control	21.2585	0.0465903	20.5589	0.121347	1.62401	0.699565	0.661133	2.84382e-07	6.5461	Unpaired t-test	0.0526143	permutation FDR (250 perm)	1	1.14433e-06	FDR correction BH
r~X2JFG0	VMAT~Control	VMAT	Control	15.5519	0.154957	14.8542	0.130456	1.62191	0.697698	0.639745	1.63952e-05	4.78528	Unpaired t-test	0.0592414	permutation FDR (250 perm)	1	3.87493e-05	FDR correction BH
PMCA~E6EK18	VMAT~Control	VMAT	Control	16.9878	0.037814	16.2902	0.0542005	1.6218	0.697599	0.677573	4.22659e-10	9.37401	Unpaired t-test	0.0480691	permutation FDR (250 perm)	1	6.3372e-09	FDR correction BH
RpS16~A0A0B4LG52	VMAT~Control	VMAT	Control	20.6632	0.154065	19.9671	0.139235	1.62016	0.696135	0.63698	2.0724e-05	4.68353	Unpaired t-test	0.0601959	permutation FDR (250 perm)	1	4.78277e-05	FDR correction BH
levy~Q9W1N3	VMAT~Control	VMAT	Control	17.5712	0.287683	16.8764	0.49142	1.61867	0.694806	0.553781	0.0212523	1.67259	Unpaired t-test	0.0941774	permutation FDR (250 perm)	1	0.0279486	FDR correction BH
ND-51~Q9VMI3	VMAT~Control	VMAT	Control	19.4886	0.208329	18.7945	0.254381	1.61786	0.694085	0.605107	0.000816152	3.08823	Unpaired t-test	0.0716958	permutation FDR (250 perm)	1	0.00132407	FDR correction BH
CG45076~C0HK92	VMAT~Control	VMAT	Control	18.5659	0.189666	17.8721	0.13941	1.61761	0.693862	0.627776	6.14503e-05	4.21148	Unpaired t-test	0.0633563	permutation FDR (250 perm)	1	0.000126556	FDR correction BH
Pfas~P35421	VMAT~Control	VMAT	Control	16.2421	0.113883	15.5492	0.201297	1.61652	0.692888	0.62794	5.3709e-05	4.26995	Unpaired t-test	0.0633182	permutation FDR (250 perm)	1	0.000112483	FDR correction BH
Rap1~M9MRT6	VMAT~Control	VMAT	Control	17.7893	0.159102	17.0969	0.151192	1.61598	0.692408	0.630519	3.4811e-05	4.45828	Unpaired t-test	0.062417	permutation FDR (250 perm)	1	7.67277e-05	FDR correction BH
Synj~Q5U0V7	VMAT~Control	VMAT	Control	16.5038	0.113955	15.8115	0.189575	1.61591	0.692349	0.630027	3.71924e-05	4.42955	Unpaired t-test	0.0626056	permutation FDR (250 perm)	1	8.1216e-05	FDR correction BH
Arf1~M9PG22	VMAT~Control	VMAT	Control	17.7996	0.089238	17.1074	0.103003	1.61575	0.692203	0.652439	4.89368e-07	6.31036	Unpaired t-test	0.0552098	permutation FDR (250 perm)	1	1.81681e-06	FDR correction BH
Vps13~A1Z713	VMAT~Control	VMAT	Control	17.6851	0.0965022	16.9944	0.0827832	1.61411	0.690741	0.653578	2.60321e-07	6.58449	Unpaired t-test	0.0547847	permutation FDR (250 perm)	1	1.07132e-06	FDR correction BH
RpS15Aa~E1JJM9	VMAT~Control	VMAT	Control	20.7512	0.131035	20.0606	0.108395	1.61397	0.690617	0.641807	3.81812e-06	5.41815	Unpaired t-test	0.0585789	permutation FDR (250 perm)	1	1.09341e-05	FDR correction BH
Cyp4g1~Q9V3S0	VMAT~Control	VMAT	Control	18.1975	0.110088	17.5069	0.16377	1.61391	0.690558	0.634558	1.42837e-05	4.84516	Unpaired t-test	0.0610141	permutation FDR (250 perm)	1	3.44154e-05	FDR correction BH
Dmel\CG14419~Q9W4V3	VMAT~Control	VMAT	Control	19.3855	0.196056	18.6971	0.769332	1.61147	0.688377	0.508008	0.0812415	1.09022	Unpaired t-test	0.118751	permutation FDR (250 perm)	1	0.0983758	FDR correction BH
stck~Q8INR0	VMAT~Control	VMAT	Control	16.092	0.0899623	15.404	0.101949	1.61102	0.68797	0.648535	5.0707e-07	6.29493	Unpaired t-test	0.0565247	permutation FDR (250 perm)	1	1.87385e-06	FDR correction BH
Acat1~Q9W3N9	VMAT~Control	VMAT	Control	17.3462	0.0620453	16.6589	0.0664396	1.61028	0.687309	0.660458	1.10199e-08	7.95782	Unpaired t-test	0.052796	permutation FDR (250 perm)	1	7.9573e-08	FDR correction BH
RpS4~X2JGM9	VMAT~Control	VMAT	Control	19.2034	0.146414	18.5167	0.128073	1.60955	0.686661	0.631706	1.32437e-05	4.87799	Unpaired t-test	0.0620363	permutation FDR (250 perm)	1	3.21398e-05	FDR correction BH
Arr1~P15372	VMAT~Control	VMAT	Control	18.7572	0.129282	18.0709	0.0993261	1.60921	0.686352	0.639711	2.75777e-06	5.55944	Unpaired t-test	0.0592468	permutation FDR (250 perm)	1	8.17607e-06	FDR correction BH
krz~Q9V393	VMAT~Control	VMAT	Control	17.5484	0.0543432	16.8645	0.377996	1.60652	0.683938	0.584172	0.00249924	2.60219	Unpaired t-test	0.0800288	permutation FDR (250 perm)	1	0.00375205	FDR correction BH
Pdha~Q7KVX1	VMAT~Control	VMAT	Control	20.7392	0.0753953	20.0555	0.139804	1.60624	0.683689	0.638345	2.25442e-06	5.64697	Unpaired t-test	0.059735	permutation FDR (250 perm)	1	6.87423e-06	FDR correction BH
kcc~Q8MLQ5	VMAT~Control	VMAT	Control	18.5657	0.055263	17.8843	0.186441	1.60361	0.681323	0.626812	1.41349e-05	4.84971	Unpaired t-test	0.0637117	permutation FDR (250 perm)	1	3.40917e-05	FDR correction BH
Pgm1~Q9VUY9	VMAT~Control	VMAT	Control	18.7373	0.184671	18.0567	0.301166	1.60283	0.680619	0.587759	0.00154195	2.81193	Unpaired t-test	0.0784995	permutation FDR (250 perm)	1	0.00238329	FDR correction BH
mib2~Q9VJ14	VMAT~Control	VMAT	Control	16.1097	0.162754	15.4295	0.311467	1.60239	0.680225	0.587839	0.00149386	2.82569	Unpaired t-test	0.0784725	permutation FDR (250 perm)	1	0.00231351	FDR correction BH
Wdr81~Q9VKD0	VMAT~Control	VMAT	Control	13.9119	0.892237	13.2324	0.293227	1.60152	0.67944	0.478473	0.136809	0.863887	Unpaired t-test	0.136178	permutation FDR (250 perm)	1	0.160943	FDR correction BH
Gdh~P54385	VMAT~Control	VMAT	Control	19.9871	0.24406	19.3103	0.313447	1.59856	0.676772	0.574675	0.00343271	2.46436	Unpaired t-test	0.0841604	permutation FDR (250 perm)	1	0.00504722	FDR correction BH
Acp~Q9VKS9	VMAT~Control	VMAT	Control	16.7049	0.324971	16.0293	0.154163	1.59731	0.675646	0.582024	0.00182775	2.73808	Unpaired t-test	0.0808937	permutation FDR (250 perm)	1	0.00279565	FDR correction BH
igl~Q7JPS2	VMAT~Control	VMAT	Control	20.6639	0.126109	19.9887	0.157443	1.59689	0.675268	0.619391	2.098e-05	4.67819	Unpaired t-test	0.0663424	permutation FDR (250 perm)	1	4.83239e-05	FDR correction BH
uex~A0A0B7P9G0	VMAT~Control	VMAT	Control	18.2435	0.0388068	17.5689	0.0897691	1.59616	0.674603	0.646334	2.67357e-08	7.57291	Unpaired t-test	0.0572015	permutation FDR (250 perm)	1	1.63046e-07	FDR correction BH
gish~Q59DW8	VMAT~Control	VMAT	Control	18.2827	0.0462126	17.6091	0.0753812	1.59503	0.673582	0.64796	1.02412e-08	7.98965	Unpaired t-test	0.0566552	permutation FDR (250 perm)	1	7.60499e-08	FDR correction BH
Cyp312a1~M9PI92	VMAT~Control	VMAT	Control	15.1775	0.460777	14.5049	0.206878	1.59391	0.672568	0.54864	0.0138664	1.85804	Unpaired t-test	0.0969653	permutation FDR (250 perm)	1	0.0187272	FDR correction BH
Dmel\CG10132~Q9VIU8	VMAT~Control	VMAT	Control	17.9473	0.197026	17.2766	0.31952	1.59183	0.670686	0.574278	0.00253825	2.59547	Unpaired t-test	0.0843532	permutation FDR (250 perm)	1	0.00380575	FDR correction BH
Ldh~B5RJQ0	VMAT~Control	VMAT	Control	17.8198	0.0974368	17.1492	0.0846961	1.59166	0.670535	0.633934	3.9714e-07	6.40106	Unpaired t-test	0.0612426	permutation FDR (250 perm)	1	1.52756e-06	FDR correction BH
RpS18~P41094	VMAT~Control	VMAT	Control	18.5107	0.123989	17.8402	0.210412	1.59163	0.670501	0.604479	0.000109912	3.95895	Unpaired t-test	0.0719602	permutation FDR (250 perm)	1	0.000213435	FDR correction BH
Idh3a~Q9VWH4	VMAT~Control	VMAT	Control	20.839	0.0847949	20.1712	0.156647	1.58864	0.667789	0.618518	7.79962e-06	5.10793	Unpaired t-test	0.0667047	permutation FDR (250 perm)	1	2.01983e-05	FDR correction BH
for~A0A1W5Q0S1	VMAT~Control	VMAT	Control	16.0641	0.0457868	15.3964	0.150585	1.58856	0.66772	0.623812	2.57184e-06	5.58976	Unpaired t-test	0.0647902	permutation FDR (250 perm)	1	7.67316e-06	FDR correction BH
Ran~A4V4A5	VMAT~Control	VMAT	Control	19.8113	0.098082	19.1439	0.1118	1.58815	0.667347	0.625728	1.54163e-06	5.81202	Unpaired t-test	0.0640979	permutation FDR (250 perm)	1	4.91735e-06	FDR correction BH
Dmel\CG4928~X2JFT8	VMAT~Control	VMAT	Control	15.9852	0.230565	15.3182	0.0712049	1.5878	0.66703	0.602058	0.000104014	3.98291	Unpaired t-test	0.0728833	permutation FDR (250 perm)	1	0.000204041	FDR correction BH
SP191~Q8T429	VMAT~Control	VMAT	Control	14.7335	0.403438	14.0713	0.0569563	1.58245	0.66216	0.560103	0.00458205	2.33894	Unpaired t-test	0.0909734	permutation FDR (250 perm)	1	0.00662948	FDR correction BH
fau~C0HK95	VMAT~Control	VMAT	Control	18.57	0.177412	17.908	0.0965402	1.58223	0.66196	0.607121	2.51614e-05	4.59927	Unpaired t-test	0.0709081	permutation FDR (250 perm)	1	5.70616e-05	FDR correction BH
Act88F~P83967	VMAT~Control	VMAT	Control	23.0949	0.182992	22.436	0.231636	1.57893	0.658949	0.582102	0.000544173	3.26426	Unpaired t-test	0.0808559	permutation FDR (250 perm)	1	0.000907854	FDR correction BH
alphaTub84D~P06605	VMAT~Control	VMAT	Control	22.2351	0.0532197	21.5777	0.0651392	1.57722	0.657386	0.633553	7.9923e-09	8.09733	Unpaired t-test	0.0613859	permutation FDR (250 perm)	1	6.31338e-08	FDR correction BH
Mtpbeta~Q9W1H8	VMAT~Control	VMAT	Control	19.061	0.0284131	18.405	0.0357827	1.57573	0.656022	0.642886	2.02391e-11	10.6938	Unpaired t-test	0.0582359	permutation FDR (250 perm)	1	6.52643e-10	FDR correction BH
AsnRS-m~Q7JZR5	VMAT~Control	VMAT	Control	18.6222	0.149115	17.9667	0.208232	1.57515	0.655492	0.588129	0.000192176	3.7163	Unpaired t-test	0.0783535	permutation FDR (250 perm)	1	0.000355088	FDR correction BH
Cand1~M9PB90	VMAT~Control	VMAT	Control	16.7288	0.205919	16.0736	0.220545	1.57492	0.655282	0.577372	0.000665243	3.17702	Unpaired t-test	0.0829045	permutation FDR (250 perm)	1	0.00109204	FDR correction BH
rl~P40417	VMAT~Control	VMAT	Control	17.3495	0.178716	16.6944	0.26696	1.57478	0.655152	0.57285	0.00104203	2.98212	Unpaired t-test	0.0849856	permutation FDR (250 perm)	1	0.00166527	FDR correction BH
mil~Q9VAZ1	VMAT~Control	VMAT	Control	14.4458	0.794214	13.792	0.325345	1.57334	0.653834	0.472482	0.119307	0.923336	Unpaired t-test	0.13984	permutation FDR (250 perm)	1	0.141699	FDR correction BH
anon-WO0153538.36~Q9VAC1	VMAT~Control	VMAT	Control	18.7996	0.108761	18.1498	0.173442	1.56894	0.649788	0.595287	3.30606e-05	4.48069	Unpaired t-test	0.0755337	permutation FDR (250 perm)	1	7.30062e-05	FDR correction BH
para~X2JFE8	VMAT~Control	VMAT	Control	15.8741	0.121991	15.2265	0.443028	1.56651	0.647557	0.537168	0.0103137	1.98658	Unpaired t-test	0.102746	permutation FDR (250 perm)	1	0.0142312	FDR correction BH
Dmel\CG11857~A0A140SRF8	VMAT~Control	VMAT	Control	18.5948	0.0721908	17.9473	0.137786	1.56648	0.647529	0.605413	3.05394e-06	5.51514	Unpaired t-test	0.0715618	permutation FDR (250 perm)	1	8.95265e-06	FDR correction BH
bs29f09.y1~Q86BK2	VMAT~Control	VMAT	Control	15.0658	1.85313	14.4187	1.59917	1.56603	0.64711	0.308933	0.567541	0.246003	Unpaired t-test	0.269039	permutation FDR (250 perm)	1	0.602612	FDR correction BH
Cftr~Q9VC63	VMAT~Control	VMAT	Control	14.7515	0.225956	14.1051	0.283406	1.56529	0.646432	0.556264	0.00256774	2.59045	Unpaired t-test	0.0929113	permutation FDR (250 perm)	1	0.00384263	FDR correction BH
Pgk~M9PCE0	VMAT~Control	VMAT	Control	18.4759	0.100723	17.8304	0.254529	1.56425	0.645475	0.575076	0.000361383	3.44203	Unpaired t-test	0.0839838	permutation FDR (250 perm)	1	0.00062782	FDR correction BH
Sod2~A0A0B4LGQ1	VMAT~Control	VMAT	Control	16.3162	0.0840076	15.6709	0.355765	1.56407	0.645302	0.554632	0.00274216	2.56191	Unpaired t-test	0.0937578	permutation FDR (250 perm)	1	0.00408031	FDR correction BH
BcDNA:RH09070~Q9W4U2	VMAT~Control	VMAT	Control	15.8684	0.123389	15.2232	0.127916	1.56391	0.645155	0.597652	1.03672e-05	4.98434	Unpaired t-test	0.0746329	permutation FDR (250 perm)	1	2.59069e-05	FDR correction BH
slf~Q8SZK9	VMAT~Control	VMAT	Control	18.3195	0.14716	17.6748	0.152081	1.56336	0.644655	0.588919	4.67366e-05	4.33034	Unpaired t-test	0.0780226	permutation FDR (250 perm)	1	9.91153e-05	FDR correction BH
PCB~Q7KN97	VMAT~Control	VMAT	Control	24.9833	0.214583	24.3387	0.301493	1.56334	0.644632	0.553097	0.0029844	2.52514	Unpaired t-test	0.0945844	permutation FDR (250 perm)	1	0.00442956	FDR correction BH
Dmel\CG6178~Q9VCC6	VMAT~Control	VMAT	Control	16.7709	0.225285	16.1284	0.146331	1.56105	0.642514	0.573602	0.000324474	3.48882	Unpaired t-test	0.0846523	permutation FDR (250 perm)	1	0.000571288	FDR correction BH
Mcad~Q9VSA3	VMAT~Control	VMAT	Control	18.4446	0.327339	17.8023	0.338887	1.5609	0.642382	0.530583	0.01228	1.9108	Unpaired t-test	0.106318	permutation FDR (250 perm)	1	0.0167384	FDR correction BH
RpS11~Q0E9B6	VMAT~Control	VMAT	Control	18.9119	0.158075	18.2702	0.115365	1.56014	0.641677	0.590038	2.50585e-05	4.60105	Unpaired t-test	0.0775733	permutation FDR (250 perm)	1	5.68829e-05	FDR correction BH
blw~P35381	VMAT~Control	VMAT	Control	22.9441	0.113599	22.3029	0.179887	1.5596	0.64118	0.585474	5.11197e-05	4.29141	Unpaired t-test	0.0795113	permutation FDR (250 perm)	1	0.000107828	FDR correction BH
cype~Q9VMS1	VMAT~Control	VMAT	Control	18.9252	0.31432	18.2862	0.450184	1.55733	0.639073	0.513087	0.0263705	1.57888	Unpaired t-test	0.115712	permutation FDR (250 perm)	1	0.0342018	FDR correction BH
Ras64B~P04388	VMAT~Control	VMAT	Control	16.8355	0.104402	16.1972	0.114442	1.55655	0.638354	0.596996	3.34678e-06	5.47537	Unpaired t-test	0.0748662	permutation FDR (250 perm)	1	9.72633e-06	FDR correction BH
RpS6~P29327	VMAT~Control	VMAT	Control	19.1345	0.166038	18.4964	0.182331	1.55628	0.638098	0.574716	0.000176304	3.75374	Unpaired t-test	0.0841495	permutation FDR (250 perm)	1	0.000327561	FDR correction BH
RpL12~Q9W1B9	VMAT~Control	VMAT	Control	19.6993	0.125586	19.062	0.104972	1.55543	0.637316	0.593846	5.56932e-06	5.2542	Unpaired t-test	0.0761174	permutation FDR (250 perm)	1	1.52799e-05	FDR correction BH
apolpp~L0MPS3	VMAT~Control	VMAT	Control	19.5765	0.175148	18.9392	0.341066	1.55535	0.637237	0.543966	0.00399886	2.39806	Unpaired t-test	0.0993519	permutation FDR (250 perm)	1	0.00582867	FDR correction BH
GLS~A1Z942	VMAT~Control	VMAT	Control	14.5234	0.248163	13.8862	0.0771861	1.55524	0.637135	0.570793	0.000268543	3.57099	Unpaired t-test	0.0859315	permutation FDR (250 perm)	1	0.000485151	FDR correction BH
Sgp~Q9VLJ7	VMAT~Control	VMAT	Control	17.5649	0.290115	16.9281	0.245115	1.55492	0.636837	0.544374	0.00378774	2.42162	Unpaired t-test	0.0991485	permutation FDR (250 perm)	1	0.00553466	FDR correction BH
Gale~M9ND19	VMAT~Control	VMAT	Control	17.732	0.0823506	17.0964	0.121386	1.55351	0.635534	0.59641	2.12348e-06	5.67295	Unpaired t-test	0.0751049	permutation FDR (250 perm)	1	6.52569e-06	FDR correction BH
GC1~Q9VGF7	VMAT~Control	VMAT	Control	16.6684	0.206542	16.0333	0.0803667	1.55305	0.635106	0.577835	7.75461e-05	4.11044	Unpaired t-test	0.0826793	permutation FDR (250 perm)	1	0.000156154	FDR correction BH
ATPsynB~Q94516	VMAT~Control	VMAT	Control	17.259	0.242172	16.6261	0.407706	1.55072	0.632935	0.522193	0.013701	1.86325	Unpaired t-test	0.110948	permutation FDR (250 perm)	1	0.0185358	FDR correction BH
RpS3A~P55830	VMAT~Control	VMAT	Control	20.9493	0.132791	20.3186	0.0813941	1.54835	0.630729	0.589657	3.9167e-06	5.40708	Unpaired t-test	0.0776906	permutation FDR (250 perm)	1	1.11621e-05	FDR correction BH
CG4831~Q8IPA8	VMAT~Control	VMAT	Control	15.1469	0.319429	14.5164	1.13394	1.54819	0.630583	0.412997	0.25895	0.586783	Unpaired t-test	0.179448	permutation FDR (250 perm)	1	0.292359	FDR correction BH
10737~Q0E919	VMAT~Control	VMAT	Control	18.2197	0.0843836	17.5902	0.12457	1.54712	0.629586	0.589894	2.9139e-06	5.53553	Unpaired t-test	0.077613	permutation FDR (250 perm)	1	8.58488e-06	FDR correction BH
Uev1A~Q9VRL1	VMAT~Control	VMAT	Control	17.5045	0.104615	16.875	0.255923	1.54701	0.629483	0.560215	0.000470137	3.32778	Unpaired t-test	0.0909284	permutation FDR (250 perm)	1	0.000796189	FDR correction BH
BcDNA:RH27395~A0A0B4K7G1	VMAT~Control	VMAT	Control	22.2235	0.0477742	21.5942	0.049887	1.5468	0.629289	0.610433	1.79239e-09	8.74657	Unpaired t-test	0.0696351	permutation FDR (250 perm)	1	1.95338e-08	FDR correction BH
Mlp60A~B7YZP9	VMAT~Control	VMAT	Control	21.5383	0.0596084	20.9118	0.112087	1.54382	0.626502	0.592844	6.4007e-07	6.19377	Unpaired t-test	0.0764806	permutation FDR (250 perm)	1	2.28986e-06	FDR correction BH
TrpRS~Q0KI98	VMAT~Control	VMAT	Control	16.5765	0.0386844	15.9533	0.139066	1.54031	0.623218	0.585427	2.19242e-06	5.65908	Unpaired t-test	0.0795329	permutation FDR (250 perm)	1	6.70255e-06	FDR correction BH
SrpRalpha~Q9U5L1	VMAT~Control	VMAT	Control	18.74	0.0886215	18.1186	0.0421888	1.53834	0.621377	0.595249	6.09116e-08	7.2153	Unpaired t-test	0.0755644	permutation FDR (250 perm)	1	3.16163e-07	FDR correction BH
Cul1~Q24311	VMAT~Control	VMAT	Control	15.0695	0.328029	14.4482	0.123399	1.53828	0.621321	0.537133	0.00266853	2.57373	Unpaired t-test	0.102761	permutation FDR (250 perm)	1	0.00397829	FDR correction BH
Kap-alpha1~O76521	VMAT~Control	VMAT	Control	14.6319	0.18587	14.0127	0.434455	1.53605	0.619224	0.511194	0.0150369	1.82284	Unpaired t-test	0.11682	permutation FDR (250 perm)	1	0.0202037	FDR correction BH
RpL9~X2JDU0	VMAT~Control	VMAT	Control	19.4718	0.133902	18.8531	0.135263	1.53553	0.618739	0.570204	2.69709e-05	4.5691	Unpaired t-test	0.0861982	permutation FDR (250 perm)	1	6.04662e-05	FDR correction BH
Dmel\CG1309~Q9VZF1	VMAT~Control	VMAT	Control	15.5274	0.309612	14.9099	0.362295	1.53417	0.61746	0.508982	0.0159114	1.79829	Unpaired t-test	0.118208	permutation FDR (250 perm)	1	0.0212694	FDR correction BH
alpha-PheRS~Q9W3J5	VMAT~Control	VMAT	Control	16.7233	0.143378	16.1071	0.422513	1.53286	0.616224	0.513718	0.0114777	1.94014	Unpaired t-test	0.115382	permutation FDR (250 perm)	1	0.0156902	FDR correction BH
Slh~Q24179	VMAT~Control	VMAT	Control	17.1147	0.110144	16.4997	0.135381	1.53159	0.615027	0.570499	1.34413e-05	4.87156	Unpaired t-test	0.0860559	permutation FDR (250 perm)	1	3.25857e-05	FDR correction BH
lqfR~Q9VD13	VMAT~Control	VMAT	Control	19.8217	0.0690321	19.2071	0.153306	1.53111	0.614573	0.571595	9.75217e-06	5.0109	Unpaired t-test	0.085582	permutation FDR (250 perm)	1	2.45788e-05	FDR correction BH
Galphao~P16378-2	VMAT~Control	VMAT	Control	18.3723	0.0350424	17.7582	0.0700977	1.53059	0.614086	0.593292	7.79065e-09	8.10843	Unpaired t-test	0.0763216	permutation FDR (250 perm)	1	6.19568e-08	FDR correction BH
ATPsynbeta~X2JH42	VMAT~Control	VMAT	Control	19.4035	0.0797655	18.7902	0.0702662	1.52984	0.61338	0.585544	1.47289e-07	6.83183	Unpaired t-test	0.0794698	permutation FDR (250 perm)	1	6.70634e-07	FDR correction BH
aspr~Q9W5X1	VMAT~Control	VMAT	Control	16.9051	0.237503	16.2918	0.386627	1.52979	0.613334	0.50987	0.0128405	1.89142	Unpaired t-test	0.117651	permutation FDR (250 perm)	1	0.017472	FDR correction BH
lectin-29Ca~Q9VLM0	VMAT~Control	VMAT	Control	14.1147	1.00316	13.5033	0.293501	1.52767	0.61133	0.416597	0.220194	0.657195	Unpaired t-test	0.176821	permutation FDR (250 perm)	1	0.250889	FDR correction BH
RpL8~Q9V3G1	VMAT~Control	VMAT	Control	18.4822	0.2941	17.8711	0.537997	1.52745	0.611129	0.479617	0.0499482	1.30148	Unpaired t-test	0.135529	permutation FDR (250 perm)	1	0.0623757	FDR correction BH
ine~E1JHT2	VMAT~Control	VMAT	Control	18.2319	0.115335	17.6212	0.100064	1.527	0.610696	0.57166	4.38028e-06	5.3585	Unpaired t-test	0.0855532	permutation FDR (250 perm)	1	1.22863e-05	FDR correction BH
Mrp4~Q9VGM1	VMAT~Control	VMAT	Control	16.7385	0.0933495	16.1287	0.21666	1.52603	0.609783	0.551589	0.000177806	3.75005	Unpaired t-test	0.0953661	permutation FDR (250 perm)	1	0.00032983	FDR correction BH
Pkc98E~P13678	VMAT~Control	VMAT	Control	20.0935	0.125358	19.484	0.10459	1.52579	0.609557	0.56808	8.08768e-06	5.09218	Unpaired t-test	0.0872094	permutation FDR (250 perm)	1	2.08754e-05	FDR correction BH
AGBE~A1Z992	VMAT~Control	VMAT	Control	19.3688	0.124759	18.7601	0.214164	1.52493	0.608747	0.548004	0.000264759	3.57715	Unpaired t-test	0.0973399	permutation FDR (250 perm)	1	0.000479417	FDR correction BH
mt:CoII~P00408	VMAT~Control	VMAT	Control	21.2372	0.1739	20.6301	0.235274	1.52316	0.607069	0.53683	0.000922277	3.03514	Unpaired t-test	0.102896	permutation FDR (250 perm)	1	0.00148194	FDR correction BH
CG45076~C0HK92-2	VMAT~Control	VMAT	Control	16.7282	0.164997	16.1218	0.159657	1.52245	0.606395	0.549929	0.000149888	3.82423	Unpaired t-test	0.0962557	permutation FDR (250 perm)	1	0.000283462	FDR correction BH
ATPsynD~A0A0B4LHL7	VMAT~Control	VMAT	Control	17.0705	0.335368	16.4643	0.460811	1.52227	0.606223	0.483092	0.0387136	1.41214	Unpaired t-test	0.133334	permutation FDR (250 perm)	1	0.0491277	FDR correction BH
CCT1~A4V391	VMAT~Control	VMAT	Control	18.4092	0.0953819	17.8052	0.0997529	1.51992	0.603996	0.568883	1.93804e-06	5.71264	Unpaired t-test	0.0867802	permutation FDR (250 perm)	1	6.0346e-06	FDR correction BH
Acsl~A1Z7H3	VMAT~Control	VMAT	Control	17.7443	0.0367197	17.1408	0.190355	1.51941	0.60351	0.555361	3.89491e-05	4.4095	Unpaired t-test	0.0933597	permutation FDR (250 perm)	1	8.44256e-05	FDR correction BH
atl~A0A0B4LHV8	VMAT~Control	VMAT	Control	16.3535	0.0733968	15.7501	0.12321	1.51929	0.603398	0.56703	2.77292e-06	5.55706	Unpaired t-test	0.0876956	permutation FDR (250 perm)	1	8.20032e-06	FDR correction BH
Pgd~P41572	VMAT~Control	VMAT	Control	16.8308	0.0970228	16.2277	0.232556	1.51902	0.603142	0.542057	0.000322597	3.49134	Unpaired t-test	0.100279	permutation FDR (250 perm)	1	0.000568408	FDR correction BH
RpL11~A0A0B4LGZ5	VMAT~Control	VMAT	Control	20.4546	0.114428	19.8522	0.0693627	1.51823	0.602392	0.56838	1.49585e-06	5.82511	Unpaired t-test	0.0870613	permutation FDR (250 perm)	1	4.7973e-06	FDR correction BH
poly~Q9VFW4	VMAT~Control	VMAT	Control	16.7589	0.115493	16.1572	0.223666	1.51751	0.60171	0.540827	0.000325918	3.48689	Unpaired t-test	0.100948	permutation FDR (250 perm)	1	0.000572555	FDR correction BH
mRpS11~Q9VEN6	VMAT~Control	VMAT	Control	16.3495	0.25366	15.748	0.151573	1.51732	0.601528	0.531314	0.00105526	2.97664	Unpaired t-test	0.105899	permutation FDR (250 perm)	1	0.00168298	FDR correction BH
Sec23~Q9VNF8	VMAT~Control	VMAT	Control	15.2743	0.2954	14.6743	0.282565	1.51566	0.599941	0.507215	0.00826504	2.08276	Unpaired t-test	0.119254	permutation FDR (250 perm)	1	0.0116363	FDR correction BH
Nup43~Q9VE85	VMAT~Control	VMAT	Control	15.1933	0.0964472	14.5947	0.170598	1.51421	0.598568	0.550335	4.57088e-05	4.34	Unpaired t-test	0.0960576	permutation FDR (250 perm)	1	9.71983e-05	FDR correction BH
betaTub56D~Q24560	VMAT~Control	VMAT	Control	21.9842	0.057795	21.3857	0.0645822	1.51416	0.598519	0.576187	2.64365e-08	7.5778	Unpaired t-test	0.0834757	permutation FDR (250 perm)	1	1.61732e-07	FDR correction BH
eIF3k~Q9W2D9	VMAT~Control	VMAT	Control	17.0349	0.095933	16.438	0.195521	1.51242	0.596855	0.543882	0.0001115	3.95273	Unpaired t-test	0.0993969	permutation FDR (250 perm)	1	0.000215847	FDR correction BH
RpL13A~Q9VNE9	VMAT~Control	VMAT	Control	18.4219	0.115707	17.8254	0.222017	1.512	0.596455	0.536398	0.00033429	3.47588	Unpaired t-test	0.103105	permutation FDR (250 perm)	1	0.000585505	FDR correction BH
mEFTu1~A1Z9E3	VMAT~Control	VMAT	Control	20.1432	0.109838	19.5479	0.0686553	1.51083	0.595346	0.562747	1.23621e-06	5.90791	Unpaired t-test	0.0896803	permutation FDR (250 perm)	1	4.04733e-06	FDR correction BH
shi~E1JJA4	VMAT~Control	VMAT	Control	20.6229	0.0879977	20.0277	0.117604	1.51075	0.595266	0.558575	3.88993e-06	5.41006	Unpaired t-test	0.0917335	permutation FDR (250 perm)	1	1.11127e-05	FDR correction BH
RpL15~A8Y560	VMAT~Control	VMAT	Control	18.4887	0.169185	17.8943	0.208442	1.50981	0.59437	0.53066	0.000577994	3.23808	Unpaired t-test	0.106261	permutation FDR (250 perm)	1	0.000960195	FDR correction BH
Adh~P00334	VMAT~Control	VMAT	Control	19.7902	0.906291	19.1962	0.767891	1.50943	0.594001	0.387925	0.289638	0.538144	Unpaired t-test	0.197973	permutation FDR (250 perm)	1	0.324362	FDR correction BH
SmydA-8~X2JDK3	VMAT~Control	VMAT	Control	14.3454	0.403904	13.752	0.136312	1.50883	0.593428	0.49841	0.011008	1.95829	Unpaired t-test	0.124549	permutation FDR (250 perm)	1	0.0151095	FDR correction BH
Tim23~Q8MRW1	VMAT~Control	VMAT	Control	17.0033	0.174633	16.4117	0.154191	1.50693	0.591611	0.535791	0.000204258	3.68982	Unpaired t-test	0.10343	permutation FDR (250 perm)	1	0.00037535	FDR correction BH
Fitm2~Q9VRJ2	VMAT~Control	VMAT	Control	16.8286	0.404079	16.2371	0.355238	1.50679	0.591475	0.47676	0.0337806	1.47133	Unpaired t-test	0.13727	permutation FDR (250 perm)	1	0.0431702	FDR correction BH
Rab5~Q9V3I2	VMAT~Control	VMAT	Control	15.8203	0.124194	15.2292	0.242881	1.50638	0.591088	0.526818	0.000676285	3.16987	Unpaired t-test	0.108455	permutation FDR (250 perm)	1	0.00110939	FDR correction BH
COX5B~Q9VMB9	VMAT~Control	VMAT	Control	19.0197	0.178798	18.4292	0.308767	1.50572	0.590451	0.5092	0.004106	2.38658	Unpaired t-test	0.11809	permutation FDR (250 perm)	1	0.00597745	FDR correction BH
D2hgdh~Q7K511	VMAT~Control	VMAT	Control	16.6237	0.163937	16.0351	0.287386	1.50373	0.588546	0.512687	0.00261088	2.58321	Unpaired t-test	0.115975	permutation FDR (250 perm)	1	0.00390471	FDR correction BH
FASN1~Q9VQL7	VMAT~Control	VMAT	Control	19.359	0.0940621	18.7711	0.145829	1.50299	0.587836	0.545502	1.89405e-05	4.72261	Unpaired t-test	0.0985797	permutation FDR (250 perm)	1	4.40573e-05	FDR correction BH
PKD~A0A0B4KHC3	VMAT~Control	VMAT	Control	15.7801	0.358209	15.1931	0.65624	1.50222	0.587096	0.439985	0.109628	0.96008	Unpaired t-test	0.161117	permutation FDR (250 perm)	1	0.13093	FDR correction BH
bocks~Q709R6-2	VMAT~Control	VMAT	Control	18.2535	0.28635	17.6669	0.536772	1.50164	0.586536	0.461086	0.0565089	1.24788	Unpaired t-test	0.147378	permutation FDR (250 perm)	1	0.0701963	FDR correction BH
Dmel\CG15602~Q4QQ70	VMAT~Control	VMAT	Control	17.4545	0.157315	16.8679	0.211336	1.50162	0.58652	0.524699	0.000555075	3.25565	Unpaired t-test	0.109639	permutation FDR (250 perm)	1	0.000924731	FDR correction BH
ninaE~P06002	VMAT~Control	VMAT	Control	19.4307	0.0815146	18.8446	0.12116	1.50119	0.586103	0.550173	4.24403e-06	5.37222	Unpaired t-test	0.0961297	permutation FDR (250 perm)	1	1.19789e-05	FDR correction BH
anon-WO0140519.58~Q9VG86	VMAT~Control	VMAT	Control	18.7615	0.179511	18.1764	0.167555	1.50008	0.585038	0.527148	0.000334205	3.47599	Unpaired t-test	0.108226	permutation FDR (250 perm)	1	0.000585505	FDR correction BH
ScsbetaG~Q9V470	VMAT~Control	VMAT	Control	16.9088	0.135681	16.3245	0.144432	1.49937	0.584355	0.536784	6.12604e-05	4.21282	Unpaired t-test	0.102916	permutation FDR (250 perm)	1	0.000126276	FDR correction BH
Pfk~P52034	VMAT~Control	VMAT	Control	20.3712	0.0689536	19.7872	0.0969407	1.49907	0.58407	0.554566	6.71385e-07	6.17303	Unpaired t-test	0.0937902	permutation FDR (250 perm)	1	2.38377e-06	FDR correction BH
Alg2~Q9VZU8	VMAT~Control	VMAT	Control	20.0397	0.180482	19.4557	0.0580316	1.49898	0.583983	0.53834	4.2566e-05	4.37094	Unpaired t-test	0.102163	permutation FDR (250 perm)	1	9.13404e-05	FDR correction BH
21430192~Q9VM18	VMAT~Control	VMAT	Control	18.085	0.17432	17.5027	0.233566	1.49724	0.582303	0.515158	0.00120185	2.92015	Unpaired t-test	0.114704	permutation FDR (250 perm)	1	0.00189748	FDR correction BH
RpS27~Q9VBU9	VMAT~Control	VMAT	Control	18.7004	0.131989	18.1187	0.160397	1.49659	0.581677	0.532234	9.36303e-05	4.02858	Unpaired t-test	0.105405	permutation FDR (250 perm)	1	0.000185371	FDR correction BH
mtd~Q9VNA1	VMAT~Control	VMAT	Control	18.0381	0.142399	17.4581	0.29403	1.4948	0.579954	0.506022	0.00264559	2.57748	Unpaired t-test	0.119957	permutation FDR (250 perm)	1	0.00394909	FDR correction BH
ND-42~A4V383	VMAT~Control	VMAT	Control	20.7626	0.0647911	20.1827	0.112381	1.49467	0.579827	0.548034	1.59714e-06	5.79666	Unpaired t-test	0.0973183	permutation FDR (250 perm)	1	5.07378e-06	FDR correction BH
rtp~Q9VN91	VMAT~Control	VMAT	Control	16.2481	0.162318	15.6685	0.147731	1.4945	0.579664	0.527853	0.00014992	3.82414	Unpaired t-test	0.107826	permutation FDR (250 perm)	1	0.000283462	FDR correction BH
FASN2~Q9VQL6	VMAT~Control	VMAT	Control	17.2313	0.0663959	16.6519	0.0653904	1.49424	0.579414	0.556232	7.23783e-08	7.14039	Unpaired t-test	0.0929293	permutation FDR (250 perm)	1	3.60208e-07	FDR correction BH
Rack1~O18640	VMAT~Control	VMAT	Control	20.2998	0.149721	19.7226	0.131237	1.49188	0.577136	0.52995	7.05601e-05	4.15144	Unpaired t-test	0.106659	permutation FDR (250 perm)	1	0.000143065	FDR correction BH
ATPsyngamma~O01666	VMAT~Control	VMAT	Control	22.1569	0.13248	21.58	0.164321	1.49168	0.576942	0.527178	0.00011388	3.94355	Unpaired t-test	0.108217	permutation FDR (250 perm)	1	0.000220275	FDR correction BH
Gs1~E1JHQ1	VMAT~Control	VMAT	Control	18.7409	0.147003	18.1644	0.12473	1.49123	0.576507	0.530747	5.45437e-05	4.26326	Unpaired t-test	0.106205	permutation FDR (250 perm)	1	0.00011413	FDR correction BH
Nfs1~Q9VKD3	VMAT~Control	VMAT	Control	16.9938	0.125223	16.4209	0.0821134	1.48753	0.572915	0.536957	6.51211e-06	5.18628	Unpaired t-test	0.102874	permutation FDR (250 perm)	1	1.74795e-05	FDR correction BH
Galk~Q95U34	VMAT~Control	VMAT	Control	16.7916	0.0869829	16.22	0.0820511	1.48615	0.571582	0.542568	8.60587e-07	6.0652	Unpaired t-test	0.100013	permutation FDR (250 perm)	1	2.95377e-06	FDR correction BH
Rrp40~Q8IPX7	VMAT~Control	VMAT	Control	15.7451	0.0902959	15.1737	0.199692	1.48596	0.571398	0.520394	0.000166057	3.77974	Unpaired t-test	0.111865	permutation FDR (250 perm)	1	0.000311224	FDR correction BH
Mhc~P05661-25	VMAT~Control	VMAT	Control	19.6459	0.303198	19.0769	0.278228	1.48354	0.569043	0.480598	0.0114035	1.94296	Unpaired t-test	0.134906	permutation FDR (250 perm)	1	0.0155978	FDR correction BH
serp~Q9VW34	VMAT~Control	VMAT	Control	14.2986	1.15897	13.7312	0.23429	1.48192	0.567472	0.37119	0.30842	0.510858	Unpaired t-test	0.211211	permutation FDR (250 perm)	1	0.344248	FDR correction BH
sesB~X2JB48	VMAT~Control	VMAT	Control	23.1031	0.115148	22.5356	0.177971	1.48191	0.567455	0.51832	0.000134605	3.87094	Unpaired t-test	0.112947	permutation FDR (250 perm)	1	0.000256359	FDR correction BH
Yp3~X2JEX8	VMAT~Control	VMAT	Control	20.3692	0.272802	19.802	0.527711	1.48156	0.567114	0.448075	0.0585593	1.2324	Unpaired t-test	0.155675	permutation FDR (250 perm)	1	0.0725137	FDR correction BH
Sec61alpha~Q8STG9	VMAT~Control	VMAT	Control	17.6197	0.120035	17.0557	0.0865246	1.47834	0.563975	0.528971	6.7364e-06	5.17157	Unpaired t-test	0.107227	permutation FDR (250 perm)	1	1.7979e-05	FDR correction BH
Hsp83~M9PBL3	VMAT~Control	VMAT	Control	19.1927	0.0919312	18.629	0.0776605	1.47803	0.563679	0.534892	1.03848e-06	5.9836	Unpaired t-test	0.103869	permutation FDR (250 perm)	1	3.48232e-06	FDR correction BH
Usp5~Q9VZU7	VMAT~Control	VMAT	Control	16.6411	0.226971	16.079	0.178186	1.47644	0.562122	0.497873	0.00143021	2.8446	Unpaired t-test	0.124818	permutation FDR (250 perm)	1	0.00222372	FDR correction BH
Tom40~M9PGL7	VMAT~Control	VMAT	Control	15.591	0.298421	15.0297	0.128817	1.47558	0.561285	0.490051	0.00315343	2.50122	Unpaired t-test	0.129372	permutation FDR (250 perm)	1	0.00466572	FDR correction BH
Neurochondrin~Q9VI25	VMAT~Control	VMAT	Control	17.4327	0.112372	16.8727	0.122552	1.4742	0.559934	0.52118	1.99272e-05	4.70055	Unpaired t-test	0.111503	permutation FDR (250 perm)	1	4.62154e-05	FDR correction BH
aralar1~A0A0B4KHW3	VMAT~Control	VMAT	Control	17.1107	0.0923753	16.5522	0.05622	1.47279	0.558548	0.532783	4.18294e-07	6.37852	Unpaired t-test	0.105082	permutation FDR (250 perm)	1	1.59848e-06	FDR correction BH
Dmel\CG4836~Q8MRL0	VMAT~Control	VMAT	Control	18.7507	0.295484	18.1944	0.435856	1.4705	0.556308	0.450273	0.039795	1.40017	Unpaired t-test	0.154313	permutation FDR (250 perm)	1	0.0503222	FDR correction BH
eIF4A~C9QP42	VMAT~Control	VMAT	Control	19.737	0.113203	19.1808	0.095246	1.47038	0.556188	0.521673	7.60841e-06	5.11871	Unpaired t-test	0.111223	permutation FDR (250 perm)	1	1.97466e-05	FDR correction BH
Dmel\CG14969~Q95SH7	VMAT~Control	VMAT	Control	16.5047	0.212479	15.9496	0.182039	1.46923	0.555058	0.493329	0.00126248	2.89878	Unpaired t-test	0.12744	permutation FDR (250 perm)	1	0.00198655	FDR correction BH
Dmel\CG2846~A0A0B4LHX1	VMAT~Control	VMAT	Control	16.0013	0.119712	15.4468	0.138729	1.46861	0.554448	0.512454	4.94393e-05	4.30593	Unpaired t-test	0.116149	permutation FDR (250 perm)	1	0.000104658	FDR correction BH
SmydA-9~Q9W373	VMAT~Control	VMAT	Control	16.92	0.123067	16.3667	0.180462	1.46748	0.553341	0.504098	0.000208233	3.68145	Unpaired t-test	0.121018	permutation FDR (250 perm)	1	0.000382356	FDR correction BH
MRP~Q7KTC0	VMAT~Control	VMAT	Control	16.2502	0.107883	15.6969	0.216726	1.46739	0.553254	0.499207	0.000457248	3.33985	Unpaired t-test	0.124132	permutation FDR (250 perm)	1	0.000778281	FDR correction BH
GstZ2~Q9VHD2-3	VMAT~Control	VMAT	Control	16.6508	0.0955043	16.101	0.271297	1.46386	0.54978	0.487124	0.00162603	2.78887	Unpaired t-test	0.131099	permutation FDR (250 perm)	1	0.00250831	FDR correction BH
Naa15-16~Q9VWI2	VMAT~Control	VMAT	Control	18.4633	0.188603	17.9141	0.130067	1.46328	0.549205	0.498164	0.0003189	3.49635	Unpaired t-test	0.124649	permutation FDR (250 perm)	1	0.000562746	FDR correction BH
CG16760~Q7KV94	VMAT~Control	VMAT	Control	17.2102	0.125814	16.6618	0.204507	1.46243	0.548371	0.495197	0.000459423	3.33779	Unpaired t-test	0.126343	permutation FDR (250 perm)	1	0.000780429	FDR correction BH
Dmel\CG8586~A1Z7H7	VMAT~Control	VMAT	Control	16.4792	0.268986	15.9343	0.0780696	1.4589	0.544882	0.484229	0.00144343	2.8406	Unpaired t-test	0.132735	permutation FDR (250 perm)	1	0.0022428	FDR correction BH
Dmel\CG9356~Q9VHE3	VMAT~Control	VMAT	Control	16.3412	0.0456392	15.7972	0.094533	1.45804	0.544027	0.519632	4.05337e-07	6.39218	Unpaired t-test	0.112262	permutation FDR (250 perm)	1	1.55655e-06	FDR correction BH
Lst8~Q9W328	VMAT~Control	VMAT	Control	15.8714	0.0930263	15.3279	0.0563018	1.45747	0.54347	0.518267	5.6872e-07	6.2451	Unpaired t-test	0.112974	permutation FDR (250 perm)	1	2.06919e-06	FDR correction BH
Vha44~Q9V7N5-2	VMAT~Control	VMAT	Control	17.4291	0.031905	16.8864	0.0601425	1.45674	0.542742	0.526705	6.59026e-09	8.1811	Unpaired t-test	0.108523	permutation FDR (250 perm)	1	5.44332e-08	FDR correction BH
Ppcs~Q7KN99	VMAT~Control	VMAT	Control	15.8244	0.123361	15.2817	0.209453	1.45672	0.542728	0.489514	0.000543326	3.26494	Unpaired t-test	0.129704	permutation FDR (250 perm)	1	0.000907086	FDR correction BH
pn~O18399	VMAT~Control	VMAT	Control	15.2632	0.0705292	14.7223	0.802336	1.45486	0.540878	0.397646	0.164098	0.784897	Unpaired t-test	0.190312	permutation FDR (250 perm)	1	0.190102	FDR correction BH
Dmel\CG4115~Q9VGA3	VMAT~Control	VMAT	Control	18.3604	0.123812	17.8195	0.144507	1.45484	0.54086	0.498442	8.29367e-05	4.08125	Unpaired t-test	0.124537	permutation FDR (250 perm)	1	0.000165733	FDR correction BH
CaMKII~D1YSG7	VMAT~Control	VMAT	Control	20.635	0.0619476	20.095	0.111984	1.45391	0.53994	0.510711	2.70391e-06	5.56801	Unpaired t-test	0.117157	permutation FDR (250 perm)	1	8.03663e-06	FDR correction BH
Hel25E~Q27268	VMAT~Control	VMAT	Control	17.4663	0.12798	16.9274	0.0750981	1.45281	0.53885	0.505317	1.03324e-05	4.9858	Unpaired t-test	0.120351	permutation FDR (250 perm)	1	2.58474e-05	FDR correction BH
Ilk~Q9V400	VMAT~Control	VMAT	Control	16.5956	0.17545	16.0571	0.146885	1.45237	0.53841	0.488429	0.000367282	3.435	Unpaired t-test	0.130351	permutation FDR (250 perm)	1	0.000637127	FDR correction BH
Dmel\CG7409~Q9VSA9	VMAT~Control	VMAT	Control	17.5145	0.388261	16.9769	0.518123	1.4516	0.53764	0.41692	0.0930008	1.03151	Unpaired t-test	0.176561	permutation FDR (250 perm)	1	0.111924	FDR correction BH
RtcB~Q9VIW7	VMAT~Control	VMAT	Control	14.9403	0.329219	14.4033	0.299873	1.451	0.537048	0.447857	0.0224413	1.64895	Unpaired t-test	0.155831	permutation FDR (250 perm)	1	0.0293646	FDR correction BH
UQCR-C1~Q9VFF0	VMAT~Control	VMAT	Control	21.2183	0.121883	20.6819	0.199114	1.45033	0.536384	0.485677	0.000439325	3.35721	Unpaired t-test	0.131845	permutation FDR (250 perm)	1	0.000750487	FDR correction BH
Syx5~A4V0S1	VMAT~Control	VMAT	Control	18.0708	0.0698136	17.5349	0.119206	1.44979	0.535843	0.504665	5.76221e-06	5.23941	Unpaired t-test	0.120716	permutation FDR (250 perm)	1	1.57724e-05	FDR correction BH
Cpr~Q8IPJ7	VMAT~Control	VMAT	Control	16.1469	0.254623	15.6122	0.275215	1.44867	0.534731	0.457945	0.00966924	2.01461	Unpaired t-test	0.149386	permutation FDR (250 perm)	1	0.0133891	FDR correction BH
Dmel\CG43346~M9NEW0	VMAT~Control	VMAT	Control	15.6266	0.149712	15.0928	0.13615	1.44773	0.533793	0.489494	0.0001514	3.81987	Unpaired t-test	0.129729	permutation FDR (250 perm)	1	0.000285802	FDR correction BH
fax~Q59E30	VMAT~Control	VMAT	Control	16.6181	0.0459666	16.0892	0.132726	1.44282	0.52889	0.497631	7.50348e-06	5.12474	Unpaired t-test	0.124966	permutation FDR (250 perm)	1	1.95328e-05	FDR correction BH
Etfb~Q0KHZ6	VMAT~Control	VMAT	Control	16.5531	0.200207	16.027	0.308834	1.44003	0.526095	0.45174	0.00955222	2.0199	Unpaired t-test	0.153433	permutation FDR (250 perm)	1	0.0132426	FDR correction BH
CG32410~Q8I935	VMAT~Control	VMAT	Control	17.583	0.0672782	17.0569	0.112174	1.43998	0.526048	0.496976	4.16814e-06	5.38006	Unpaired t-test	0.125372	permutation FDR (250 perm)	1	1.1793e-05	FDR correction BH
Dmel\CG5087~M9PEV2	VMAT~Control	VMAT	Control	19.1418	0.263137	18.6171	0.329491	1.43863	0.524695	0.441448	0.0193708	1.71285	Unpaired t-test	0.160112	permutation FDR (250 perm)	1	0.0256461	FDR correction BH
Scsalpha1~Q94522	VMAT~Control	VMAT	Control	20.3371	0.0525701	19.8128	0.145489	1.43826	0.524328	0.490401	1.88456e-05	4.72479	Unpaired t-test	0.129115	permutation FDR (250 perm)	1	4.38799e-05	FDR correction BH
26-29-p~Q9V3U6	VMAT~Control	VMAT	Control	18.4844	0.163746	17.9604	0.155593	1.43792	0.523988	0.475913	0.000408835	3.38845	Unpaired t-test	0.137685	permutation FDR (250 perm)	1	0.000700946	FDR correction BH
ND-23~Q9VF27	VMAT~Control	VMAT	Control	17.2708	0.270137	16.747	0.405574	1.43773	0.523796	0.430072	0.0370916	1.43072	Unpaired t-test	0.167628	permutation FDR (250 perm)	1	0.0471711	FDR correction BH
LBR~Q8MLV1-2	VMAT~Control	VMAT	Control	18.155	0.163893	17.6362	0.321511	1.43275	0.51879	0.446698	0.00926025	2.03338	Unpaired t-test	0.156554	permutation FDR (250 perm)	1	0.0128681	FDR correction BH
Act79B~M9PFZ6	VMAT~Control	VMAT	Control	21.5818	0.161242	21.0649	0.219578	1.43093	0.516951	0.46081	0.0017078	2.76756	Unpaired t-test	0.147546	permutation FDR (250 perm)	1	0.00262928	FDR correction BH
P5CS~Q9VNW6	VMAT~Control	VMAT	Control	19.1119	0.0871885	18.5954	0.0457883	1.43052	0.516537	0.494747	3.62234e-07	6.44101	Unpaired t-test	0.126599	permutation FDR (250 perm)	1	1.41375e-06	FDR correction BH
Dmel\CG5958~Q9VM12	VMAT~Control	VMAT	Control	16.9624	0.154094	16.4463	0.170572	1.43016	0.516175	0.468058	0.000520872	3.28327	Unpaired t-test	0.142663	permutation FDR (250 perm)	1	0.000875185	FDR correction BH
Dmel\CG3609~Q9VQB4	VMAT~Control	VMAT	Control	16.7765	0.319428	16.2608	0.317461	1.42969	0.515707	0.429254	0.0283454	1.54752	Unpaired t-test	0.168103	permutation FDR (250 perm)	1	0.0365417	FDR correction BH
ND-13A~Q9VMU0	VMAT~Control	VMAT	Control	18.2652	0.298972	17.7498	0.489501	1.42937	0.515375	0.410163	0.0722766	1.141	Unpaired t-test	0.181437	permutation FDR (250 perm)	1	0.088155	FDR correction BH
ClC-a~Q9VGH7-6	VMAT~Control	VMAT	Control	16.166	0.127287	15.6542	0.249064	1.42587	0.511838	0.454932	0.00217279	2.66298	Unpaired t-test	0.15134	permutation FDR (250 perm)	1	0.00329347	FDR correction BH
Nsf2~A0A0B4LH53	VMAT~Control	VMAT	Control	15.2922	0.276214	14.7805	0.213099	1.42579	0.511759	0.442692	0.00828665	2.08162	Unpaired t-test	0.159219	permutation FDR (250 perm)	1	0.0116528	FDR correction BH
ND-B14.7~Q7JYH3	VMAT~Control	VMAT	Control	15.8379	0.121495	15.3294	0.172124	1.42259	0.508522	0.464734	0.000302653	3.51905	Unpaired t-test	0.144793	permutation FDR (250 perm)	1	0.000539323	FDR correction BH
Irp-1B~Q9VGZ3	VMAT~Control	VMAT	Control	18.2405	0.141149	17.7326	0.154298	1.42199	0.507907	0.46447	0.000288508	3.53984	Unpaired t-test	0.144989	permutation FDR (250 perm)	1	0.000516856	FDR correction BH
CG9132~Q9VXB0	VMAT~Control	VMAT	Control	18.8208	0.162248	18.3149	0.10896	1.42001	0.5059	0.465237	0.000175781	3.75503	Unpaired t-test	0.144466	permutation FDR (250 perm)	1	0.000326846	FDR correction BH
SdhB~P21914	VMAT~Control	VMAT	Control	16.4269	0.300145	15.9219	0.479904	1.41916	0.505038	0.403018	0.0739888	1.13083	Unpaired t-test	0.186379	permutation FDR (250 perm)	1	0.0900567	FDR correction BH
RpS29~A0A0C4DHE8	VMAT~Control	VMAT	Control	17.4082	0.105333	16.9051	0.174565	1.41722	0.503062	0.461026	0.00025552	3.59258	Unpaired t-test	0.147408	permutation FDR (250 perm)	1	0.000463757	FDR correction BH
Lkb1~Q8T9L5	VMAT~Control	VMAT	Control	15.7128	0.22412	15.2101	0.323169	1.41685	0.50269	0.427501	0.0170108	1.76927	Unpaired t-test	0.169254	permutation FDR (250 perm)	1	0.0226362	FDR correction BH
Eno~E1JHR5	VMAT~Control	VMAT	Control	19.648	0.256413	19.1463	0.301495	1.41587	0.501692	0.426246	0.0177176	1.75159	Unpaired t-test	0.169965	permutation FDR (250 perm)	1	0.0235369	FDR correction BH
Grasp65~Q9VW57	VMAT~Control	VMAT	Control	18.903	0.128094	18.4014	0.349671	1.4158	0.501614	0.430001	0.0130736	1.88361	Unpaired t-test	0.167667	permutation FDR (250 perm)	1	0.0177788	FDR correction BH
Lam~M9NE89	VMAT~Control	VMAT	Control	20.9568	0.119433	20.4554	0.361593	1.41563	0.501446	0.428475	0.0146733	1.83347	Unpaired t-test	0.168649	permutation FDR (250 perm)	1	0.0197603	FDR correction BH
Galphai~P20353	VMAT~Control	VMAT	Control	15.9416	0.148104	15.4403	0.156814	1.41555	0.50136	0.457253	0.000402774	3.39494	Unpaired t-test	0.149889	permutation FDR (250 perm)	1	0.00069156	FDR correction BH
Tapdelta~Q7KLX3	VMAT~Control	VMAT	Control	16.8096	0.188951	16.3086	0.188954	1.41517	0.500971	0.447493	0.00185183	2.7324	Unpaired t-test	0.156067	permutation FDR (250 perm)	1	0.00282698	FDR correction BH
GramD1B~A8DYU2	VMAT~Control	VMAT	Control	13.9339	0.926605	13.4351	0.258414	1.41302	0.49878	0.348748	0.273226	0.563479	Unpaired t-test	0.23044	permutation FDR (250 perm)	1	0.306857	FDR correction BH
PhKgamma~X2JEJ4	VMAT~Control	VMAT	Control	15.6631	0.162139	15.1662	0.0800879	1.41113	0.496855	0.459679	0.000109243	3.96161	Unpaired t-test	0.148288	permutation FDR (250 perm)	1	0.000212703	FDR correction BH
Mhc~P05661-24	VMAT~Control	VMAT	Control	16.5519	0.430806	16.0551	0.471889	1.4111	0.496817	0.386402	0.112734	0.947944	Unpaired t-test	0.199251	permutation FDR (250 perm)	1	0.1343	FDR correction BH
Hsc70-4~C7LA75	VMAT~Control	VMAT	Control	20.9316	0.0500679	20.4349	0.0668331	1.41098	0.496697	0.478816	1.10427e-07	6.95692	Unpaired t-test	0.135952	permutation FDR (250 perm)	1	5.21979e-07	FDR correction BH
CaMKII~A4V134	VMAT~Control	VMAT	Control	16.4327	0.226481	15.9364	0.174832	1.41061	0.496318	0.440017	0.00306438	2.51366	Unpaired t-test	0.161095	permutation FDR (250 perm)	1	0.00453968	FDR correction BH
GH07925p~Q9VVU1	VMAT~Control	VMAT	Control	17.1618	0.190473	16.6699	0.209389	1.40632	0.491927	0.436652	0.00302908	2.51869	Unpaired t-test	0.163156	permutation FDR (250 perm)	1	0.00449021	FDR correction BH
Aldh~Q9VLC5	VMAT~Control	VMAT	Control	19.5874	0.0906132	19.0967	0.106254	1.40507	0.490644	0.461803	1.3794e-05	4.86031	Unpaired t-test	0.146906	permutation FDR (250 perm)	1	3.33721e-05	FDR correction BH
ScpX~Q9VJ43	VMAT~Control	VMAT	Control	13.8872	0.785928	13.3967	0.506552	1.40499	0.490555	0.34591	0.267928	0.571982	Unpaired t-test	0.232867	permutation FDR (250 perm)	1	0.301195	FDR correction BH
Pgm2a~A1Z7P1	VMAT~Control	VMAT	Control	15.5595	0.166221	15.0714	0.209441	1.40263	0.48813	0.435995	0.00220697	2.6562	Unpaired t-test	0.163565	permutation FDR (250 perm)	1	0.00334098	FDR correction BH
l(2)tid~Q27237	VMAT~Control	VMAT	Control	15.2282	0.19992	14.7413	0.25868	1.40144	0.486914	0.424805	0.00761402	2.11839	Unpaired t-test	0.170959	permutation FDR (250 perm)	1	0.0107648	FDR correction BH
Art1~Q9VGW7	VMAT~Control	VMAT	Control	15.7221	0.234056	15.2353	0.347519	1.40135	0.486816	0.409993	0.0265803	1.57544	Unpaired t-test	0.181571	permutation FDR (250 perm)	1	0.0344359	FDR correction BH
Dmel\CG5439~Q9VK31	VMAT~Control	VMAT	Control	14.122	0.92111	13.636	0.426204	1.40053	0.48597	0.334254	0.309478	0.50937	Unpaired t-test	0.243701	permutation FDR (250 perm)	1	0.345266	FDR correction BH
Arp3~P32392	VMAT~Control	VMAT	Control	16.4148	0.201927	15.9307	0.298332	1.39874	0.484129	0.416955	0.0132296	1.87845	Unpaired t-test	0.176529	permutation FDR (250 perm)	1	0.0179599	FDR correction BH
Dmel\CG15531~Q9VA93	VMAT~Control	VMAT	Control	16.0127	0.139858	15.5297	0.13377	1.3976	0.482948	0.444478	0.000234112	3.63058	Unpaired t-test	0.157985	permutation FDR (250 perm)	1	0.000426548	FDR correction BH
RpL18~M9PHM6	VMAT~Control	VMAT	Control	21.5953	0.0600245	21.1126	0.388212	1.39737	0.482716	0.410586	0.0205573	1.68703	Unpaired t-test	0.181067	permutation FDR (250 perm)	1	0.0270799	FDR correction BH
ThrRS~Q8IP94	VMAT~Control	VMAT	Control	17.5139	0.0964041	17.0318	0.131551	1.39681	0.482139	0.449364	6e-05	4.22185	Unpaired t-test	0.154936	permutation FDR (250 perm)	1	0.000124112	FDR correction BH
Drat~Q0E9G4	VMAT~Control	VMAT	Control	16.2453	0.0604807	15.7655	0.246804	1.39457	0.479818	0.430856	0.00176527	2.75319	Unpaired t-test	0.167016	permutation FDR (250 perm)	1	0.0027089	FDR correction BH
UQCR-14~Q9VXI6	VMAT~Control	VMAT	Control	13.8713	0.955327	13.394	0.241803	1.39219	0.477353	0.331332	0.304167	0.516888	Unpaired t-test	0.246535	permutation FDR (250 perm)	1	0.339663	FDR correction BH
RpS20~P55828	VMAT~Control	VMAT	Control	19.8376	0.12393	19.3605	0.132565	1.39194	0.477094	0.441281	0.000155463	3.80837	Unpaired t-test	0.160233	permutation FDR (250 perm)	1	0.000293001	FDR correction BH
Vps2~Q9VBI3	VMAT~Control	VMAT	Control	15.9813	0.239629	15.5047	0.276642	1.39145	0.476584	0.40955	0.0155191	1.80913	Unpaired t-test	0.181891	permutation FDR (250 perm)	1	0.0207804	FDR correction BH
CCT5~A1Z8U4	VMAT~Control	VMAT	Control	19.8698	0.130059	19.3941	0.101094	1.39056	0.47567	0.443033	7.28382e-05	4.13764	Unpaired t-test	0.15899	permutation FDR (250 perm)	1	0.00014743	FDR correction BH
Dmel\CG9953~Q9VS02	VMAT~Control	VMAT	Control	15.7108	0.358216	15.2355	0.125727	1.3902	0.475295	0.406312	0.0188114	1.72558	Unpaired t-test	0.184161	permutation FDR (250 perm)	1	0.0249476	FDR correction BH
cg17026~Q9VUW1	VMAT~Control	VMAT	Control	14.8384	0.230295	14.3635	0.214932	1.38987	0.474948	0.416301	0.00710498	2.14844	Unpaired t-test	0.17703	permutation FDR (250 perm)	1	0.0100815	FDR correction BH
SERCA~P22700-2	VMAT~Control	VMAT	Control	21.8577	0.0457485	21.3834	0.0719126	1.38929	0.474352	0.456935	2.07318e-07	6.68336	Unpaired t-test	0.150083	permutation FDR (250 perm)	1	8.9382e-07	FDR correction BH
RpS17~P17704	VMAT~Control	VMAT	Control	18.926	0.216021	18.4526	0.261332	1.38835	0.473375	0.411048	0.010839	1.96501	Unpaired t-test	0.180811	permutation FDR (250 perm)	1	0.0148949	FDR correction BH
p24-1~Q9VYT6	VMAT~Control	VMAT	Control	15.5109	0.317187	15.0395	0.212573	1.3865	0.471443	0.402681	0.0201003	1.6968	Unpaired t-test	0.186628	permutation FDR (250 perm)	1	0.0265225	FDR correction BH
RpL35A~Q9VNB9	VMAT~Control	VMAT	Control	19.2077	0.114725	18.7376	0.235721	1.3852	0.470093	0.420763	0.00247939	2.60566	Unpaired t-test	0.173832	permutation FDR (250 perm)	1	0.00372462	FDR correction BH
ctp~A0A4D6K1L3	VMAT~Control	VMAT	Control	16.3442	0.25653	15.8746	0.266218	1.3847	0.469578	0.402955	0.0175441	1.75587	Unpaired t-test	0.18642	permutation FDR (250 perm)	1	0.0233195	FDR correction BH
Dmel\CG11178~Q9VYB2	VMAT~Control	VMAT	Control	14.0299	0.818521	13.5617	0.259707	1.38338	0.4682	0.338286	0.250763	0.600736	Unpaired t-test	0.239951	permutation FDR (250 perm)	1	0.28448	FDR correction BH
Cp1~A0A0B4JD48	VMAT~Control	VMAT	Control	19.4336	0.144259	18.9657	0.130275	1.38312	0.467931	0.430508	0.000308789	3.51034	Unpaired t-test	0.167317	permutation FDR (250 perm)	1	0.000547769	FDR correction BH
Psa~Q9W0E4	VMAT~Control	VMAT	Control	16.8508	0.0867452	16.3849	0.0861739	1.38124	0.465964	0.441805	6.74542e-06	5.17099	Unpaired t-test	0.15983	permutation FDR (250 perm)	1	1.79827e-05	FDR correction BH
Dmel\CG17597~Q9VJ44	VMAT~Control	VMAT	Control	17.4073	0.1166	16.9422	0.170701	1.38043	0.465122	0.42576	0.000513297	3.28963	Unpaired t-test	0.170297	permutation FDR (250 perm)	1	0.000864307	FDR correction BH
Vps29~Q9VPX5	VMAT~Control	VMAT	Control	16.0205	0.23373	15.5553	0.0758745	1.38043	0.465119	0.419065	0.00173742	2.7601	Unpaired t-test	0.175012	permutation FDR (250 perm)	1	0.00266964	FDR correction BH
Pdh~Q7KNR7	VMAT~Control	VMAT	Control	19.6774	0.101572	19.2146	0.0522612	1.37828	0.462866	0.44037	3.8949e-06	5.4095	Unpaired t-test	0.160904	permutation FDR (250 perm)	1	1.11134e-05	FDR correction BH
128up~P32234	VMAT~Control	VMAT	Control	15.9354	0.210334	15.4732	0.186144	1.37767	0.462234	0.410652	0.00424709	2.37191	Unpaired t-test	0.181099	permutation FDR (250 perm)	1	0.00617138	FDR correction BH
RpL5~R9Q794	VMAT~Control	VMAT	Control	19.0573	0.0956074	18.5959	0.144576	1.37685	0.461368	0.428178	0.000140867	3.85119	Unpaired t-test	0.168854	permutation FDR (250 perm)	1	0.000267637	FDR correction BH
Rpt1~Q7KMQ0	VMAT~Control	VMAT	Control	17.0548	0.12046	16.595	0.0892526	1.37539	0.459837	0.430943	4.4129e-05	4.35528	Unpaired t-test	0.166963	permutation FDR (250 perm)	1	9.43258e-05	FDR correction BH
GCC185~Q9VGE4	VMAT~Control	VMAT	Control	16.173	0.12958	15.7133	0.159632	1.3753	0.459742	0.421029	0.000537374	3.26972	Unpaired t-test	0.173632	permutation FDR (250 perm)	1	0.000900982	FDR correction BH
Cdc42~M9NFF8	VMAT~Control	VMAT	Control	15.9988	0.0973127	15.5401	0.319327	1.37429	0.458689	0.399106	0.0117916	1.92843	Unpaired t-test	0.189215	permutation FDR (250 perm)	1	0.0161006	FDR correction BH
AcCoAS~Q59E09	VMAT~Control	VMAT	Control	18.6362	0.121614	18.179	0.160498	1.37287	0.457191	0.41942	0.000480032	3.31873	Unpaired t-test	0.174777	permutation FDR (250 perm)	1	0.000811778	FDR correction BH
hoip~D2NUK9	VMAT~Control	VMAT	Control	16.7327	0.29181	16.2818	0.308411	1.3669	0.450904	0.378949	0.0389641	1.40933	Unpaired t-test	0.205183	permutation FDR (250 perm)	1	0.0493923	FDR correction BH
Rho1~P48148	VMAT~Control	VMAT	Control	19.1512	0.162651	18.7028	0.110514	1.36451	0.448386	0.412141	0.000464926	3.33262	Unpaired t-test	0.180021	permutation FDR (250 perm)	1	0.000788499	FDR correction BH
Sam-S~P40320	VMAT~Control	VMAT	Control	16.7201	0.135974	16.2747	0.132843	1.36177	0.445483	0.410578	0.000378715	3.42169	Unpaired t-test	0.181072	permutation FDR (250 perm)	1	0.000653927	FDR correction BH
alphaSnap~Q23983	VMAT~Control	VMAT	Control	18.5084	0.155482	18.0674	0.331418	1.35753	0.440988	0.378949	0.0225584	1.64669	Unpaired t-test	0.205187	permutation FDR (250 perm)	1	0.029485	FDR correction BH
Muted~A0A0B4LHG2	VMAT~Control	VMAT	Control	17.9831	0.26129	17.5422	0.570977	1.35744	0.440888	0.344224	0.147482	0.831261	Unpaired t-test	0.23438	permutation FDR (250 perm)	1	0.172723	FDR correction BH
bgm~B5RIV0	VMAT~Control	VMAT	Control	15.9674	0.219174	15.53	0.204812	1.35415	0.43739	0.385654	0.00856853	2.06709	Unpaired t-test	0.199848	permutation FDR (250 perm)	1	0.0120276	FDR correction BH
Aldh7A1~Q8SXQ1	VMAT~Control	VMAT	Control	16.5772	0.230441	16.1406	0.233977	1.35334	0.436524	0.380623	0.0139917	1.85413	Unpaired t-test	0.203822	permutation FDR (250 perm)	1	0.0188748	FDR correction BH
GlyP~A4UZZ4	VMAT~Control	VMAT	Control	21.1975	0.0830152	20.7634	0.0959922	1.35107	0.434105	0.41079	1.74115e-05	4.75916	Unpaired t-test	0.18097	permutation FDR (250 perm)	1	4.08233e-05	FDR correction BH
Dmel\CG18528~Q9VC87	VMAT~Control	VMAT	Control	13.9156	0.269035	13.4817	0.315722	1.3509	0.433921	0.366022	0.0414003	1.383	Unpaired t-test	0.215734	permutation FDR (250 perm)	1	0.0522274	FDR correction BH
Dmel\CG11474~Q9W299	VMAT~Control	VMAT	Control	15.9673	0.403176	15.5342	0.210235	1.35018	0.433147	0.359952	0.0590124	1.22906	Unpaired t-test	0.220767	permutation FDR (250 perm)	1	0.0729214	FDR correction BH
Srrm234~Q7YZ99	VMAT~Control	VMAT	Control	19.5605	0.322682	19.1279	0.510782	1.34966	0.4326	0.340578	0.140443	0.8525	Unpaired t-test	0.237854	permutation FDR (250 perm)	1	0.165054	FDR correction BH
Dmel\CG3626~Q9W4K8	VMAT~Control	VMAT	Control	15.622	0.228788	15.1912	0.350435	1.34794	0.430754	0.362844	0.0441412	1.35516	Unpaired t-test	0.218447	permutation FDR (250 perm)	1	0.0554178	FDR correction BH
RnrL~P48591	VMAT~Control	VMAT	Control	15.8122	0.23312	15.384	0.21899	1.34558	0.428228	0.374639	0.0134864	1.8701	Unpaired t-test	0.208475	permutation FDR (250 perm)	1	0.0182875	FDR correction BH
GstD1~P20432	VMAT~Control	VMAT	Control	19.911	0.108101	19.4876	0.184384	1.34112	0.423443	0.3865	0.00127416	2.89477	Unpaired t-test	0.199168	permutation FDR (250 perm)	1	0.00200092	FDR correction BH
GstD4~Q9VG96	VMAT~Control	VMAT	Control	19.9972	0.307005	19.5741	0.31952	1.34083	0.423125	0.353144	0.0585041	1.23281	Unpaired t-test	0.226489	permutation FDR (250 perm)	1	0.0724835	FDR correction BH
Ogdh~Q9VVC5	VMAT~Control	VMAT	Control	19.4206	0.054741	18.9978	0.215421	1.34056	0.422835	0.384605	0.0016793	2.77487	Unpaired t-test	0.200692	permutation FDR (250 perm)	1	0.00258709	FDR correction BH
Dmel\CG17593~Q9VQR9	VMAT~Control	VMAT	Control	17.4582	0.145105	17.0372	0.393463	1.33895	0.421097	0.354594	0.0485662	1.31367	Unpaired t-test	0.225292	permutation FDR (250 perm)	1	0.0607464	FDR correction BH
jar~A0A0B4LHV4	VMAT~Control	VMAT	Control	17.0049	0.11275	16.5844	0.094181	1.33841	0.420524	0.394598	7.82595e-05	4.10646	Unpaired t-test	0.192639	permutation FDR (250 perm)	1	0.000157321	FDR correction BH
SC35~Q9V3T8	VMAT~Control	VMAT	Control	17.5426	0.184084	17.1228	0.546641	1.33772	0.419781	0.333702	0.134722	0.870561	Unpaired t-test	0.244269	permutation FDR (250 perm)	1	0.158647	FDR correction BH
RpL7~X2J5G6	VMAT~Control	VMAT	Control	19.3951	0.0629358	18.9817	0.219544	1.33183	0.413413	0.375101	0.00233252	2.63218	Unpaired t-test	0.208088	permutation FDR (250 perm)	1	0.00351295	FDR correction BH
Mlp60A~A0A0B4LGF8	VMAT~Control	VMAT	Control	19.7517	0.138923	19.3392	0.329977	1.331	0.412511	0.355578	0.027589	1.55926	Unpaired t-test	0.224391	permutation FDR (250 perm)	1	0.0356056	FDR correction BH
bur~Q9VIE7	VMAT~Control	VMAT	Control	16.5112	0.0756708	16.1001	0.213733	1.32975	0.411157	0.373305	0.00230546	2.63724	Unpaired t-test	0.209553	permutation FDR (250 perm)	1	0.00347665	FDR correction BH
DnaJ-H~Q9VK35	VMAT~Control	VMAT	Control	19.9147	0.14587	19.5041	0.143584	1.32928	0.410647	0.37621	0.00116782	2.93263	Unpaired t-test	0.207208	permutation FDR (250 perm)	1	0.00184996	FDR correction BH
Imp~Q0KHU2	VMAT~Control	VMAT	Control	16.9585	0.0811155	16.5498	0.114731	1.32747	0.408678	0.384516	6.8632e-05	4.16347	Unpaired t-test	0.200765	permutation FDR (250 perm)	1	0.000139758	FDR correction BH
tsr~P45594	VMAT~Control	VMAT	Control	19.8733	0.151661	19.466	0.191848	1.32619	0.407292	0.367139	0.00394885	2.40353	Unpaired t-test	0.214821	permutation FDR (250 perm)	1	0.00575935	FDR correction BH
Dmel\CG13907~Q9W0L6	VMAT~Control	VMAT	Control	19.7889	0.0676709	19.3836	0.0513758	1.32432	0.405256	0.390421	8.77988e-07	6.05651	Unpaired t-test	0.196072	permutation FDR (250 perm)	1	3.00404e-06	FDR correction BH
DmCG8814~Q9VQI6	VMAT~Control	VMAT	Control	14.193	0.79275	13.7884	0.566141	1.32377	0.40465	0.281858	0.374851	0.426142	Unpaired t-test	0.299335	permutation FDR (250 perm)	1	0.411951	FDR correction BH
dock~Q8IPW2	VMAT~Control	VMAT	Control	17.5524	0.0980919	17.1491	0.151187	1.32252	0.403284	0.373205	0.000534402	3.27213	Unpaired t-test	0.20962	permutation FDR (250 perm)	1	0.000896638	FDR correction BH
Nop56~Q95WY3	VMAT~Control	VMAT	Control	16.5945	0.132343	16.1953	0.123637	1.31872	0.399135	0.369229	0.000597798	3.22345	Unpaired t-test	0.212953	permutation FDR (250 perm)	1	0.000991696	FDR correction BH
Dmel\CG6972~Q9VCV9	VMAT~Control	VMAT	Control	14.4879	0.894502	14.0898	0.849281	1.31779	0.398118	0.256582	0.486995	0.312476	Unpaired t-test	0.331416	permutation FDR (250 perm)	1	0.524182	FDR correction BH
Vha68-2~A4V0N4	VMAT~Control	VMAT	Control	20.037	0.0588322	19.6389	0.053201	1.31776	0.398092	0.384455	5.47083e-07	6.26195	Unpaired t-test	0.200812	permutation FDR (250 perm)	1	2.0091e-06	FDR correction BH
chic~M9NEU5	VMAT~Control	VMAT	Control	19.3362	0.154717	18.9387	0.236769	1.31723	0.39751	0.352875	0.0104628	1.98035	Unpaired t-test	0.226759	permutation FDR (250 perm)	1	0.0144201	FDR correction BH
Chc~X2JC31	VMAT~Control	VMAT	Control	18.6216	0.127967	18.2246	0.0556999	1.31678	0.397019	0.373695	8.23462e-05	4.08436	Unpaired t-test	0.209202	permutation FDR (250 perm)	1	0.000164692	FDR correction BH
Prx3~Q9VEJ0	VMAT~Control	VMAT	Control	18.6735	0.130703	18.2768	0.136338	1.31648	0.396683	0.365787	0.00084612	3.07257	Unpaired t-test	0.215938	permutation FDR (250 perm)	1	0.00136891	FDR correction BH
RpL17~X2JIQ5	VMAT~Control	VMAT	Control	20.3851	0.157328	19.9887	0.292475	1.31617	0.396346	0.345092	0.0235489	1.62803	Unpaired t-test	0.233525	permutation FDR (250 perm)	1	0.0306944	FDR correction BH
CASK~E1JIS7	VMAT~Control	VMAT	Control	15.8661	0.204404	15.4711	0.524713	1.31501	0.395073	0.315595	0.147772	0.830409	Unpaired t-test	0.262018	permutation FDR (250 perm)	1	0.17289	FDR correction BH
Rpn5~Q9V3Z4	VMAT~Control	VMAT	Control	16.4836	0.123967	16.0896	0.08717	1.314	0.393963	0.368957	0.000169946	3.76969	Unpaired t-test	0.213235	permutation FDR (250 perm)	1	0.000316998	FDR correction BH
Pka-R1~M9MS76	VMAT~Control	VMAT	Control	16.2972	0.177934	15.9054	0.116534	1.31197	0.391739	0.357713	0.00208278	2.68136	Unpaired t-test	0.222719	permutation FDR (250 perm)	1	0.0031611	FDR correction BH
Sema1a~M9PB77	VMAT~Control	VMAT	Control	15.1975	0.122354	14.8083	0.175295	1.3097	0.389235	0.355271	0.0022451	2.64877	Unpaired t-test	0.22468	permutation FDR (250 perm)	1	0.00338997	FDR correction BH
Dmel\CG5162~Q9VX69	VMAT~Control	VMAT	Control	17.6938	0.432028	17.3049	0.122696	1.30941	0.388921	0.323872	0.0815682	1.08848	Unpaired t-test	0.25389	permutation FDR (250 perm)	1	0.0986699	FDR correction BH
Dys~Q9VDW3	VMAT~Control	VMAT	Control	16.4075	0.220638	16.0191	0.194478	1.30896	0.388423	0.343272	0.0144584	1.83988	Unpaired t-test	0.23536	permutation FDR (250 perm)	1	0.019482	FDR correction BH
RpL27A~M9MRC9	VMAT~Control	VMAT	Control	21.8375	0.205	21.4545	0.465245	1.30409	0.383039	0.312082	0.122954	0.910257	Unpaired t-test	0.265583	permutation FDR (250 perm)	1	0.14559	FDR correction BH
ACSL1~E2QCY2	VMAT~Control	VMAT	Control	15.4846	0.184393	15.1065	0.167149	1.29964	0.378115	0.340245	0.00680271	2.16732	Unpaired t-test	0.238183	permutation FDR (250 perm)	1	0.00967004	FDR correction BH
Prx5~Q960M4	VMAT~Control	VMAT	Control	19.1058	0.219816	18.7277	0.323469	1.29961	0.378083	0.3218	0.0559487	1.25221	Unpaired t-test	0.255807	permutation FDR (250 perm)	1	0.0695371	FDR correction BH
Epac~A1Z6P8	VMAT~Control	VMAT	Control	15.7304	0.21295	15.3544	0.290341	1.29774	0.376003	0.323854	0.0416893	1.37998	Unpaired t-test	0.253897	permutation FDR (250 perm)	1	0.0525357	FDR correction BH
Fas1~B7Z0L1	VMAT~Control	VMAT	Control	15.7568	0.178863	15.381	0.225127	1.29755	0.375794	0.332977	0.0152359	1.81713	Unpaired t-test	0.244895	permutation FDR (250 perm)	1	0.0204478	FDR correction BH
Rpt3~Q9V405	VMAT~Control	VMAT	Control	16.2602	0.102101	15.8848	0.129511	1.29716	0.375356	0.349574	0.000471298	3.3267	Unpaired t-test	0.229687	permutation FDR (250 perm)	1	0.000797581	FDR correction BH
eIF2gamma~A0A0B4KGP8	VMAT~Control	VMAT	Control	17.5617	0.0935836	17.1864	0.046987	1.2971	0.375285	0.358496	1.16007e-05	4.93551	Unpaired t-test	0.221937	permutation FDR (250 perm)	1	2.86249e-05	FDR correction BH
Tg~Q8IPH0	VMAT~Control	VMAT	Control	15.3436	0.166271	14.9686	0.0367638	1.2968	0.374953	0.348419	0.000601664	3.22065	Unpaired t-test	0.230801	permutation FDR (250 perm)	1	0.000996705	FDR correction BH
verm~Q8IQU1	VMAT~Control	VMAT	Control	13.5404	0.976348	13.1675	0.441243	1.29495	0.372896	0.252101	0.45445	0.342514	Unpaired t-test	0.337504	permutation FDR (250 perm)	1	0.492303	FDR correction BH
Act5C~X2JCP8	VMAT~Control	VMAT	Control	19.243	0.134216	18.8702	0.645655	1.29488	0.372823	0.287912	0.234845	0.629219	Unpaired t-test	0.292289	permutation FDR (250 perm)	1	0.267065	FDR correction BH
Lectin-galC1~Q9VIX1	VMAT~Control	VMAT	Control	16.4444	0.100297	16.0722	0.110485	1.29428	0.372153	0.348871	0.000235171	3.62862	Unpaired t-test	0.230352	permutation FDR (250 perm)	1	0.000428145	FDR correction BH
Dmel\CG2747~Q32KD3	VMAT~Control	VMAT	Control	13.8932	0.759791	13.5211	0.409727	1.29426	0.372125	0.268479	0.357808	0.44635	Unpaired t-test	0.315511	permutation FDR (250 perm)	1	0.39488	FDR correction BH
nst~Q9VTZ4	VMAT~Control	VMAT	Control	16.2614	0.120035	15.8897	0.100734	1.29381	0.371629	0.347291	0.000346071	3.46084	Unpaired t-test	0.231845	permutation FDR (250 perm)	1	0.000604789	FDR correction BH
Hsp26~X2JGG6	VMAT~Control	VMAT	Control	17.5116	0.169915	17.1407	0.304594	1.29317	0.370912	0.320864	0.0387476	1.41175	Unpaired t-test	0.256775	permutation FDR (250 perm)	1	0.0491444	FDR correction BH
Kap-alpha3~Q9V455	VMAT~Control	VMAT	Control	17.1468	0.097301	16.7762	0.14122	1.29286	0.370564	0.344168	0.000690067	3.16111	Unpaired t-test	0.234436	permutation FDR (250 perm)	1	0.00113042	FDR correction BH
Dmel\CG3860~Q9W1D9	VMAT~Control	VMAT	Control	18.1323	0.133895	17.763	0.43449	1.29168	0.369248	0.306856	0.0994186	1.00253	Unpaired t-test	0.271149	permutation FDR (250 perm)	1	0.119343	FDR correction BH
Mlp84B~Q24400	VMAT~Control	VMAT	Control	20.5064	0.0923412	20.1382	0.0227694	1.29075	0.368214	0.353192	5.85964e-06	5.23213	Unpaired t-test	0.226463	permutation FDR (250 perm)	1	1.59833e-05	FDR correction BH
CCT4~Q9VK69	VMAT~Control	VMAT	Control	18.3882	0.0917949	18.0222	0.1467	1.28876	0.365986	0.339697	0.000805371	3.094	Unpaired t-test	0.238644	permutation FDR (250 perm)	1	0.00130838	FDR correction BH
Gpdh1~M9PC43	VMAT~Control	VMAT	Control	20.4384	0.0598256	20.0728	0.156957	1.28841	0.365595	0.340051	0.000654678	3.18397	Unpaired t-test	0.238362	permutation FDR (250 perm)	1	0.00107921	FDR correction BH
RpL14~P55841	VMAT~Control	VMAT	Control	19.8769	0.11026	19.5119	0.296229	1.28791	0.365036	0.319826	0.0273048	1.56376	Unpaired t-test	0.257851	permutation FDR (250 perm)	1	0.0352581	FDR correction BH
par-1~Q7YU80	VMAT~Control	VMAT	Control	17.104	0.119923	16.7406	0.186551	1.28645	0.363394	0.330605	0.00436012	2.3605	Unpaired t-test	0.247172	permutation FDR (250 perm)	1	0.00633172	FDR correction BH
cathD~Q7K485	VMAT~Control	VMAT	Control	16.3226	0.205371	15.9594	0.368985	1.28634	0.363267	0.305561	0.083319	1.07926	Unpaired t-test	0.272542	permutation FDR (250 perm)	1	0.100684	FDR correction BH
Dmel\CG9590~Q9VF39	VMAT~Control	VMAT	Control	19.2936	0.098221	18.9342	0.140442	1.28294	0.359451	0.333862	0.000854573	3.06825	Unpaired t-test	0.244097	permutation FDR (250 perm)	1	0.00138069	FDR correction BH
STUB1~Q9XYW6	VMAT~Control	VMAT	Control	17.5728	0.107481	17.2145	0.177547	1.28186	0.358235	0.327809	0.00316243	2.49998	Unpaired t-test	0.249906	permutation FDR (250 perm)	1	0.00467611	FDR correction BH
Dmel\CG5973~Q9VM11	VMAT~Control	VMAT	Control	16.4534	0.333373	16.0956	0.13522	1.28147	0.357801	0.308213	0.0503575	1.29794	Unpaired t-test	0.269871	permutation FDR (250 perm)	1	0.0628357	FDR correction BH
Baldspot~Q9VV87	VMAT~Control	VMAT	Control	15.947	0.164823	15.5892	0.181859	1.28142	0.357739	0.322357	0.00858562	2.06623	Unpaired t-test	0.255344	permutation FDR (250 perm)	1	0.0120444	FDR correction BH
BG:DS09217.4~Q9V3K7	VMAT~Control	VMAT	Control	15.6216	0.248114	15.2652	0.155092	1.28027	0.356446	0.315201	0.0214131	1.66932	Unpaired t-test	0.262411	permutation FDR (250 perm)	1	0.0281443	FDR correction BH
fra~A1Z921	VMAT~Control	VMAT	Control	15.455	0.100772	15.1007	0.105111	1.27831	0.354239	0.332581	0.000284948	3.54523	Unpaired t-test	0.245278	permutation FDR (250 perm)	1	0.000511645	FDR correction BH
RpL4~P09180	VMAT~Control	VMAT	Control	19.7274	0.100716	19.3733	0.149751	1.27813	0.354037	0.327597	0.00136321	2.86544	Unpaired t-test	0.250127	permutation FDR (250 perm)	1	0.00212657	FDR correction BH
Gpo1~Q7K569	VMAT~Control	VMAT	Control	18.3869	0.315331	18.0341	0.443582	1.27701	0.352767	0.283713	0.177857	0.749928	Unpaired t-test	0.297226	permutation FDR (250 perm)	1	0.204932	FDR correction BH
RpS5a~X2JKU5	VMAT~Control	VMAT	Control	16.7674	0.159327	16.4149	0.17304	1.27677	0.352502	0.318951	0.0073529	2.13354	Unpaired t-test	0.258682	permutation FDR (250 perm)	1	0.0104144	FDR correction BH
ncm~Q9VJ87	VMAT~Control	VMAT	Control	15.4399	0.752939	15.0905	0.917991	1.27408	0.349455	0.228258	0.525303	0.27959	Unpaired t-test	0.371942	permutation FDR (250 perm)	1	0.561564	FDR correction BH
RpL24~X2JE06	VMAT~Control	VMAT	Control	19.0057	0.141261	18.6583	0.232915	1.27228	0.347418	0.309691	0.0171961	1.76457	Unpaired t-test	0.268284	permutation FDR (250 perm)	1	0.0228699	FDR correction BH
Dmel\CG18428~Q9VCD4	VMAT~Control	VMAT	Control	19.275	0.336071	18.9309	0.559261	1.26931	0.344045	0.266331	0.265662	0.575671	Unpaired t-test	0.318354	permutation FDR (250 perm)	1	0.299363	FDR correction BH
FipoQ~Q8T0K1	VMAT~Control	VMAT	Control	17.7128	0.077942	17.3689	0.0920271	1.2692	0.343919	0.32632	8.06936e-05	4.09316	Unpaired t-test	0.251432	permutation FDR (250 perm)	1	0.000161662	FDR correction BH
RpL37a~M9PH59	VMAT~Control	VMAT	Control	20.1363	0.143071	19.7925	0.520702	1.26909	0.343799	0.276923	0.185	0.732829	Unpaired t-test	0.304956	permutation FDR (250 perm)	1	0.212745	FDR correction BH
CG11899~Q9VAN0	VMAT~Control	VMAT	Control	20.1281	0.133255	19.7852	0.27228	1.26836	0.342964	0.30202	0.0298794	1.52463	Unpaired t-test	0.276698	permutation FDR (250 perm)	1	0.0384141	FDR correction BH
RpS23~A0A0B4LFD9	VMAT~Control	VMAT	Control	19.1116	0.134518	18.7694	0.259217	1.26767	0.342184	0.302655	0.0255982	1.59179	Unpaired t-test	0.275896	permutation FDR (250 perm)	1	0.0332367	FDR correction BH
Bka~Q9VL75	VMAT~Control	VMAT	Control	19.4607	0.173819	19.1211	0.691953	1.2654	0.339591	0.257448	0.312202	0.505564	Unpaired t-test	0.33026	permutation FDR (250 perm)	1	0.347976	FDR correction BH
CG31123~A0A0B4KFZ2	VMAT~Control	VMAT	Control	15.5873	0.43382	15.2502	0.158712	1.26313	0.337008	0.279307	0.133876	0.873298	Unpaired t-test	0.302112	permutation FDR (250 perm)	1	0.157729	FDR correction BH
Dmel\CG15019~Q9VZC8	VMAT~Control	VMAT	Control	16.9874	0.266454	16.6507	0.860299	1.26285	0.336685	0.240014	0.422721	0.373946	Unpaired t-test	0.354067	permutation FDR (250 perm)	1	0.460474	FDR correction BH
Tom70~Q9VKC8	VMAT~Control	VMAT	Control	16.8518	0.106816	16.5175	0.0689756	1.26078	0.334321	0.316333	0.000155317	3.80878	Unpaired t-test	0.261233	permutation FDR (250 perm)	1	0.000292961	FDR correction BH
RpS12~P80455	VMAT~Control	VMAT	Control	17.7172	0.166244	17.3853	0.116547	1.25868	0.331907	0.30428	0.00442194	2.35439	Unpaired t-test	0.274019	permutation FDR (250 perm)	1	0.00641359	FDR correction BH
Syx18~Q9VC58	VMAT~Control	VMAT	Control	18.3644	0.030703	18.0353	0.0549439	1.25622	0.329088	0.320079	3.73103e-07	6.42817	Unpaired t-test	0.257608	permutation FDR (250 perm)	1	1.44931e-06	FDR correction BH
Dmel\CG32536~Q9VWJ3	VMAT~Control	VMAT	Control	15.3448	0.540823	15.0169	0.805651	1.25525	0.327974	0.228721	0.467206	0.330491	Unpaired t-test	0.371181	permutation FDR (250 perm)	1	0.504729	FDR correction BH
Scp1~Q8MSI2	VMAT~Control	VMAT	Control	22.7045	0.0889084	22.3771	0.127642	1.25475	0.327399	0.306104	0.00083357	3.07906	Unpaired t-test	0.271949	permutation FDR (250 perm)	1	0.00135046	FDR correction BH
dPR72~A0A0B4LHF0	VMAT~Control	VMAT	Control	15.4727	0.270725	15.1457	0.235798	1.25436	0.326955	0.281723	0.0690638	1.16075	Unpaired t-test	0.299484	permutation FDR (250 perm)	1	0.084543	FDR correction BH
Cam~A0A0B4LF57	VMAT~Control	VMAT	Control	19.1325	0.0822096	18.8065	0.369523	1.2535	0.325966	0.278771	0.0830613	1.0806	Unpaired t-test	0.302741	permutation FDR (250 perm)	1	0.100424	FDR correction BH
RpS8~A0A0B4K6N1	VMAT~Control	VMAT	Control	21.6995	0.105249	21.3743	0.630125	1.25286	0.325221	0.252951	0.281527	0.55048	Unpaired t-test	0.336272	permutation FDR (250 perm)	1	0.315879	FDR correction BH
Fit2~Q9VVD2	VMAT~Control	VMAT	Control	15.6463	0.334671	15.3213	0.150375	1.25274	0.325082	0.27926	0.0757221	1.12078	Unpaired t-test	0.302182	permutation FDR (250 perm)	1	0.0921188	FDR correction BH
EloA~Q9VCP0	VMAT~Control	VMAT	Control	18.72	0.330474	18.3978	0.682862	1.25022	0.322181	0.240565	0.364683	0.438084	Unpaired t-test	0.353253	permutation FDR (250 perm)	1	0.401714	FDR correction BH
CG2967~X2JB38	VMAT~Control	VMAT	Control	15.2218	0.269053	14.8998	0.0841212	1.25006	0.321999	0.28595	0.0286584	1.54275	Unpaired t-test	0.294635	permutation FDR (250 perm)	1	0.0369249	FDR correction BH
Dmel\CG4557~Q9W3V2	VMAT~Control	VMAT	Control	16.7346	0.0836215	16.4132	0.121979	1.24954	0.321393	0.301455	0.000662001	3.17914	Unpaired t-test	0.277379	permutation FDR (250 perm)	1	0.00108823	FDR correction BH
14-3-3epsilon~P92177-4	VMAT~Control	VMAT	Control	15.7836	0.0970772	15.4649	0.181059	1.24717	0.31866	0.291847	0.00603762	2.21913	Unpaired t-test	0.287813	permutation FDR (250 perm)	1	0.0086249	FDR correction BH
GM130~Q9W289	VMAT~Control	VMAT	Control	18.5987	0.0883867	18.2806	0.138338	1.24669	0.318109	0.296352	0.00148269	2.82895	Unpaired t-test	0.282899	permutation FDR (250 perm)	1	0.00229773	FDR correction BH
Droj2~Q9VFV9	VMAT~Control	VMAT	Control	18.2729	0.132761	17.9549	0.364482	1.24658	0.317976	0.270969	0.0967084	1.01454	Unpaired t-test	0.312287	permutation FDR (250 perm)	1	0.116149	FDR correction BH
Rpt6~O18413	VMAT~Control	VMAT	Control	16.71	0.147185	16.3946	0.2169	1.24438	0.315426	0.282329	0.0226702	1.64454	Unpaired t-test	0.298684	permutation FDR (250 perm)	1	0.0296147	FDR correction BH
RpS28b~X2JEM4	VMAT~Control	VMAT	Control	18.4881	0.160893	18.1735	0.228825	1.24366	0.314596	0.279616	0.0306598	1.51343	Unpaired t-test	0.301689	permutation FDR (250 perm)	1	0.0393529	FDR correction BH
Fip1~Q9VN31	VMAT~Control	VMAT	Control	20.1632	0.302213	19.8505	0.608573	1.24197	0.312627	0.239768	0.327811	0.484376	Unpaired t-test	0.354465	permutation FDR (250 perm)	1	0.364338	FDR correction BH
Khc-73~A4UZI0	VMAT~Control	VMAT	Control	15.5598	0.285629	15.248	0.278407	1.24125	0.311793	0.264595	0.111052	0.954473	Unpaired t-test	0.320746	permutation FDR (250 perm)	1	0.132557	FDR correction BH
Rpn10~M9PIG8	VMAT~Control	VMAT	Control	15.5692	0.154821	15.2605	0.121141	1.23859	0.308702	0.283756	0.00561845	2.25038	Unpaired t-test	0.297177	permutation FDR (250 perm)	1	0.00805471	FDR correction BH
Prm~A4V1N9	VMAT~Control	VMAT	Control	17.6457	0.196261	17.3384	0.168845	1.23744	0.307357	0.275463	0.0241208	1.61761	Unpaired t-test	0.306841	permutation FDR (250 perm)	1	0.0313877	FDR correction BH
Gprk1~E1JGX2	VMAT~Control	VMAT	Control	15.4235	0.293131	15.1172	0.228291	1.23653	0.306298	0.262655	0.0950657	1.02198	Unpaired t-test	0.323406	permutation FDR (250 perm)	1	0.114292	FDR correction BH
Hsc70-5~A0A0B4LFD2	VMAT~Control	VMAT	Control	17.633	0.11574	17.3282	0.154142	1.23524	0.304791	0.280602	0.00539531	2.26798	Unpaired t-test	0.300845	permutation FDR (250 perm)	1	0.00775843	FDR correction BH
SLIRP1~Q0KHQ1	VMAT~Control	VMAT	Control	16.2774	0.149693	15.9767	0.0629172	1.23171	0.30066	0.280305	0.00201081	2.69663	Unpaired t-test	0.301086	permutation FDR (250 perm)	1	0.00305384	FDR correction BH
poe~M9PB68	VMAT~Control	VMAT	Control	16.4998	0.12324	16.2009	0.0827909	1.23023	0.298925	0.280314	0.00113933	2.94335	Unpaired t-test	0.301079	permutation FDR (250 perm)	1	0.00180991	FDR correction BH
AspRS~Q7K0E6	VMAT~Control	VMAT	Control	16.3664	0.208889	16.0707	0.187497	1.22753	0.295763	0.262776	0.0402202	1.39556	Unpaired t-test	0.32324	permutation FDR (250 perm)	1	0.0507932	FDR correction BH
Dmel\CG5377~Q9VD00	VMAT~Control	VMAT	Control	13.6876	0.396185	13.3927	0.249871	1.22678	0.294875	0.243804	0.189541	0.722298	Unpaired t-test	0.349006	permutation FDR (250 perm)	1	0.217542	FDR correction BH
CG7483~Q9VHS8	VMAT~Control	VMAT	Control	14.9375	0.11619	14.6442	0.0707348	1.22544	0.293305	0.276485	0.000700704	3.15447	Unpaired t-test	0.305498	permutation FDR (250 perm)	1	0.00114546	FDR correction BH
ND-B22~Q9VJZ4	VMAT~Control	VMAT	Control	17.7539	0.223203	17.4611	0.314534	1.22501	0.292798	0.249725	0.120442	0.919223	Unpaired t-test	0.340746	permutation FDR (250 perm)	1	0.142903	FDR correction BH
AIF~M9PBQ4	VMAT~Control	VMAT	Control	17.4983	0.20027	17.2089	0.100199	1.22215	0.289425	0.263078	0.0161077	1.79297	Unpaired t-test	0.322852	permutation FDR (250 perm)	1	0.0214952	FDR correction BH
or~Q9W1E8	VMAT~Control	VMAT	Control	15.8172	0.0784476	15.5277	0.0941488	1.22214	0.289414	0.274377	0.000357243	3.44704	Unpaired t-test	0.308072	permutation FDR (250 perm)	1	0.000622464	FDR correction BH
Dmel\CG15561~Q9V9Z8	VMAT~Control	VMAT	Control	16.5699	0.257624	16.2808	0.642696	1.22188	0.289106	0.22075	0.372483	0.428893	Unpaired t-test	0.3835	permutation FDR (250 perm)	1	0.409598	FDR correction BH
ND-15~Q7K1C0	VMAT~Control	VMAT	Control	18.6854	0.345522	18.3976	0.413609	1.22076	0.287783	0.231892	0.260028	0.584981	Unpaired t-test	0.366323	permutation FDR (250 perm)	1	0.293435	FDR correction BH
ALT~Q7KV27	VMAT~Control	VMAT	Control	16.6832	0.329739	16.3967	0.249734	1.21969	0.286509	0.241783	0.152464	0.816833	Unpaired t-test	0.351689	permutation FDR (250 perm)	1	0.177585	FDR correction BH
CG4196~E1JIL1	VMAT~Control	VMAT	Control	14.9916	0.139824	14.7055	0.138547	1.21939	0.286159	0.263006	0.00871013	2.05998	Unpaired t-test	0.322934	permutation FDR (250 perm)	1	0.0121684	FDR correction BH
Dmel\CG12321~Q9VEC2	VMAT~Control	VMAT	Control	15.3464	0.117226	15.061	0.204552	1.21868	0.285314	0.258101	0.0220833	1.65594	Unpaired t-test	0.329375	permutation FDR (250 perm)	1	0.0289121	FDR correction BH
eIF3l~Q9VTU4	VMAT~Control	VMAT	Control	17.7728	0.102327	17.4885	0.0839129	1.21778	0.284255	0.268373	0.000720243	3.14252	Unpaired t-test	0.315689	permutation FDR (250 perm)	1	0.00117576	FDR correction BH
eIF2alpha~X2JFR6	VMAT~Control	VMAT	Control	17.8691	0.116599	17.5871	0.068323	1.21592	0.282048	0.265973	0.000885116	3.053	Unpaired t-test	0.318831	permutation FDR (250 perm)	1	0.00142515	FDR correction BH
Ptp99A~A0A0B4JDF4	VMAT~Control	VMAT	Control	14.526	1.84917	14.2457	1.61389	1.21445	0.280304	0.133628	0.803613	0.094953	Unpaired t-test	0.552222	permutation FDR (250 perm)	1	0.826072	FDR correction BH
Dmel\CG14367~Q9VFS4	VMAT~Control	VMAT	Control	18.374	0.180419	18.0946	0.191806	1.21371	0.279418	0.24998	0.0390957	1.40787	Unpaired t-test	0.340421	permutation FDR (250 perm)	1	0.0495325	FDR correction BH
CaMKII~L0MLR4	VMAT~Control	VMAT	Control	14.7345	0.18799	14.4562	0.140567	1.21274	0.27827	0.251834	0.0242792	1.61477	Unpaired t-test	0.337883	permutation FDR (250 perm)	1	0.0315764	FDR correction BH
Ote~P20240	VMAT~Control	VMAT	Control	18.6389	0.119983	18.3609	0.229009	1.21249	0.277968	0.24916	0.0370534	1.43117	Unpaired t-test	0.341574	permutation FDR (250 perm)	1	0.047148	FDR correction BH
RpS27A~P15357	VMAT~Control	VMAT	Control	22.0559	0.113927	21.778	0.403894	1.21246	0.277931	0.234013	0.169434	0.771	Unpaired t-test	0.363015	permutation FDR (250 perm)	1	0.195897	FDR correction BH
RpL27~Q9VBN5	VMAT~Control	VMAT	Control	18.2179	0.146468	17.94	0.672051	1.21242	0.277885	0.212515	0.387567	0.411653	Unpaired t-test	0.396438	permutation FDR (250 perm)	1	0.424736	FDR correction BH
Hem~P55162	VMAT~Control	VMAT	Control	15.2684	0.159339	14.991	0.104352	1.21197	0.277352	0.255581	0.0086315	2.06391	Unpaired t-test	0.332816	permutation FDR (250 perm)	1	0.0120944	FDR correction BH
Fs(2)Ket~M9NDC3	VMAT~Control	VMAT	Control	15.6331	0.189919	15.3576	0.0815241	1.21045	0.275541	0.252228	0.0137812	1.86071	Unpaired t-test	0.337321	permutation FDR (250 perm)	1	0.018629	FDR correction BH
Sgs5~P07701	VMAT~Control	VMAT	Control	17.8159	0.380743	17.5415	0.160262	1.20942	0.274315	0.23154	0.168408	0.773638	Unpaired t-test	0.366829	permutation FDR (250 perm)	1	0.194807	FDR correction BH
UbcE2M~M9PBW0	VMAT~Control	VMAT	Control	15.7392	0.148076	15.4656	0.115524	1.20883	0.273612	0.252412	0.0086083	2.06508	Unpaired t-test	0.337045	permutation FDR (250 perm)	1	0.012069	FDR correction BH
RpL29~Q24154	VMAT~Control	VMAT	Control	17.9781	0.161073	17.7046	0.578723	1.20872	0.273477	0.215565	0.33269	0.47796	Unpaired t-test	0.391936	permutation FDR (250 perm)	1	0.36889	FDR correction BH
trio~Q8IRI5	VMAT~Control	VMAT	Control	16.2843	0.117782	16.0112	0.150453	1.20834	0.273024	0.251531	0.0095706	2.01906	Unpaired t-test	0.338264	permutation FDR (250 perm)	1	0.0132603	FDR correction BH
Acox3~Q9VMD7	VMAT~Control	VMAT	Control	15.8886	0.254022	15.6162	0.24016	1.20781	0.272395	0.235567	0.112054	0.950571	Unpaired t-test	0.36076	permutation FDR (250 perm)	1	0.133558	FDR correction BH
RpS26~M9PG47	VMAT~Control	VMAT	Control	22.1798	0.150412	21.9086	0.37146	1.20677	0.271152	0.229941	0.161243	0.79252	Unpaired t-test	0.369347	permutation FDR (250 perm)	1	0.186978	FDR correction BH
Dab~M9NDT7	VMAT~Control	VMAT	Control	17.8048	0.117277	17.5338	0.187733	1.2066	0.270946	0.246541	0.0209388	1.67905	Unpaired t-test	0.345275	permutation FDR (250 perm)	1	0.0275516	FDR correction BH
Dyb~Q0E9B2	VMAT~Control	VMAT	Control	17.057	0.133387	16.7893	0.158977	1.20388	0.267691	0.244957	0.0162629	1.7888	Unpaired t-test	0.347293	permutation FDR (250 perm)	1	0.0216532	FDR correction BH
Vap33~Q9W4N8	VMAT~Control	VMAT	Control	22.6462	0.151391	22.38	0.120861	1.20267	0.266241	0.245014	0.0117764	1.92899	Unpaired t-test	0.347181	permutation FDR (250 perm)	1	0.0160892	FDR correction BH
Dmel\CG11807~Q7K490	VMAT~Control	VMAT	Control	14.4901	1.51094	14.2271	1.31193	1.19997	0.263	0.138794	0.77485	0.110782	Unpaired t-test	0.540586	permutation FDR (250 perm)	1	0.798948	FDR correction BH
RpLP0~M9PG76	VMAT~Control	VMAT	Control	16.8721	0.117837	16.6095	0.184595	1.19968	0.262652	0.239222	0.0230225	1.63785	Unpaired t-test	0.355278	permutation FDR (250 perm)	1	0.0300583	FDR correction BH
Atg16~Q86BR6	VMAT~Control	VMAT	Control	15.3618	0.710416	15.1005	0.707039	1.19858	0.261323	0.180442	0.572806	0.241992	Unpaired t-test	0.454166	permutation FDR (250 perm)	1	0.607381	FDR correction BH
Dmel\CG6983~Q9VSK4	VMAT~Control	VMAT	Control	16.9588	0.0604487	16.6977	0.113929	1.19842	0.261139	0.246898	0.00109557	2.96036	Unpaired t-test	0.34481	permutation FDR (250 perm)	1	0.00174373	FDR correction BH
Dmel\CG5171~Q9VM19	VMAT~Control	VMAT	Control	14.4478	1.14651	14.1889	0.593596	1.19652	0.258844	0.164098	0.663487	0.178168	Unpaired t-test	0.486661	permutation FDR (250 perm)	1	0.693231	FDR correction BH
Nop60B~E1JGV6	VMAT~Control	VMAT	Control	18.5223	0.217261	18.2651	0.413736	1.19518	0.257228	0.212763	0.246551	0.608093	Unpaired t-test	0.396009	permutation FDR (250 perm)	1	0.279837	FDR correction BH
Gapdh2~M9PJN8	VMAT~Control	VMAT	Control	20.7526	0.114934	20.4962	0.239987	1.19453	0.256442	0.229171	0.0565854	1.2473	Unpaired t-test	0.370531	permutation FDR (250 perm)	1	0.0702542	FDR correction BH
5PtaseI~Q8IMU3	VMAT~Control	VMAT	Control	15.3549	0.278368	15.0988	0.292085	1.19426	0.256116	0.216966	0.186207	0.730004	Unpaired t-test	0.389785	permutation FDR (250 perm)	1	0.213925	FDR correction BH
152078_at~Q9VMC6	VMAT~Control	VMAT	Control	15.5402	0.252824	15.2877	0.11917	1.19131	0.252546	0.224486	0.0709311	1.14916	Unpaired t-test	0.377865	permutation FDR (250 perm)	1	0.0866037	FDR correction BH
PRL-1~O61722	VMAT~Control	VMAT	Control	17.2684	0.0220132	17.0178	0.314562	1.18965	0.250538	0.219574	0.106009	0.974656	Unpaired t-test	0.385444	permutation FDR (250 perm)	1	0.126737	FDR correction BH
EG:BACR7A4.14~Q9U1L2	VMAT~Control	VMAT	Control	13.669	0.646344	13.4211	0.4824	1.18749	0.247911	0.182196	0.5075	0.294564	Unpaired t-test	0.450883	permutation FDR (250 perm)	1	0.543519	FDR correction BH
Dmel\CG5065~E1JH83	VMAT~Control	VMAT	Control	15.3344	0.0711699	15.0877	0.189716	1.18642	0.246613	0.226122	0.0215058	1.66744	Unpaired t-test	0.375275	permutation FDR (250 perm)	1	0.0282504	FDR correction BH
Gapdh1~P07486	VMAT~Control	VMAT	Control	21.0202	0.160748	20.776	0.282269	1.18442	0.244184	0.213211	0.123698	0.907638	Unpaired t-test	0.39529	permutation FDR (250 perm)	1	0.146324	FDR correction BH
Ankle2~Q8MQX9-2	VMAT~Control	VMAT	Control	13.8872	0.622658	13.6447	0.653136	1.18303	0.242488	0.172767	0.561294	0.25081	Unpaired t-test	0.469161	permutation FDR (250 perm)	1	0.597596	FDR correction BH
Dmel\CG15210~Q9VZ67	VMAT~Control	VMAT	Control	14.2286	0.917189	13.9861	0.436348	1.183	0.242445	0.166717	0.605176	0.218118	Unpaired t-test	0.481176	permutation FDR (250 perm)	1	0.639975	FDR correction BH
p120ctn~Q7PLI0	VMAT~Control	VMAT	Control	17.1292	0.103741	16.8875	0.295421	1.18243	0.24176	0.212066	0.114954	0.939477	Unpaired t-test	0.397224	permutation FDR (250 perm)	1	0.136736	FDR correction BH
hbt~Q9VK03	VMAT~Control	VMAT	Control	14.7546	0.270642	14.5132	0.216066	1.18219	0.241457	0.209077	0.150045	0.823778	Unpaired t-test	0.402235	permutation FDR (250 perm)	1	0.175115	FDR correction BH
kcc~A0A0B4LGD3	VMAT~Control	VMAT	Control	15.6859	0.292694	15.4449	0.336304	1.18181	0.240994	0.200931	0.254585	0.594167	Unpaired t-test	0.41628	permutation FDR (250 perm)	1	0.288122	FDR correction BH
inaD~Q24008	VMAT~Control	VMAT	Control	21.2433	0.0920617	21.0024	0.257697	1.18173	0.240898	0.214632	0.0773422	1.11158	Unpaired t-test	0.393347	permutation FDR (250 perm)	1	0.0939441	FDR correction BH
GlcAT-P~A4V1U5	VMAT~Control	VMAT	Control	16.4733	0.0967674	16.2335	0.150297	1.18079	0.239755	0.222007	0.0133633	1.87409	Unpaired t-test	0.381683	permutation FDR (250 perm)	1	0.018131	FDR correction BH
RpL6~Q9V9W2	VMAT~Control	VMAT	Control	22.3542	0.134296	22.1153	0.639003	1.1801	0.238912	0.184915	0.432332	0.364183	Unpaired t-test	0.445795	permutation FDR (250 perm)	1	0.470726	FDR correction BH
Srp72~Q9VDK7	VMAT~Control	VMAT	Control	17.0027	0.0861906	16.7647	0.209732	1.17935	0.237997	0.216084	0.0408518	1.38879	Unpaired t-test	0.391251	permutation FDR (250 perm)	1	0.0515631	FDR correction BH
SdhA~Q94523	VMAT~Control	VMAT	Control	17.9264	0.114104	17.6894	0.228606	1.17848	0.236923	0.212628	0.0649033	1.18773	Unpaired t-test	0.396252	permutation FDR (250 perm)	1	0.0797402	FDR correction BH
SelR~D3DMP0	VMAT~Control	VMAT	Control	17.2591	0.19581	17.0232	0.285736	1.17768	0.235944	0.204296	0.158711	0.799393	Unpaired t-test	0.410423	permutation FDR (250 perm)	1	0.184588	FDR correction BH
Ube4B~Q9VK44	VMAT~Control	VMAT	Control	16.1875	0.0878845	15.9526	0.0769792	1.17689	0.234974	0.223307	0.00114798	2.94007	Unpaired t-test	0.379695	permutation FDR (250 perm)	1	0.00182099	FDR correction BH
RpL32~P04359	VMAT~Control	VMAT	Control	20.9726	0.100617	20.739	0.655491	1.17575	0.23358	0.180151	0.449205	0.347556	Unpaired t-test	0.454755	permutation FDR (250 perm)	1	0.486845	FDR correction BH
Acp26Aa~P10333	VMAT~Control	VMAT	Control	16.3781	0.381876	16.1456	0.311937	1.17493	0.232573	0.190553	0.316386	0.499783	Unpaired t-test	0.43508	permutation FDR (250 perm)	1	0.352138	FDR correction BH
Atg17~Q7KTS2	VMAT~Control	VMAT	Control	16.0319	0.291045	15.8046	0.380682	1.17072	0.227393	0.187262	0.313604	0.503618	Unpaired t-test	0.441169	permutation FDR (250 perm)	1	0.349207	FDR correction BH
Marf~Q7YU24	VMAT~Control	VMAT	Control	16.5641	0.0881704	16.3372	0.0992863	1.17029	0.226862	0.214145	0.00337184	2.47213	Unpaired t-test	0.393964	permutation FDR (250 perm)	1	0.00496392	FDR correction BH
Cmpk~Q9VBI2	VMAT~Control	VMAT	Control	17.3003	0.143865	17.075	0.150733	1.16901	0.225286	0.206082	0.0362089	1.44118	Unpaired t-test	0.407388	permutation FDR (250 perm)	1	0.0460983	FDR correction BH
Tctp~A0A126GUT1	VMAT~Control	VMAT	Control	15.8178	0.207025	15.5947	0.317974	1.16728	0.223151	0.190779	0.217839	0.661864	Unpaired t-test	0.434689	permutation FDR (250 perm)	1	0.248446	FDR correction BH
Ebp~A0A0B4KGF3	VMAT~Control	VMAT	Control	16.8044	0.718489	16.5814	0.764107	1.16716	0.223001	0.151799	0.644701	0.190642	Unpaired t-test	0.512094	permutation FDR (250 perm)	1	0.675401	FDR correction BH
rdgA~Q09103-3	VMAT~Control	VMAT	Control	15.7109	0.0946935	15.4894	0.135789	1.1659	0.221442	0.206178	0.0135489	1.8681	Unpaired t-test	0.407223	permutation FDR (250 perm)	1	0.018351	FDR correction BH
Rpt2~A0A0B4LIJ0	VMAT~Control	VMAT	Control	15.8627	0.121345	15.6413	0.197789	1.16582	0.221351	0.20054	0.0587226	1.23119	Unpaired t-test	0.416854	permutation FDR (250 perm)	1	0.0726777	FDR correction BH
CG6066~Q9VB74	VMAT~Control	VMAT	Control	15.418	0.66207	15.1977	0.766106	1.16497	0.22029	0.151629	0.637113	0.195784	Unpaired t-test	0.512449	permutation FDR (250 perm)	1	0.66894	FDR correction BH
PIP5K59B~Q9W1Y3	VMAT~Control	VMAT	Control	15.9779	0.409448	15.7583	0.349248	1.16442	0.219615	0.177013	0.382979	0.416825	Unpaired t-test	0.461104	permutation FDR (250 perm)	1	0.420491	FDR correction BH
Rbp1-like~Q9VYD8	VMAT~Control	VMAT	Control	17.4704	0.121601	17.2518	0.442637	1.16361	0.218613	0.181378	0.311953	0.505911	Unpaired t-test	0.45249	permutation FDR (250 perm)	1	0.347862	FDR correction BH
RpL35~Q9W499	VMAT~Control	VMAT	Control	19.2772	0.141779	19.0612	0.72807	1.16155	0.216049	0.162233	0.529534	0.276106	Unpaired t-test	0.490458	permutation FDR (250 perm)	1	0.56583	FDR correction BH
Rm62~E1JJ68	VMAT~Control	VMAT	Control	16.6945	0.255745	16.4796	0.192867	1.16061	0.214887	0.187961	0.164487	0.783869	Unpaired t-test	0.439849	permutation FDR (250 perm)	1	0.190458	FDR correction BH
CG10167~Q9VP69	VMAT~Control	VMAT	Control	16.8102	0.0955025	16.5955	0.225542	1.16044	0.214675	0.193482	0.0784539	1.10539	Unpaired t-test	0.429883	permutation FDR (250 perm)	1	0.0950981	FDR correction BH
Dip-B~Q9VFQ9	VMAT~Control	VMAT	Control	17.4025	0.164589	17.1903	0.0850666	1.15842	0.212163	0.195929	0.0283436	1.54754	Unpaired t-test	0.425257	permutation FDR (250 perm)	1	0.0365417	FDR correction BH
bor~Q9VEX6	VMAT~Control	VMAT	Control	13.8079	0.897808	13.597	0.334217	1.15736	0.210832	0.147597	0.63327	0.198411	Unpaired t-test	0.52093	permutation FDR (250 perm)	1	0.6659	FDR correction BH
Uch~P35122	VMAT~Control	VMAT	Control	16.9505	0.0756442	16.7397	0.0678124	1.15726	0.210707	0.20155	0.000925082	3.03382	Unpaired t-test	0.415183	permutation FDR (250 perm)	1	0.00148543	FDR correction BH
miple2~Q9W0S4	VMAT~Control	VMAT	Control	16.1862	0.191422	15.9772	0.947795	1.15591	0.209024	0.145923	0.639238	0.194337	Unpaired t-test	0.52474	permutation FDR (250 perm)	1	0.670872	FDR correction BH
Syn2~Q0E952	VMAT~Control	VMAT	Control	15.5801	0.110813	15.3718	0.199049	1.15532	0.208299	0.189039	0.068132	1.16665	Unpaired t-test	0.437856	permutation FDR (250 perm)	1	0.0834892	FDR correction BH
ric8a~X2JEL4	VMAT~Control	VMAT	Control	18.0375	0.190906	17.8299	0.333477	1.15477	0.207601	0.177157	0.254812	0.593781	Unpaired t-test	0.460794	permutation FDR (250 perm)	1	0.288239	FDR correction BH
Rlip~A0A0B4KHU1	VMAT~Control	VMAT	Control	17.6967	0.104408	17.4895	0.519399	1.15452	0.207288	0.167583	0.402156	0.395606	Unpaired t-test	0.479284	permutation FDR (250 perm)	1	0.439089	FDR correction BH
Hao~A1Z8D3	VMAT~Control	VMAT	Control	14.5482	0.367407	14.3433	0.277645	1.15258	0.204866	0.169879	0.343323	0.464297	Unpaired t-test	0.474872	permutation FDR (250 perm)	1	0.380321	FDR correction BH
FASN3~Q7PLB8	VMAT~Control	VMAT	Control	17.3298	0.144071	17.129	0.0973615	1.1494	0.200881	0.186387	0.0272644	1.5644	Unpaired t-test	0.442896	permutation FDR (250 perm)	1	0.0352253	FDR correction BH
unc-45~Q9VHW4	VMAT~Control	VMAT	Control	14.3347	0.674221	14.1349	0.190679	1.14861	0.199892	0.1522	0.537856	0.269334	Unpaired t-test	0.511424	permutation FDR (250 perm)	1	0.574201	FDR correction BH
MED19~X2J969	VMAT~Control	VMAT	Control	16.7898	0.270679	16.5903	0.537974	1.14827	0.199462	0.15714	0.475969	0.322421	Unpaired t-test	0.501082	permutation FDR (250 perm)	1	0.513959	FDR correction BH
Hn~Q59E23	VMAT~Control	VMAT	Control	16.7925	0.14437	16.5944	0.164267	1.14719	0.198105	0.180456	0.070323	1.1529	Unpaired t-test	0.454152	permutation FDR (250 perm)	1	0.0859058	FDR correction BH
lark~Q94901	VMAT~Control	VMAT	Control	15.6571	0.150687	15.4601	0.259459	1.14631	0.196993	0.173688	0.172816	0.762415	Unpaired t-test	0.467401	permutation FDR (250 perm)	1	0.199612	FDR correction BH
eIF3h~Q9U9Q4	VMAT~Control	VMAT	Control	16.8336	0.100461	16.6383	0.140447	1.14492	0.195248	0.181251	0.0299567	1.52351	Unpaired t-test	0.452687	permutation FDR (250 perm)	1	0.0384924	FDR correction BH
CCT6~Q9VXQ5	VMAT~Control	VMAT	Control	18.0506	0.0922499	17.8555	0.0384683	1.14482	0.195124	0.186775	0.00140937	2.85098	Unpaired t-test	0.442092	permutation FDR (250 perm)	1	0.00219422	FDR correction BH
BcDNA:SD01241~Q9VIJ3	VMAT~Control	VMAT	Control	17.5135	0.179104	17.3211	0.397807	1.1427	0.192452	0.161033	0.3472	0.45942	Unpaired t-test	0.492988	permutation FDR (250 perm)	1	0.384074	FDR correction BH
Mkk4~O61444	VMAT~Control	VMAT	Control	16.8232	0.114928	16.6335	0.0663104	1.14056	0.189744	0.179116	0.00952962	2.02092	Unpaired t-test	0.456819	permutation FDR (250 perm)	1	0.0132268	FDR correction BH
Pax~Q966T5	VMAT~Control	VMAT	Control	16.4157	0.195818	16.2276	0.35939	1.1393	0.188142	0.159034	0.328212	0.483845	Unpaired t-test	0.497005	permutation FDR (250 perm)	1	0.364538	FDR correction BH
CG5382~Q9VD26	VMAT~Control	VMAT	Control	17.1863	0.0510918	16.9984	0.262897	1.13911	0.187901	0.167803	0.147758	0.83045	Unpaired t-test	0.478831	permutation FDR (250 perm)	1	0.17289	FDR correction BH
Hrb87F~E1JIK0	VMAT~Control	VMAT	Control	14.1196	0.0526087	13.9336	0.28943	1.13758	0.185966	0.164345	0.187854	0.726179	Unpaired t-test	0.486136	permutation FDR (250 perm)	1	0.215711	FDR correction BH
RpL34b~Q9VHE5	VMAT~Control	VMAT	Control	20.0586	0.235425	19.874	0.730997	1.13649	0.184591	0.137401	0.6027	0.219899	Unpaired t-test	0.543709	permutation FDR (250 perm)	1	0.63793	FDR correction BH
Snrk~Q0E981	VMAT~Control	VMAT	Control	14.7832	0.0722239	14.5997	0.116563	1.13559	0.183441	0.172842	0.0135426	1.8683	Unpaired t-test	0.468999	permutation FDR (250 perm)	1	0.018351	FDR correction BH
Dmel\CG34325~X2JFG6	VMAT~Control	VMAT	Control	15.3051	0.091891	15.1253	0.158436	1.13272	0.179789	0.166178	0.0528896	1.27663	Unpaired t-test	0.482331	permutation FDR (250 perm)	1	0.0658393	FDR correction BH
Srp68~Q9VSS2	VMAT~Control	VMAT	Control	17.0644	0.222378	16.8864	0.259802	1.13133	0.178024	0.154409	0.27143	0.566342	Unpaired t-test	0.506503	permutation FDR (250 perm)	1	0.304986	FDR correction BH
RhoGAPp190~M9PHG0	VMAT~Control	VMAT	Control	17.4445	0.0802364	17.2675	0.145308	1.13052	0.176985	0.164754	0.0383369	1.41638	Unpaired t-test	0.485259	permutation FDR (250 perm)	1	0.0487022	FDR correction BH
ND-B14.5A~O97418	VMAT~Control	VMAT	Control	17.798	0.302436	17.6213	0.478552	1.13031	0.176717	0.141016	0.501076	0.300096	Unpaired t-test	0.535548	permutation FDR (250 perm)	1	0.537373	FDR correction BH
Cdk12~M9PG50	VMAT~Control	VMAT	Control	16.5302	0.852788	16.354	0.876251	1.12994	0.176245	0.11394	0.753856	0.122712	Unpaired t-test	0.598938	permutation FDR (250 perm)	1	0.779691	FDR correction BH
14-3-3zeta~A0A0B4KEH0	VMAT~Control	VMAT	Control	17.3989	0.111864	17.2246	0.156308	1.12846	0.174359	0.160557	0.0699954	1.15493	Unpaired t-test	0.494015	permutation FDR (250 perm)	1	0.08555	FDR correction BH
ValRS~Q0E993	VMAT~Control	VMAT	Control	15.964	0.114184	15.7904	0.0975627	1.12786	0.173591	0.162665	0.0272055	1.56534	Unpaired t-test	0.489587	permutation FDR (250 perm)	1	0.0351684	FDR correction BH
Tpi~P29613	VMAT~Control	VMAT	Control	17.5883	0.377776	17.4155	0.599025	1.12727	0.17283	0.131258	0.597238	0.223852	Unpaired t-test	0.55744	permutation FDR (250 perm)	1	0.632718	FDR correction BH
Rpn9~Q7KMP8	VMAT~Control	VMAT	Control	13.8536	0.769688	13.6808	0.190516	1.12723	0.172778	0.127549	0.63659	0.19614	Unpaired t-test	0.566093	permutation FDR (250 perm)	1	0.668689	FDR correction BH
Rbp1~Q02427-1	VMAT~Control	VMAT	Control	20.9794	0.108419	20.8104	0.480989	1.12427	0.168986	0.138456	0.461164	0.336145	Unpaired t-test	0.541348	permutation FDR (250 perm)	1	0.499117	FDR correction BH
AnxB9~A0A0B4KH34	VMAT~Control	VMAT	Control	16.685	0.177857	16.5162	0.186845	1.12414	0.168828	0.151366	0.174058	0.759305	Unpaired t-test	0.51304	permutation FDR (250 perm)	1	0.20085	FDR correction BH
Nap1~Q9W1G7	VMAT~Control	VMAT	Control	17.7958	0.212994	17.6295	0.282884	1.12211	0.166218	0.143494	0.318598	0.496757	Unpaired t-test	0.530055	permutation FDR (250 perm)	1	0.354433	FDR correction BH
Taf2~E8NHB1	VMAT~Control	VMAT	Control	18.6552	0.341588	18.4895	0.66069	1.12173	0.165723	0.124358	0.629097	0.201282	Unpaired t-test	0.573392	permutation FDR (250 perm)	1	0.662296	FDR correction BH
Ufl1~A0A0B4K6K7	VMAT~Control	VMAT	Control	16.1837	0.305931	16.0193	0.231424	1.1207	0.164396	0.140323	0.360513	0.443079	Unpaired t-test	0.537124	permutation FDR (250 perm)	1	0.397307	FDR correction BH
Dmel\CG15432~Q9VQZ5	VMAT~Control	VMAT	Control	17.2818	0.212735	17.1178	0.641761	1.12036	0.163961	0.125895	0.599509	0.222204	Unpaired t-test	0.569774	permutation FDR (250 perm)	1	0.634838	FDR correction BH
Klp10A~A4V4A1	VMAT~Control	VMAT	Control	13.4074	0.432838	13.2442	0.281147	1.11978	0.163215	0.132606	0.49565	0.304825	Unpaired t-test	0.55453	permutation FDR (250 perm)	1	0.531796	FDR correction BH
CG30386~Q7KVP6	VMAT~Control	VMAT	Control	17.6499	0.23407	17.4867	0.133928	1.11971	0.163124	0.145568	0.205983	0.686168	Unpaired t-test	0.525412	permutation FDR (250 perm)	1	0.235495	FDR correction BH
GstE13~Q7JVI6	VMAT~Control	VMAT	Control	16.264	0.105086	16.102	0.180039	1.11886	0.162028	0.148211	0.112853	0.947488	Unpaired t-test	0.51974	permutation FDR (250 perm)	1	0.134373	FDR correction BH
Tudor-SN~Q9W0S7	VMAT~Control	VMAT	Control	18.133	0.132685	17.9723	0.0475999	1.11779	0.160652	0.151125	0.028945	1.53843	Unpaired t-test	0.513541	permutation FDR (250 perm)	1	0.0372534	FDR correction BH
CycT~M9PI89	VMAT~Control	VMAT	Control	18.5132	0.347312	18.3527	0.714756	1.11769	0.160523	0.118433	0.661135	0.17971	Unpaired t-test	0.587247	permutation FDR (250 perm)	1	0.691387	FDR correction BH
Tm1~A0A0B4KG68	VMAT~Control	VMAT	Control	17.0446	0.15199	16.8854	0.176161	1.11668	0.159222	0.144216	0.156959	0.804215	Unpaired t-test	0.528385	permutation FDR (250 perm)	1	0.18264	FDR correction BH
Dmel\CG31705~Q9VKG4	VMAT~Control	VMAT	Control	13.8109	0.443037	13.6517	0.277177	1.11662	0.159134	0.128988	0.511396	0.291243	Unpaired t-test	0.562702	permutation FDR (250 perm)	1	0.547442	FDR correction BH
Nsun2~Q9W4M9	VMAT~Control	VMAT	Control	13.959	0.672003	13.8007	0.345498	1.11593	0.158248	0.118279	0.649613	0.187345	Unpaired t-test	0.587637	permutation FDR (250 perm)	1	0.679942	FDR correction BH
pain~Q9W0Y6	VMAT~Control	VMAT	Control	15.4663	0.216548	15.3114	0.128655	1.11341	0.154982	0.139291	0.198903	0.70136	Unpaired t-test	0.539408	permutation FDR (250 perm)	1	0.227732	FDR correction BH
Cpsf6~M9NF33	VMAT~Control	VMAT	Control	19.0062	0.211965	18.8515	0.524421	1.11314	0.15463	0.123411	0.554655	0.255977	Unpaired t-test	0.575513	permutation FDR (250 perm)	1	0.591063	FDR correction BH
sgg~A4V3W2	VMAT~Control	VMAT	Control	17.6899	0.0617409	17.5356	0.200636	1.11289	0.154309	0.141066	0.131268	0.88184	Unpaired t-test	0.535432	permutation FDR (250 perm)	1	0.15489	FDR correction BH
Dmel\CG8726~A1Z782	VMAT~Control	VMAT	Control	16.8267	0.120444	16.6727	0.125537	1.11271	0.154082	0.142959	0.0758204	1.12021	Unpaired t-test	0.531201	permutation FDR (250 perm)	1	0.0921907	FDR correction BH
Rtnl1~E1JHT6	VMAT~Control	VMAT	Control	20.2156	0.0696841	20.0626	0.121862	1.11194	0.153079	0.144036	0.0349466	1.45659	Unpaired t-test	0.528797	permutation FDR (250 perm)	1	0.0445877	FDR correction BH
Pmm2~Q9VTZ6	VMAT~Control	VMAT	Control	15.1514	0.224177	14.9989	0.0751692	1.11149	0.152499	0.137916	0.179824	0.745152	Unpaired t-test	0.542547	permutation FDR (250 perm)	1	0.207097	FDR correction BH
Lis-1~A0A0B4K812	VMAT~Control	VMAT	Control	15.6959	0.105434	15.544	0.07162	1.11106	0.151934	0.14374	0.0236772	1.62567	Unpaired t-test	0.529472	permutation FDR (250 perm)	1	0.0308445	FDR correction BH
Got1~Q7K221	VMAT~Control	VMAT	Control	16.4576	0.811956	16.3067	0.460617	1.11026	0.150903	0.106459	0.725274	0.139498	Unpaired t-test	0.618356	permutation FDR (250 perm)	1	0.752444	FDR correction BH
CG14632~X2JDC1	VMAT~Control	VMAT	Control	13.5158	0.507647	13.3687	0.115387	1.10732	0.147077	0.119301	0.541737	0.266211	Unpaired t-test	0.585168	permutation FDR (250 perm)	1	0.578082	FDR correction BH
l(3)80Fj~Q7PLL6	VMAT~Control	VMAT	Control	14.2485	0.466649	14.1026	0.478528	1.10646	0.145946	0.11236	0.6359	0.196611	Unpaired t-test	0.602837	permutation FDR (250 perm)	1	0.668263	FDR correction BH
CNBP~Q8T8R1	VMAT~Control	VMAT	Control	18.9268	0.122221	18.781	0.266906	1.10637	0.145837	0.128913	0.292624	0.53369	Unpaired t-test	0.562609	permutation FDR (250 perm)	1	0.32755	FDR correction BH
Syx4~Q7KVY7	VMAT~Control	VMAT	Control	17.0351	0.264781	16.8895	0.473555	1.1062	0.145607	0.117176	0.561789	0.250427	Unpaired t-test	0.59041	permutation FDR (250 perm)	1	0.597853	FDR correction BH
spen~M9PBZ3	VMAT~Control	VMAT	Control	20.5013	0.0425374	20.3593	0.151545	1.10342	0.141988	0.13265	0.0713251	1.14676	Unpaired t-test	0.554429	permutation FDR (250 perm)	1	0.0870395	FDR correction BH
f-cup~Q7KSK8	VMAT~Control	VMAT	Control	17.4155	0.0633476	17.2739	0.215948	1.10314	0.141616	0.128666	0.189713	0.721903	Unpaired t-test	0.56327	permutation FDR (250 perm)	1	0.217634	FDR correction BH
Khc~P17210	VMAT~Control	VMAT	Control	16.4633	0.157411	16.322	0.264773	1.10293	0.141339	0.124227	0.329062	0.482722	Unpaired t-test	0.573747	permutation FDR (250 perm)	1	0.365211	FDR correction BH
blp~A0A0B4LH72	VMAT~Control	VMAT	Control	13.7343	0.441767	13.593	0.410839	1.10291	0.141316	0.11129	0.611836	0.213365	Unpaired t-test	0.605363	permutation FDR (250 perm)	1	0.646437	FDR correction BH
eEF2~P13060	VMAT~Control	VMAT	Control	19.134	0.0847795	18.9935	0.119955	1.10231	0.140525	0.131863	0.0581161	1.2357	Unpaired t-test	0.556047	permutation FDR (250 perm)	1	0.0720786	FDR correction BH
jdp~Q9TVP3	VMAT~Control	VMAT	Control	20.941	0.162927	20.8032	0.153624	1.10017	0.137724	0.125187	0.199082	0.700968	Unpaired t-test	0.571412	permutation FDR (250 perm)	1	0.227827	FDR correction BH
GstE9~Q7K8X7	VMAT~Control	VMAT	Control	14.8306	0.235451	14.6932	0.356246	1.09994	0.13743	0.115393	0.488225	0.31138	Unpaired t-test	0.59517	permutation FDR (250 perm)	1	0.525266	FDR correction BH
Alk~Q7KJ08	VMAT~Control	VMAT	Control	15.5156	0.223021	15.3785	0.224555	1.09969	0.137092	0.120095	0.355588	0.449053	Unpaired t-test	0.583166	permutation FDR (250 perm)	1	0.392615	FDR correction BH
Ns1~Q8MT06	VMAT~Control	VMAT	Control	17.504	0.190781	17.3679	0.476609	1.09889	0.136043	0.110641	0.566637	0.246695	Unpaired t-test	0.607108	permutation FDR (250 perm)	1	0.602196	FDR correction BH
Syp~Q95TW4	VMAT~Control	VMAT	Control	17.2607	0.10242	17.1247	0.148876	1.09888	0.136035	0.125864	0.123219	0.909324	Unpaired t-test	0.569843	permutation FDR (250 perm)	1	0.14583	FDR correction BH
Fmo-2~Q7K3U4	VMAT~Control	VMAT	Control	16.5955	0.184746	16.4609	0.145104	1.0978	0.134611	0.121814	0.229002	0.640161	Unpaired t-test	0.579585	permutation FDR (250 perm)	1	0.260547	FDR correction BH
Ist1~M9PES8	VMAT~Control	VMAT	Control	18.3351	0.0769169	18.2055	0.148359	1.09399	0.129598	0.120586	0.11356	0.944774	Unpaired t-test	0.581995	permutation FDR (250 perm)	1	0.135147	FDR correction BH
B4~Q9VJX3	VMAT~Control	VMAT	Control	13.9639	0.675997	13.8353	0.774297	1.09321	0.12857	0.0880812	0.78541	0.104904	Unpaired t-test	0.669494	permutation FDR (250 perm)	1	0.808066	FDR correction BH
Dmel\CG11307~B5RJJ4	VMAT~Control	VMAT	Control	17.091	0.0779487	16.9631	0.241555	1.09271	0.127912	0.114872	0.286117	0.543457	Unpaired t-test	0.596509	permutation FDR (250 perm)	1	0.320723	FDR correction BH
Stim~P83094	VMAT~Control	VMAT	Control	17.9394	0.183083	17.8132	0.219751	1.09142	0.126211	0.111898	0.347067	0.459586	Unpaired t-test	0.604041	permutation FDR (250 perm)	1	0.384074	FDR correction BH
Fkbp39~P54397	VMAT~Control	VMAT	Control	15.9261	0.26367	15.8015	0.151798	1.09021	0.124602	0.109679	0.38134	0.418688	Unpaired t-test	0.609632	permutation FDR (250 perm)	1	0.418886	FDR correction BH
uif~E1JHA6	VMAT~Control	VMAT	Control	16.0051	0.446153	15.8815	1.07365	1.08947	0.123623	0.081333	0.816871	0.0878465	Unpaired t-test	0.689644	permutation FDR (250 perm)	1	0.838237	FDR correction BH
tweek~M9MSI8	VMAT~Control	VMAT	Control	17.9453	0.179137	17.8221	0.201913	1.0892	0.123269	0.109991	0.331245	0.479851	Unpaired t-test	0.608811	permutation FDR (250 perm)	1	0.36746	FDR correction BH
ytr~Q9W1I6	VMAT~Control	VMAT	Control	18.1787	0.196701	18.0586	0.596288	1.08683	0.120125	0.0937884	0.677871	0.168853	Unpaired t-test	0.652869	permutation FDR (250 perm)	1	0.706691	FDR correction BH
Hsp23~M9NE68	VMAT~Control	VMAT	Control	16.9497	0.130965	16.831	0.334793	1.08575	0.118695	0.102255	0.477313	0.321197	Unpaired t-test	0.629489	permutation FDR (250 perm)	1	0.514938	FDR correction BH
Ddc~P05031	VMAT~Control	VMAT	Control	16.1019	0.298804	15.9836	0.426117	1.08543	0.118262	0.0959339	0.622394	0.205934	Unpaired t-test	0.647037	permutation FDR (250 perm)	1	0.655533	FDR correction BH
Pde6~A0A0B4KFZ3	VMAT~Control	VMAT	Control	14.7755	0.15636	14.6573	0.338019	1.08535	0.118166	0.101295	0.494245	0.306058	Unpaired t-test	0.632047	permutation FDR (250 perm)	1	0.530772	FDR correction BH
eIF1A~Q9VEA1	VMAT~Control	VMAT	Control	16.2831	0.178064	16.1659	0.474351	1.08462	0.117186	0.0955381	0.616281	0.210221	Unpaired t-test	0.648167	permutation FDR (250 perm)	1	0.650258	FDR correction BH
Prp4k~X2JG22	VMAT~Control	VMAT	Control	19.3018	0.396727	19.1861	0.59374	1.08347	0.115661	0.0876652	0.724756	0.139808	Unpaired t-test	0.670837	permutation FDR (250 perm)	1	0.752238	FDR correction BH
Tm1~A0A0B4KG06	VMAT~Control	VMAT	Control	18.6267	0.0745912	18.5119	0.152053	1.08281	0.11478	0.106698	0.160619	0.794203	Unpaired t-test	0.61764	permutation FDR (250 perm)	1	0.186346	FDR correction BH
Dmel\CG5068~Q95R98	VMAT~Control	VMAT	Control	15.7267	0.12056	15.6139	0.213884	1.08136	0.112844	0.10168	0.328301	0.483728	Unpaired t-test	0.630832	permutation FDR (250 perm)	1	0.364538	FDR correction BH
Vha26~A0A0B4LGS4	VMAT~Control	VMAT	Control	16.6628	0.122662	16.5506	0.259046	1.08086	0.112185	0.0994387	0.40199	0.395784	Unpaired t-test	0.63728	permutation FDR (250 perm)	1	0.439089	FDR correction BH
Ulp1~Q9VWK5	VMAT~Control	VMAT	Control	14.9744	2.1973	14.8627	1.61824	1.08054	0.111752	0.0503297	0.928848	0.0320553	Unpaired t-test	0.793517	permutation FDR (250 perm)	1	0.940185	FDR correction BH
miple1~Q9W0S5	VMAT~Control	VMAT	Control	16.4091	0.132716	16.2982	0.511905	1.07986	0.11085	0.0896482	0.649327	0.187537	Unpaired t-test	0.664798	permutation FDR (250 perm)	1	0.679942	FDR correction BH
RpS25~P48588	VMAT~Control	VMAT	Control	16.6706	0.214215	16.5617	0.328794	1.07843	0.108928	0.0926658	0.548689	0.260674	Unpaired t-test	0.656313	permutation FDR (250 perm)	1	0.58497	FDR correction BH
Argl~Q9VLG9	VMAT~Control	VMAT	Control	13.8973	0.417941	13.7901	0.656747	1.0771	0.107148	0.0794783	0.764568	0.116584	Unpaired t-test	0.695328	permutation FDR (250 perm)	1	0.789383	FDR correction BH
Dmel\CG6195~Q9VDV2	VMAT~Control	VMAT	Control	16.6421	0.195262	16.5358	0.559019	1.0764	0.106209	0.0839718	0.696804	0.156889	Unpaired t-test	0.681578	permutation FDR (250 perm)	1	0.724504	FDR correction BH
Lamtor3~M9NEQ5	VMAT~Control	VMAT	Control	20.31	0.229099	20.2042	0.435064	1.07615	0.105883	0.086797	0.640511	0.193473	Unpaired t-test	0.673018	permutation FDR (250 perm)	1	0.671909	FDR correction BH
Dmel\CG12896~A1Z893	VMAT~Control	VMAT	Control	16.0333	0.228085	15.9285	0.239715	1.07535	0.104805	0.091295	0.494968	0.305423	Unpaired t-test	0.659892	permutation FDR (250 perm)	1	0.531307	FDR correction BH
Sbf~Q7KSP6	VMAT~Control	VMAT	Control	15.7545	0.18004	15.6502	0.273257	1.07502	0.10436	0.091037	0.492083	0.307961	Unpaired t-test	0.660647	permutation FDR (250 perm)	1	0.528692	FDR correction BH
Ehbp1~A1ZAN2	VMAT~Control	VMAT	Control	16.3503	0.158037	16.2475	0.180548	1.07388	0.102837	0.0928709	0.360486	0.443112	Unpaired t-test	0.655673	permutation FDR (250 perm)	1	0.397307	FDR correction BH
dod~P54353	VMAT~Control	VMAT	Control	16.3004	0.0483147	16.1975	0.0941467	1.07388	0.102835	0.098188	0.0548928	1.26048	Unpaired t-test	0.640768	permutation FDR (250 perm)	1	0.0682608	FDR correction BH
Srpk79D~Q8T3S1	VMAT~Control	VMAT	Control	15.6549	0.302072	15.5525	0.320116	1.07363	0.102497	0.0856398	0.613894	0.211906	Unpaired t-test	0.676464	permutation FDR (250 perm)	1	0.648321	FDR correction BH
eIF3m~A0A0B4LFB3	VMAT~Control	VMAT	Control	15.8987	0.144028	15.7971	0.207585	1.07297	0.101604	0.0912887	0.389679	0.409293	Unpaired t-test	0.659911	permutation FDR (250 perm)	1	0.426653	FDR correction BH
Dmel\CG31522~Q9VN29	VMAT~Control	VMAT	Control	17.1576	0.262807	17.0569	0.0903924	1.07228	0.100681	0.0895504	0.436761	0.359756	Unpaired t-test	0.665123	permutation FDR (250 perm)	1	0.475328	FDR correction BH
Dmel\CG14894~Q9VEV3	VMAT~Control	VMAT	Control	19.3743	0.259947	19.2739	0.247769	1.07206	0.100383	0.0864926	0.545934	0.262859	Unpaired t-test	0.673882	permutation FDR (250 perm)	1	0.582297	FDR correction BH
p115~Q9W3N6	VMAT~Control	VMAT	Control	16.7194	0.222521	16.6201	0.243543	1.07124	0.0992798	0.0865159	0.516237	0.287151	Unpaired t-test	0.673824	permutation FDR (250 perm)	1	0.552373	FDR correction BH
Dmel\CG12237~Q9VWF0	VMAT~Control	VMAT	Control	15.7185	0.0845496	15.6204	0.155042	1.07042	0.0981747	0.0909887	0.242193	0.615838	Unpaired t-test	0.660812	permutation FDR (250 perm)	1	0.275023	FDR correction BH
Dmel\CG11808~Q7K1H5	VMAT~Control	VMAT	Control	18.1507	0.430959	18.0529	0.680581	1.07009	0.0977264	0.0718442	0.7917	0.101439	Unpaired t-test	0.71961	permutation FDR (250 perm)	1	0.814182	FDR correction BH
CHMP2B~Q9VRJ5	VMAT~Control	VMAT	Control	17.2537	0.114919	17.1565	0.154946	1.06967	0.0971616	0.0894449	0.286373	0.543067	Unpaired t-test	0.665501	permutation FDR (250 perm)	1	0.320858	FDR correction BH
Fak~B7YZL9	VMAT~Control	VMAT	Control	15.5226	0.199972	15.4279	0.168607	1.06784	0.0946977	0.0847804	0.43704	0.359479	Unpaired t-test	0.679034	permutation FDR (250 perm)	1	0.475413	FDR correction BH
CG9216~Q8IR21	VMAT~Control	VMAT	Control	19.5778	0.174362	19.4844	0.576076	1.06685	0.0933554	0.0735562	0.73591	0.133175	Unpaired t-test	0.713765	permutation FDR (250 perm)	1	0.761948	FDR correction BH
dj-1beta~Q9VA37	VMAT~Control	VMAT	Control	16.5413	0.155697	16.4558	0.14977	1.06105	0.0854989	0.0779662	0.396967	0.401245	Unpaired t-test	0.69976	permutation FDR (250 perm)	1	0.434027	FDR correction BH
Srp19~P49963	VMAT~Control	VMAT	Control	15.6643	0.110059	15.5791	0.192442	1.06084	0.085213	0.0775267	0.410199	0.387005	Unpaired t-test	0.701082	permutation FDR (250 perm)	1	0.447455	FDR correction BH
anon-WO0118547.344~Q9VHN7	VMAT~Control	VMAT	Control	19.2927	0.0789972	19.2091	0.219397	1.05964	0.0835697	0.0756777	0.441545	0.355025	Unpaired t-test	0.707078	permutation FDR (250 perm)	1	0.479648	FDR correction BH
vimar~A1Z6S7	VMAT~Control	VMAT	Control	15.5168	0.126287	15.4355	0.395836	1.05794	0.0812558	0.0685232	0.67119	0.173155	Unpaired t-test	0.730396	permutation FDR (250 perm)	1	0.700657	FDR correction BH
Spn77Bb~Q9VWB4	VMAT~Control	VMAT	Control	16.9247	0.292504	16.8441	0.337987	1.05747	0.0806203	0.0671893	0.695209	0.157884	Unpaired t-test	0.735121	permutation FDR (250 perm)	1	0.723165	FDR correction BH
CaMKI~Q7JMV3	VMAT~Control	VMAT	Control	17.4335	0.148299	17.3542	0.254476	1.05655	0.0793569	0.0701206	0.560275	0.251599	Unpaired t-test	0.725327	permutation FDR (250 perm)	1	0.596782	FDR correction BH
Pgi~P52029	VMAT~Control	VMAT	Control	18.5788	0.544511	18.4999	0.577393	1.05621	0.0789026	0.0582337	0.828551	0.0816808	Unpaired t-test	0.765236	permutation FDR (250 perm)	1	0.849481	FDR correction BH
CCT7~Q9VHL2	VMAT~Control	VMAT	Control	17.8394	0.0904843	17.7611	0.113127	1.05583	0.0783753	0.0736067	0.254184	0.594852	Unpaired t-test	0.713609	permutation FDR (250 perm)	1	0.287806	FDR correction BH
Rpn11~Q9V3H2	VMAT~Control	VMAT	Control	17.5386	0.114103	17.4614	0.281358	1.05493	0.0771463	0.0679236	0.582453	0.234739	Unpaired t-test	0.732529	permutation FDR (250 perm)	1	0.617332	FDR correction BH
pkm~Q7KV34	VMAT~Control	VMAT	Control	17.6574	0.137057	17.5815	0.171317	1.05401	0.0758916	0.0691107	0.45713	0.33996	Unpaired t-test	0.728441	permutation FDR (250 perm)	1	0.494979	FDR correction BH
rut~M9PEL4	VMAT~Control	VMAT	Control	13.6005	0.276941	13.5289	0.354563	1.05089	0.0716107	0.0596159	0.729298	0.137095	Unpaired t-test	0.760303	permutation FDR (250 perm)	1	0.75562	FDR correction BH
Paics~Q9I7S8	VMAT~Control	VMAT	Control	17.3229	0.125241	17.2517	0.153526	1.0506	0.0712149	0.0654184	0.440244	0.356307	Unpaired t-test	0.741148	permutation FDR (250 perm)	1	0.478455	FDR correction BH
beta-PheRS~Q9VCA5	VMAT~Control	VMAT	Control	16.2903	0.129583	16.2202	0.119201	1.04981	0.0701255	0.0650068	0.394073	0.404423	Unpaired t-test	0.742625	permutation FDR (250 perm)	1	0.431064	FDR correction BH
GluClalpha~A0A0B4LHB7	VMAT~Control	VMAT	Control	16.5298	0.24853	16.4637	0.214059	1.04693	0.0661701	0.0577054	0.661548	0.179439	Unpaired t-test	0.76645	permutation FDR (250 perm)	1	0.691511	FDR correction BH
Rpt4~Q9W414	VMAT~Control	VMAT	Control	16.0052	0.096141	15.9392	0.075727	1.04684	0.066038	0.0626112	0.255361	0.592845	Unpaired t-test	0.749845	permutation FDR (250 perm)	1	0.288584	FDR correction BH
Dmel\CG6621~A0A0B4JDC3	VMAT~Control	VMAT	Control	20.6932	0.0715721	20.6274	0.45702	1.04668	0.0658148	0.0545332	0.756927	0.120946	Unpaired t-test	0.777676	permutation FDR (250 perm)	1	0.78218	FDR correction BH
Fer1HCH~H1UUD2	VMAT~Control	VMAT	Control	15.5032	0.328596	15.4439	0.126085	1.04194	0.0592653	0.0512056	0.71439	0.146065	Unpaired t-test	0.790206	permutation FDR (250 perm)	1	0.741806	FDR correction BH
DAAM~Q7YZA4	VMAT~Control	VMAT	Control	15.1584	0.196154	15.0995	0.324786	1.04161	0.0588171	0.0502846	0.736054	0.13309	Unpaired t-test	0.793673	permutation FDR (250 perm)	1	0.761948	FDR correction BH
RpL7A~X2JCS6	VMAT~Control	VMAT	Control	18.3653	0.098218	18.3068	0.10808	1.04142	0.0585512	0.0549616	0.391061	0.407756	Unpaired t-test	0.77651	permutation FDR (250 perm)	1	0.427967	FDR correction BH
FOHSDR~Q9VDC0	VMAT~Control	VMAT	Control	15.4508	0.290384	15.3967	0.424476	1.03824	0.0541432	0.0440188	0.818646	0.086904	Unpaired t-test	0.816767	permutation FDR (250 perm)	1	0.839692	FDR correction BH
RpL13~M9PFF0	VMAT~Control	VMAT	Control	18.6679	0.0663594	18.6161	0.282018	1.03659	0.051846	0.045899	0.697462	0.15648	Unpaired t-test	0.809426	permutation FDR (250 perm)	1	0.724868	FDR correction BH
Prp40~Q9VQK5	VMAT~Control	VMAT	Control	17.0587	0.49805	17.0079	0.571589	1.03581	0.0507525	0.0379019	0.883984	0.0535554	Unpaired t-test	0.840867	permutation FDR (250 perm)	1	0.901603	FDR correction BH
CG1354-RA~E6PBV6	VMAT~Control	VMAT	Control	16.4743	0.106184	16.4253	0.327966	1.03458	0.0490495	0.0424978	0.756909	0.120956	Unpaired t-test	0.82281	permutation FDR (250 perm)	1	0.78218	FDR correction BH
anon-WO0172774.24~Q9Y114	VMAT~Control	VMAT	Control	17.2172	0.264941	17.1712	0.335671	1.03243	0.0460444	0.0386524	0.814602	0.0890543	Unpaired t-test	0.838007	permutation FDR (250 perm)	1	0.836273	FDR correction BH
Gmppb~E2QCZ9	VMAT~Control	VMAT	Control	15.7269	0.135543	15.6809	0.141276	1.03235	0.0459364	0.0422382	0.61126	0.213774	Unpaired t-test	0.823862	permutation FDR (250 perm)	1	0.646118	FDR correction BH
Dmel\CG1307~E1JJ73	VMAT~Control	VMAT	Control	15.7769	0.293712	15.733	0.53578	1.03087	0.0438649	0.0344511	0.87566	0.0576646	Unpaired t-test	0.854037	permutation FDR (250 perm)	1	0.894663	FDR correction BH
Dmel\CG9281~Q9VXR5	VMAT~Control	VMAT	Control	16.3772	0.176096	16.3348	0.0577899	1.02981	0.0423823	0.0391383	0.620213	0.207459	Unpaired t-test	0.836176	permutation FDR (250 perm)	1	0.653528	FDR correction BH
Ptp61F~Q9W0G1-2	VMAT~Control	VMAT	Control	17.3617	0.309318	17.3197	0.291355	1.02951	0.0419604	0.0352598	0.829688	0.0810852	Unpaired t-test	0.850768	permutation FDR (250 perm)	1	0.850277	FDR correction BH
Dmel\CG7332~X2JL49	VMAT~Control	VMAT	Control	17.4335	0.108011	17.3926	0.15831	1.02878	0.0409302	0.0376991	0.643231	0.191633	Unpaired t-test	0.841687	permutation FDR (250 perm)	1	0.674461	FDR correction BH
CG3641~Q9VFF2	VMAT~Control	VMAT	Control	15.6889	0.833847	15.6533	0.952111	1.025	0.0356183	0.0227447	0.951063	0.0217907	Unpaired t-test	0.901934	permutation FDR (250 perm)	1	0.958717	FDR correction BH
eff~A0A0B4KHJ1	VMAT~Control	VMAT	Control	16.0095	0.264757	15.9756	0.165319	1.02379	0.0339243	0.0297689	0.812896	0.0899652	Unpaired t-test	0.872963	permutation FDR (250 perm)	1	0.834885	FDR correction BH
CG8833~Q9VUA0	VMAT~Control	VMAT	Control	17.1689	0.358048	17.1355	0.503454	1.02338	0.0333469	0.0261281	0.906321	0.042718	Unpaired t-test	0.888285	permutation FDR (250 perm)	1	0.921192	FDR correction BH
fray~A0A126GUV7	VMAT~Control	VMAT	Control	17.2883	0.192655	17.2584	0.244732	1.02091	0.0298546	0.0262045	0.834595	0.078524	Unpaired t-test	0.887937	permutation FDR (250 perm)	1	0.854468	FDR correction BH
Klc~M9PFG7	VMAT~Control	VMAT	Control	18.0604	0.179934	18.0321	0.131204	1.01975	0.0282203	0.0256644	0.782677	0.106418	Unpaired t-test	0.89022	permutation FDR (250 perm)	1	0.805959	FDR correction BH
S-Lap2~Q9VSM7	VMAT~Control	VMAT	Control	14.4447	0.372597	14.4197	0.333094	1.01746	0.0249686	0.0204074	0.913262	0.0394045	Unpaired t-test	0.911168	permutation FDR (250 perm)	1	0.927046	FDR correction BH
CanA-14F~M9NEL1	VMAT~Control	VMAT	Control	18.7061	0.0845378	18.6858	0.136552	1.01421	0.0203546	0.0189906	0.782653	0.106431	Unpaired t-test	0.916859	permutation FDR (250 perm)	1	0.805959	FDR correction BH
DSCR3~Q9VPC3	VMAT~Control	VMAT	Control	15.6276	0.509403	15.6077	0.788194	1.01387	0.0198797	0.0140028	0.963154	0.0163044	Unpaired t-test	0.938546	permutation FDR (250 perm)	1	0.968493	FDR correction BH
l(2)gl~M9NCX1	VMAT~Control	VMAT	Control	17.7855	0.032173	17.7671	0.0965874	1.01285	0.0184136	0.0176118	0.694403	0.158388	Unpaired t-test	0.922442	permutation FDR (250 perm)	1	0.722646	FDR correction BH
dre4~Q8IRG6	VMAT~Control	VMAT	Control	17.1048	0.235322	17.0873	0.574041	1.01218	0.0174648	0.0136716	0.951049	0.0217971	Unpaired t-test	0.939917	permutation FDR (250 perm)	1	0.958717	FDR correction BH
RpL23A~Q9W0A8	VMAT~Control	VMAT	Control	17.6522	0.12018	17.6348	0.354473	1.01213	0.0174015	0.0149064	0.919257	0.0365629	Unpaired t-test	0.934476	permutation FDR (250 perm)	1	0.932729	FDR correction BH
cpa~Q9W2N0	VMAT~Control	VMAT	Control	16.0077	0.184679	15.9912	0.224495	1.01144	0.0164118	0.0145237	0.902043	0.0447729	Unpaired t-test	0.936184	permutation FDR (250 perm)	1	0.918032	FDR correction BH
Snx1~Q9VQQ6	VMAT~Control	VMAT	Control	13.9715	0.658222	13.9563	0.660445	1.01062	0.0152441	0.010758	0.971558	0.0125313	Unpaired t-test	0.952607	permutation FDR (250 perm)	1	0.975336	FDR correction BH
Tspo~Q9VPR1	VMAT~Control	VMAT	Control	17.0086	0.287527	16.9947	0.17776	1.00962	0.0138131	0.0119991	0.929002	0.0319832	Unpaired t-test	0.947478	permutation FDR (250 perm)	1	0.940185	FDR correction BH
CK02656~Q9VPJ9	VMAT~Control	VMAT	Control	17.6661	0.0812818	17.653	0.179573	1.00909	0.013055	0.0119974	0.885209	0.0529542	Unpaired t-test	0.947483	permutation FDR (250 perm)	1	0.902461	FDR correction BH
Dmel\CG9213~X2JKF2	VMAT~Control	VMAT	Control	16.9893	0.409574	16.9765	0.671887	1.00894	0.0128424	0.00949951	0.971607	0.0125095	Unpaired t-test	0.958191	permutation FDR (250 perm)	1	0.975336	FDR correction BH
Fas3~A8DZ14	VMAT~Control	VMAT	Control	15.4856	0.209186	15.4729	0.313921	1.00881	0.0126616	0.0108339	0.941653	0.0261089	Unpaired t-test	0.952252	permutation FDR (250 perm)	1	0.951353	FDR correction BH
Nak~Q9VJ30	VMAT~Control	VMAT	Control	16.256	0.252167	16.2454	0.225948	1.00738	0.0106028	0.00920846	0.945556	0.0243126	Unpaired t-test	0.959415	permutation FDR (250 perm)	1	0.954886	FDR correction BH
CG34039-RA~A8E6W0	VMAT~Control	VMAT	Control	13.9362	0.740136	13.9265	0.928554	1.00672	0.00966482	0.00631259	0.985837	0.00619469	Unpaired t-test	0.972452	permutation FDR (250 perm)	1	0.986676	FDR correction BH
CG1809~Q9I7R7	VMAT~Control	VMAT	Control	16.8455	0.181227	16.837	0.533145	1.00591	0.00850434	0.00679354	0.973725	0.0115638	Unpaired t-test	0.970348	permutation FDR (250 perm)	1	0.977045	FDR correction BH
Ncc69~M9PCA7	VMAT~Control	VMAT	Control	17.5148	0.106465	17.5066	0.264831	1.00566	0.00814148	0.00721988	0.950402	0.0220927	Unpaired t-test	0.968399	permutation FDR (250 perm)	1	0.958717	FDR correction BH
swm~Q9VIV2	VMAT~Control	VMAT	Control	16.2042	0.371419	16.1962	0.736438	1.00557	0.00801997	0.00585886	0.983081	0.00741066	Unpaired t-test	0.974387	permutation FDR (250 perm)	1	0.984933	FDR correction BH
CG4968~Q9VL00	VMAT~Control	VMAT	Control	16.9235	0.076011	16.9164	0.142847	1.00493	0.00709622	0.00661736	0.92382	0.0344125	Unpaired t-test	0.971155	permutation FDR (250 perm)	1	0.936148	FDR correction BH
Pak3~Q9VEV1	VMAT~Control	VMAT	Control	15.8733	0.220644	15.8677	0.582293	1.00387	0.00557925	0.00436398	0.98441	0.00682411	Unpaired t-test	0.981027	permutation FDR (250 perm)	1	0.985666	FDR correction BH
gek~Q9W1B0	VMAT~Control	VMAT	Control	17.5097	0.255749	17.5059	0.257738	1.00262	0.00378167	0.00325338	0.981878	0.0079425	Unpaired t-test	0.985359	permutation FDR (250 perm)	1	0.984387	FDR correction BH
RhoGAP93B~Q9VDE9	VMAT~Control	VMAT	Control	16.033	0.289798	16.0297	0.0806809	1.00233	0.00335292	0.00295533	0.980607	0.00850516	Unpaired t-test	0.986651	permutation FDR (250 perm)	1	0.983531	FDR correction BH
Mlc1~A0A0B4LHS1	VMAT~Control	VMAT	Control	20.4487	0.290322	20.4464	0.328738	1.00159	0.00228822	0.001913	0.990921	0.00396081	Unpaired t-test	0.99147	permutation FDR (250 perm)	1	0.991342	FDR correction BH
RpL36A~Q9VLT7	VMAT~Control	VMAT	Control	20.1107	0.221458	20.1118	0.5579	0.999204	-0.00114912	-0.000905934	0.996669	0.0014492	Unpaired t-test	0.995937	permutation FDR (250 perm)	1	0.996669	FDR correction BH
Arpc2~X2JAI2	VMAT~Control	VMAT	Control	15.0079	0.206478	15.0111	0.266589	0.997754	-0.00324424	-0.00281912	0.983259	0.00733197	Unpaired t-test	0.987251	permutation FDR (250 perm)	1	0.984933	FDR correction BH
Dmel\CG5653~Q9VSR8	VMAT~Control	VMAT	Control	16.4097	0.0922813	16.4155	0.259126	0.996013	-0.00576306	-0.00513178	0.963556	0.016123	Unpaired t-test	0.977719	permutation FDR (250 perm)	1	0.968493	FDR correction BH
ArfGAP3~M9PGG0	VMAT~Control	VMAT	Control	19.9972	0.0769401	20.0033	0.0824875	0.995781	-0.00610008	-0.00580713	0.906147	0.0428012	Unpaired t-test	0.974608	permutation FDR (250 perm)	1	0.921192	FDR correction BH
fws~M9NCV1	VMAT~Control	VMAT	Control	16.0208	0.207352	16.0282	0.260944	0.994895	-0.00738338	-0.00642562	0.961469	0.0170649	Unpaired t-test	0.971946	permutation FDR (250 perm)	1	0.967221	FDR correction BH
betaCOP~P45437	VMAT~Control	VMAT	Control	17.0385	0.11786	17.046	0.0630274	0.994881	-0.00740362	-0.00698605	0.903877	0.0438906	Unpaired t-test	0.96947	permutation FDR (250 perm)	1	0.919502	FDR correction BH
Hsp68~O97125	VMAT~Control	VMAT	Control	17.3337	0.165252	17.3416	0.153058	0.994564	-0.00786444	-0.00714473	0.93931	0.0271909	Unpaired t-test	0.968699	permutation FDR (250 perm)	1	0.949393	FDR correction BH
RpS3~G3M3A2	VMAT~Control	VMAT	Control	20.5246	0.131024	20.5334	0.071615	0.993894	-0.00883557	-0.00828249	0.89736	0.0470332	Unpaired t-test	0.963738	permutation FDR (250 perm)	1	0.914057	FDR correction BH
CG1846~Q9VY47	VMAT~Control	VMAT	Control	13.5042	0.251862	13.5149	0.357927	0.992622	-0.0106843	-0.00893541	0.957542	0.0188421	Unpaired t-test	0.960789	permutation FDR (250 perm)	1	0.963683	FDR correction BH
alphaCOP~Q9W0B8	VMAT~Control	VMAT	Control	17.9769	0.165974	17.9886	0.220302	0.99193	-0.0116897	-0.010406	0.926373	0.0332142	Unpaired t-test	0.954235	permutation FDR (250 perm)	1	0.938331	FDR correction BH
Sec24CD~Q9VQ94	VMAT~Control	VMAT	Control	16.7846	0.161949	16.7973	0.462047	0.991238	-0.0126963	-0.0104157	0.954903	0.0200408	Unpaired t-test	0.95419	permutation FDR (250 perm)	1	0.961438	FDR correction BH
CG11572~H9XVM5	VMAT~Control	VMAT	Control	15.756	0.258364	15.7713	0.153815	0.98946	-0.0152869	-0.0134749	0.911739	0.0401293	Unpaired t-test	0.940798	permutation FDR (250 perm)	1	0.925899	FDR correction BH
Mob4~A0A0B4K6X9	VMAT~Control	VMAT	Control	17.1531	0.100499	17.1685	0.248221	0.989353	-0.0154431	-0.0137914	0.899955	0.0457793	Unpaired t-test	0.939456	permutation FDR (250 perm)	1	0.916303	FDR correction BH
Esyt2~Q9VC62	VMAT~Control	VMAT	Control	17.5815	0.0702044	17.5993	0.0877825	0.987671	-0.0178977	-0.0170411	0.729204	0.137151	Unpaired t-test	0.925082	permutation FDR (250 perm)	1	0.75562	FDR correction BH
Ssrp~Q05344	VMAT~Control	VMAT	Control	16.9463	0.169409	16.9664	0.672649	0.986163	-0.0201017	-0.0153423	0.94961	0.0224545	Unpaired t-test	0.932554	permutation FDR (250 perm)	1	0.958569	FDR correction BH
jdp~Q9TVP3-2	VMAT~Control	VMAT	Control	17.8954	0.257122	17.9163	0.231679	0.985612	-0.020909	-0.0181064	0.895224	0.0480685	Unpaired t-test	0.920233	permutation FDR (250 perm)	1	0.912275	FDR correction BH
dsh~P51140	VMAT~Control	VMAT	Control	17.3577	0.205036	17.3791	0.423628	0.985249	-0.0214398	-0.0177119	0.920879	0.0357976	Unpaired t-test	0.921993	permutation FDR (250 perm)	1	0.933569	FDR correction BH
loopin-1~Q7K2S9	VMAT~Control	VMAT	Control	15.8333	0.362766	15.8569	0.265513	0.983785	-0.023585	-0.0196371	0.908936	0.0414668	Unpaired t-test	0.914028	permutation FDR (250 perm)	1	0.92345	FDR correction BH
Gdi~Q9VLB7	VMAT~Control	VMAT	Control	15.0174	0.22398	15.0416	0.26892	0.983379	-0.0241798	-0.0209075	0.880298	0.0553703	Unpaired t-test	0.909042	permutation FDR (250 perm)	1	0.898622	FDR correction BH
Nph~Q9VAC4	VMAT~Control	VMAT	Control	16.75	0.183625	16.7744	0.250353	0.983257	-0.0243588	-0.021389	0.86424	0.0633656	Unpaired t-test	0.906957	permutation FDR (250 perm)	1	0.883762	FDR correction BH
l(1)G0196~X2JCY0	VMAT~Control	VMAT	Control	16.4681	0.256617	16.4926	0.238133	0.983144	-0.0245257	-0.0212057	0.878637	0.0561903	Unpaired t-test	0.90774	permutation FDR (250 perm)	1	0.897316	FDR correction BH
Panx~Q9W2H9	VMAT~Control	VMAT	Control	14.3474	1.02949	14.3728	1.05716	0.982593	-0.0253345	-0.0152625	0.970132	0.0131692	Unpaired t-test	0.932917	permutation FDR (250 perm)	1	0.974687	FDR correction BH
Gss2~Q86B44	VMAT~Control	VMAT	Control	16.4189	0.125601	16.4445	0.131577	0.982394	-0.0256266	-0.0236987	0.759221	0.119632	Unpaired t-test	0.898253	permutation FDR (250 perm)	1	0.784206	FDR correction BH
Tbc1d22~Q95RC5	VMAT~Control	VMAT	Control	16.2656	0.10732	16.2934	0.0557978	0.980911	-0.0278052	-0.0263783	0.618408	0.208725	Unpaired t-test	0.887229	permutation FDR (250 perm)	1	0.651918	FDR correction BH
Srrm1~Q9VU43	VMAT~Control	VMAT	Control	17.9304	0.522223	17.9586	0.863802	0.98063	-0.0282193	-0.0194427	0.951386	0.0216433	Unpaired t-test	0.914908	permutation FDR (250 perm)	1	0.958717	FDR correction BH
Dmel\CG6071~Q9VTL4	VMAT~Control	VMAT	Control	21.606	0.452155	21.6347	0.646599	0.980303	-0.0287008	-0.021215	0.936778	0.0283635	Unpaired t-test	0.907714	permutation FDR (250 perm)	1	0.94724	FDR correction BH
Drice~O01382	VMAT~Control	VMAT	Control	13.7862	0.815586	13.8153	0.771193	0.979977	-0.0291797	-0.0194275	0.954791	0.0200918	Unpaired t-test	0.914983	permutation FDR (250 perm)	1	0.961438	FDR correction BH
Sec24AB~A0A0B4LEK8	VMAT~Control	VMAT	Control	15.5399	0.255519	15.5707	0.282734	0.978871	-0.0308094	-0.0263232	0.860154	0.0654238	Unpaired t-test	0.88746	permutation FDR (250 perm)	1	0.879966	FDR correction BH
Dmel\CG6907~X2J4N6	VMAT~Control	VMAT	Control	15.5453	0.158885	15.58	0.0885868	0.976199	-0.0347523	-0.0321377	0.678304	0.168576	Unpaired t-test	0.863038	permutation FDR (250 perm)	1	0.706829	FDR correction BH
EG:BACR25B3.6~Q7K6T9	VMAT~Control	VMAT	Control	16.0772	0.0655118	16.1125	0.152027	0.975858	-0.0352575	-0.0328273	0.644134	0.191023	Unpaired t-test	0.860263	permutation FDR (250 perm)	1	0.675108	FDR correction BH
kmr~A8JR01	VMAT~Control	VMAT	Control	17.0742	0.154425	17.1099	0.221339	0.975566	-0.0356879	-0.0318444	0.773521	0.111528	Unpaired t-test	0.864278	permutation FDR (250 perm)	1	0.797926	FDR correction BH
TER94~Q7KN62	VMAT~Control	VMAT	Control	18.5973	0.081941	18.6361	0.0885901	0.9735	-0.0387465	-0.0367625	0.489217	0.310499	Unpaired t-test	0.845559	permutation FDR (250 perm)	1	0.525852	FDR correction BH
snama~Q9XZ21	VMAT~Control	VMAT	Control	17.337	0.35566	17.3778	0.481668	0.972149	-0.0407499	-0.0321431	0.882069	0.0544977	Unpaired t-test	0.863018	permutation FDR (250 perm)	1	0.900039	FDR correction BH
alpha-Cat~P35220	VMAT~Control	VMAT	Control	15.5756	0.134612	15.6211	0.336888	0.968957	-0.0454959	-0.0391449	0.784872	0.105201	Unpaired t-test	0.836157	permutation FDR (250 perm)	1	0.807866	FDR correction BH
dSpb1~Q9VXK5	VMAT~Control	VMAT	Control	18.1103	0.399193	18.159	0.506548	0.966819	-0.0486822	-0.0377843	0.86933	0.0608153	Unpaired t-test	0.841379	permutation FDR (250 perm)	1	0.888581	FDR correction BH
jp~Q7JV09	VMAT~Control	VMAT	Control	15.9449	0.076909	15.9964	0.131219	0.964915	-0.0515262	-0.0482446	0.466216	0.331413	Unpaired t-test	0.800944	permutation FDR (250 perm)	1	0.50389	FDR correction BH
Dmel\CG13842~Q9VCV8	VMAT~Control	VMAT	Control	22.7277	0.0453497	22.7801	0.474017	0.964319	-0.052418	-0.0432151	0.810548	0.0912213	Unpaired t-test	0.820007	permutation FDR (250 perm)	1	0.832837	FDR correction BH
ringer~M9NFZ9	VMAT~Control	VMAT	Control	18.5909	0.193803	18.6473	0.29286	0.961659	-0.0564034	-0.0487475	0.726959	0.13849	Unpaired t-test	0.799142	permutation FDR (250 perm)	1	0.753859	FDR correction BH
Asator~L0MPN7	VMAT~Control	VMAT	Control	17.7079	0.0718226	17.7659	0.0792319	0.96058	-0.0580231	-0.0553748	0.252919	0.597019	Unpaired t-test	0.774931	permutation FDR (250 perm)	1	0.286788	FDR correction BH
Pp2B-14D~M9NE01	VMAT~Control	VMAT	Control	16.9499	0.068884	17.008	0.113756	0.960534	-0.0580914	-0.0548305	0.351724	0.453798	Unpaired t-test	0.776948	permutation FDR (250 perm)	1	0.388713	FDR correction BH
Sarm~A8JNN3	VMAT~Control	VMAT	Control	17.8658	0.173152	17.9241	0.102669	0.960352	-0.0583644	-0.0535441	0.531387	0.274589	Unpaired t-test	0.781448	permutation FDR (250 perm)	1	0.567552	FDR correction BH
Men~Q2QBM1	VMAT~Control	VMAT	Control	15.6221	0.175491	15.6829	0.263857	0.958706	-0.0608395	-0.0532878	0.676803	0.169538	Unpaired t-test	0.782439	permutation FDR (250 perm)	1	0.70589	FDR correction BH
Mo25~M9PI82	VMAT~Control	VMAT	Control	17.1707	0.128162	17.237	0.0768681	0.955099	-0.0662772	-0.0621251	0.344752	0.462493	Unpaired t-test	0.7513	permutation FDR (250 perm)	1	0.381724	FDR correction BH
wdb~Q9VB23	VMAT~Control	VMAT	Control	17.4922	0.0505247	17.5587	0.115579	0.954972	-0.066469	-0.0629197	0.265958	0.575187	Unpaired t-test	0.748821	permutation FDR (250 perm)	1	0.299553	FDR correction BH
CG9545~Q9VMC7	VMAT~Control	VMAT	Control	16.6879	0.0742719	16.7558	0.117756	0.954065	-0.0678412	-0.0638649	0.301445	0.520792	Unpaired t-test	0.746479	permutation FDR (250 perm)	1	0.336943	FDR correction BH
Dmel\CG15784~Q9W4C1	VMAT~Control	VMAT	Control	15.3764	0.486868	15.4528	0.622453	0.948457	-0.0763453	-0.0564096	0.833311	0.079193	Unpaired t-test	0.771163	permutation FDR (250 perm)	1	0.853618	FDR correction BH
anon-WO0118547.327~Q9VHI8	VMAT~Control	VMAT	Control	15.5895	0.12036	15.6659	0.0798148	0.948443	-0.0763667	-0.0717337	0.264399	0.57774	Unpaired t-test	0.719883	permutation FDR (250 perm)	1	0.298225	FDR correction BH
APC10~Q9V831	VMAT~Control	VMAT	Control	13.7577	0.30695	13.8345	0.406125	0.94813	-0.0768425	-0.0625924	0.742699	0.129187	Unpaired t-test	0.749898	permutation FDR (250 perm)	1	0.768489	FDR correction BH
Dmel\CG13185~A8DYB0	VMAT~Control	VMAT	Control	18.9571	0.180323	19.0346	0.227826	0.947703	-0.0774928	-0.0685814	0.564179	0.248583	Unpaired t-test	0.7302	permutation FDR (250 perm)	1	0.600126	FDR correction BH
Pde8~Q6NNF2-4	VMAT~Control	VMAT	Control	13.5496	0.341406	13.6292	0.482251	0.946324	-0.0795938	-0.0629576	0.769422	0.113835	Unpaired t-test	0.749344	permutation FDR (250 perm)	1	0.794046	FDR correction BH
Usp2~X2JLM6	VMAT~Control	VMAT	Control	14.125	0.588771	14.2085	0.644031	0.943765	-0.0835008	-0.0600622	0.834867	0.0783827	Unpaired t-test	0.758661	permutation FDR (250 perm)	1	0.854468	FDR correction BH
rump~Q9VHC7	VMAT~Control	VMAT	Control	15.1599	0.147839	15.2454	0.426665	0.942432	-0.0855399	-0.0711682	0.680831	0.166961	Unpaired t-test	0.721852	permutation FDR (250 perm)	1	0.709149	FDR correction BH
ClC-b~Q7JZ25	VMAT~Control	VMAT	Control	16.8596	0.293563	16.9459	0.207485	0.941928	-0.0863119	-0.0743577	0.603091	0.219617	Unpaired t-test	0.71115	permutation FDR (250 perm)	1	0.638056	FDR correction BH
Dhrs4~Q9VRJ4	VMAT~Control	VMAT	Control	18.691	0.0459835	18.78	0.208196	0.940165	-0.0890144	-0.0812656	0.372536	0.428832	Unpaired t-test	0.689888	permutation FDR (250 perm)	1	0.409598	FDR correction BH
Dmel\CG6937~Q9VCY1	VMAT~Control	VMAT	Control	14.7882	0.168118	14.8781	0.295389	0.939584	-0.0899058	-0.0780433	0.567322	0.24617	Unpaired t-test	0.699471	permutation FDR (250 perm)	1	0.602612	FDR correction BH
betaggt-I~M9PEL6	VMAT~Control	VMAT	Control	16.0993	0.114334	16.1904	0.252349	0.938866	-0.0910089	-0.0809762	0.479481	0.319228	Unpaired t-test	0.690667	permutation FDR (250 perm)	1	0.516567	FDR correction BH
Ca-alpha1T~M9NGR9	VMAT~Control	VMAT	Control	20.7256	0.101891	20.8182	0.138707	0.937845	-0.0925785	-0.0859621	0.256758	0.590476	Unpaired t-test	0.67545	permutation FDR (250 perm)	1	0.290023	FDR correction BH
Dbp80~O61305	VMAT~Control	VMAT	Control	15.8728	0.108848	15.9658	0.0609924	0.937618	-0.0929276	-0.0880164	0.126807	0.896856	Unpaired t-test	0.669677	permutation FDR (250 perm)	1	0.149852	FDR correction BH
shi~X2JE15	VMAT~Control	VMAT	Control	14.5799	1.81191	14.6788	1.76819	0.93378	-0.0988448	-0.0463579	0.932155	0.030512	Unpaired t-test	0.807597	permutation FDR (250 perm)	1	0.94297	FDR correction BH
spas~A0A126GV13	VMAT~Control	VMAT	Control	16.0026	0.286569	16.1027	0.350582	0.932967	-0.100101	-0.0832445	0.631751	0.199454	Unpaired t-test	0.683904	permutation FDR (250 perm)	1	0.664793	FDR correction BH
csw~P29349-2	VMAT~Control	VMAT	Control	16.7062	0.106294	16.8112	0.183403	0.929833	-0.104957	-0.0958684	0.294154	0.531426	Unpaired t-test	0.647222	permutation FDR (250 perm)	1	0.328949	FDR correction BH
Tailor~Q86BP3	VMAT~Control	VMAT	Control	13.8003	0.376215	13.9055	0.738297	0.92969	-0.105179	-0.0767407	0.782332	0.106609	Unpaired t-test	0.703658	permutation FDR (250 perm)	1	0.805959	FDR correction BH
Taf8~Q9VWY6	VMAT~Control	VMAT	Control	17.1539	0.263225	17.261	0.478581	0.928425	-0.107143	-0.0861095	0.670251	0.173762	Unpaired t-test	0.67507	permutation FDR (250 perm)	1	0.699987	FDR correction BH
RAF2~Q9VV52	VMAT~Control	VMAT	Control	16.7797	0.316214	16.8908	0.358852	0.925872	-0.111115	-0.0915354	0.614735	0.211312	Unpaired t-test	0.659415	permutation FDR (250 perm)	1	0.648917	FDR correction BH
Rpn1~Q9VW54	VMAT~Control	VMAT	Control	16.4069	0.107004	16.5191	0.0883234	0.92517	-0.11221	-0.105654	0.100666	0.997116	Unpaired t-test	0.620626	permutation FDR (250 perm)	1	0.120718	FDR correction BH
WASp~Q9VAT0	VMAT~Control	VMAT	Control	16.2544	0.175432	16.3688	0.304163	0.923754	-0.11442	-0.0988908	0.482931	0.316115	Unpaired t-test	0.638806	permutation FDR (250 perm)	1	0.520045	FDR correction BH
anon-EST:Posey214~Q9VZ01	VMAT~Control	VMAT	Control	14.8123	2.01238	14.9304	1.59871	0.921368	-0.11815	-0.054969	0.920159	0.036137	Unpaired t-test	0.776484	permutation FDR (250 perm)	1	0.933242	FDR correction BH
Vps60~M9PCV9	VMAT~Control	VMAT	Control	18.7109	0.0883113	18.8296	0.0960455	0.921011	-0.11871	-0.112165	0.0692871	1.15935	Unpaired t-test	0.603346	permutation FDR (250 perm)	1	0.0847723	FDR correction BH
Pp2A-29B~M9NDI6	VMAT~Control	VMAT	Control	18.1719	0.0699759	18.2928	0.0966216	0.91956	-0.120985	-0.114857	0.046756	1.33016	Unpaired t-test	0.596563	permutation FDR (250 perm)	1	0.0585757	FDR correction BH
Pp1-87B~P12982	VMAT~Control	VMAT	Control	16.4052	0.0493962	16.5275	0.337972	0.918703	-0.12233	-0.10612	0.441836	0.354739	Unpaired t-test	0.619329	permutation FDR (250 perm)	1	0.479742	FDR correction BH
IMP~Q9VUW2	VMAT~Control	VMAT	Control	16.2312	0.162317	16.3538	0.264675	0.918557	-0.122559	-0.107616	0.398144	0.39996	Unpaired t-test	0.61515	permutation FDR (250 perm)	1	0.435112	FDR correction BH
Rpn8~A0A0B4KFH4	VMAT~Control	VMAT	Control	16.1297	0.158902	16.2529	0.137779	0.918099	-0.123279	-0.11268	0.219264	0.659032	Unpaired t-test	0.601988	permutation FDR (250 perm)	1	0.24995	FDR correction BH
Lmpt~Q9VVB7	VMAT~Control	VMAT	Control	17.4835	0.136044	17.6095	0.0762021	0.916335	-0.126054	-0.117836	0.100794	0.996564	Unpaired t-test	0.588841	permutation FDR (250 perm)	1	0.12081	FDR correction BH
metro~A0A0B4LF49	VMAT~Control	VMAT	Control	15.9825	0.172027	16.1092	0.225006	0.915902	-0.126735	-0.112487	0.34064	0.467705	Unpaired t-test	0.602488	permutation FDR (250 perm)	1	0.377526	FDR correction BH
Rpt5~Q9V3V6	VMAT~Control	VMAT	Control	17.6427	0.0871311	17.7716	0.101693	0.914491	-0.128959	-0.121672	0.0567479	1.24605	Unpaired t-test	0.579891	permutation FDR (250 perm)	1	0.0704189	FDR correction BH
Moca-cyp~Q9VAW1	VMAT~Control	VMAT	Control	16.8251	0.272868	16.9551	0.612068	0.913886	-0.129914	-0.0999572	0.673863	0.171429	Unpaired t-test	0.635848	permutation FDR (250 perm)	1	0.703135	FDR correction BH
pix~Q9VSS1	VMAT~Control	VMAT	Control	16.0225	0.136007	16.1526	0.121773	0.913722	-0.130173	-0.120348	0.141919	0.847961	Unpaired t-test	0.582527	permutation FDR (250 perm)	1	0.166705	FDR correction BH
arg~O76895	VMAT~Control	VMAT	Control	18.2434	0.189144	18.3739	0.396679	0.913516	-0.130499	-0.109064	0.521706	0.282575	Unpaired t-test	0.611243	permutation FDR (250 perm)	1	0.557971	FDR correction BH
mGluR~L0MPZ9	VMAT~Control	VMAT	Control	16.1359	0.147799	16.2687	0.184863	0.912078	-0.132771	-0.120063	0.238238	0.62299	Unpaired t-test	0.583254	permutation FDR (250 perm)	1	0.270662	FDR correction BH
Slmap~Q9W5R5	VMAT~Control	VMAT	Control	18.0648	0.202341	18.2014	0.150159	0.909632	-0.136645	-0.122807	0.25314	0.596639	Unpaired t-test	0.576954	permutation FDR (250 perm)	1	0.2869	FDR correction BH
sxc~Q7KJA9	VMAT~Control	VMAT	Control	16.7325	0.0806431	16.8704	0.113873	0.908798	-0.137968	-0.129864	0.0514791	1.28837	Unpaired t-test	0.56067	permutation FDR (250 perm)	1	0.0641512	FDR correction BH
Dlic~Q9VZ20	VMAT~Control	VMAT	Control	17.6599	0.0596238	17.7997	0.223873	0.907641	-0.139807	-0.126681	0.206974	0.684083	Unpaired t-test	0.568244	permutation FDR (250 perm)	1	0.236513	FDR correction BH
Cdep~A0A0C4DHA1	VMAT~Control	VMAT	Control	16.9178	0.0954315	17.0577	0.248871	0.907608	-0.139859	-0.124963	0.26786	0.572092	Unpaired t-test	0.571941	permutation FDR (250 perm)	1	0.301195	FDR correction BH
Tm1~Q6NN28	VMAT~Control	VMAT	Control	16.3668	0.0953862	16.507	0.216249	0.907435	-0.140133	-0.126737	0.214403	0.668769	Unpaired t-test	0.568074	permutation FDR (250 perm)	1	0.244646	FDR correction BH
Lnk~A0A0B4LIP5	VMAT~Control	VMAT	Control	13.3785	0.314135	13.5192	0.326708	0.907061	-0.140728	-0.117011	0.503305	0.298169	Unpaired t-test	0.590843	permutation FDR (250 perm)	1	0.539518	FDR correction BH
Grx4~Q9VJZ6	VMAT~Control	VMAT	Control	16.8051	0.0891368	16.9517	0.256735	0.903329	-0.146676	-0.130781	0.255271	0.592998	Unpaired t-test	0.558541	permutation FDR (250 perm)	1	0.288584	FDR correction BH
Tps1~Q9Y119	VMAT~Control	VMAT	Control	18.7919	0.0887144	18.941	0.0583072	0.901826	-0.149079	-0.142322	0.0105088	1.97845	Unpaired t-test	0.532624	permutation FDR (250 perm)	1	0.0144665	FDR correction BH
Dmel\CG9170~Q9VXK9	VMAT~Control	VMAT	Control	15.6095	0.20268	15.7655	0.0935669	0.897514	-0.155994	-0.141834	0.149226	0.826157	Unpaired t-test	0.533712	permutation FDR (250 perm)	1	0.174244	FDR correction BH
Dmel\CG9784~Q9VXE7	VMAT~Control	VMAT	Control	16.3621	0.0910822	16.5204	0.113447	0.896059	-0.158334	-0.148662	0.0352368	1.453	Unpaired t-test	0.518679	permutation FDR (250 perm)	1	0.0449335	FDR correction BH
kek5~Q9VWI6	VMAT~Control	VMAT	Control	15.5236	0.29489	15.6834	0.531355	0.895121	-0.159845	-0.125687	0.569468	0.244531	Unpaired t-test	0.570234	permutation FDR (250 perm)	1	0.604386	FDR correction BH
MYPT-75D~M9PFV2	VMAT~Control	VMAT	Control	16.0442	0.122548	16.2052	0.100874	0.894408	-0.160995	-0.150325	0.0467248	1.33045	Unpaired t-test	0.515364	permutation FDR (250 perm)	1	0.058574	FDR correction BH
CG32543~Q9VWP8	VMAT~Control	VMAT	Control	16.8218	0.174242	16.9863	0.17836	0.892257	-0.164468	-0.147968	0.17101	0.766978	Unpaired t-test	0.520102	permutation FDR (250 perm)	1	0.197623	FDR correction BH
Ndae1~M9PC92	VMAT~Control	VMAT	Control	15.3665	0.162972	15.5324	0.194812	0.8914	-0.165856	-0.148938	0.174942	0.757105	Unpaired t-test	0.518069	permutation FDR (250 perm)	1	0.201771	FDR correction BH
Dmel\CG15894~X2JIM3	VMAT~Control	VMAT	Control	17.4851	0.146671	17.6517	0.132446	0.890936	-0.166607	-0.153078	0.0887699	1.05173	Unpaired t-test	0.509431	permutation FDR (250 perm)	1	0.107051	FDR correction BH
Dmel\CG7878~Q7K4L8	VMAT~Control	VMAT	Control	15.0053	0.122504	15.1743	0.364168	0.88949	-0.16895	-0.144177	0.348676	0.457578	Unpaired t-test	0.528476	permutation FDR (250 perm)	1	0.385526	FDR correction BH
cg9346~Q9W2N6	VMAT~Control	VMAT	Control	17.8321	0.215677	18.0036	0.488473	0.887929	-0.171484	-0.138428	0.489126	0.31058	Unpaired t-test	0.541448	permutation FDR (250 perm)	1	0.525852	FDR correction BH
Hsc70-3~F3YDH0	VMAT~Control	VMAT	Control	17.9503	0.0871813	18.1237	0.108919	0.886749	-0.173402	-0.163218	0.0194765	1.71049	Unpaired t-test	0.488471	permutation FDR (250 perm)	1	0.0257716	FDR correction BH
LeuRS~Q9VQR8	VMAT~Control	VMAT	Control	16.0385	0.102111	16.2126	0.0687799	0.886356	-0.174042	-0.164959	0.0101413	1.99391	Unpaired t-test	0.484884	permutation FDR (250 perm)	1	0.014018	FDR correction BH
His3.3A~C0HL66	VMAT~Control	VMAT	Control	18.0026	0.363097	18.1784	0.440142	0.88527	-0.17581	-0.140068	0.506503	0.295418	Unpaired t-test	0.537668	permutation FDR (250 perm)	1	0.542699	FDR correction BH
Surf6~Q9VDS6	VMAT~Control	VMAT	Control	16.8886	0.310998	17.0696	0.454948	0.882068	-0.181038	-0.145242	0.479472	0.319237	Unpaired t-test	0.526183	permutation FDR (250 perm)	1	0.516567	FDR correction BH
Hex-C~Q7JYW9	VMAT~Control	VMAT	Control	15.8081	0.168359	15.9897	0.0951615	0.881721	-0.181606	-0.16715	0.0620984	1.20692	Unpaired t-test	0.480226	permutation FDR (250 perm)	1	0.0764938	FDR correction BH
FBgn 31395~Q9VQ84	VMAT~Control	VMAT	Control	15.526	0.110514	15.7089	0.22377	0.880955	-0.18286	-0.1645	0.132386	0.878156	Unpaired t-test	0.485775	permutation FDR (250 perm)	1	0.156131	FDR correction BH
orb2~A4V1P2	VMAT~Control	VMAT	Control	19.0089	0.105449	19.195	0.126399	0.878991	-0.18608	-0.173321	0.0299878	1.52305	Unpaired t-test	0.468175	permutation FDR (250 perm)	1	0.0385114	FDR correction BH
SmydA-1~Q7K561	VMAT~Control	VMAT	Control	14.9075	0.155557	15.0944	0.206962	0.878509	-0.186872	-0.16748	0.137612	0.861342	Unpaired t-test	0.479531	permutation FDR (250 perm)	1	0.161808	FDR correction BH
AGO2~Q9VUQ5-2	VMAT~Control	VMAT	Control	14.2697	0.298329	14.4575	0.352759	0.877933	-0.187817	-0.155656	0.384716	0.41486	Unpaired t-test	0.504115	permutation FDR (250 perm)	1	0.421808	FDR correction BH
Dmel\CG12822~Q8MR50	VMAT~Control	VMAT	Control	13.3788	0.551988	13.5689	0.159515	0.876561	-0.190074	-0.151217	0.476483	0.321952	Unpaired t-test	0.51334	permutation FDR (250 perm)	1	0.514279	FDR correction BH
Rpn6~A0A0B4K7Z5	VMAT~Control	VMAT	Control	15.3861	0.0865253	15.5804	0.187226	0.874019	-0.194263	-0.177858	0.0614454	1.21151	Unpaired t-test	0.459365	permutation FDR (250 perm)	1	0.0757687	FDR correction BH
eEF1gamma~A0A0B4JD11	VMAT~Control	VMAT	Control	18.0302	0.243067	18.2245	0.0993115	0.874011	-0.194277	-0.173861	0.129035	0.889292	Unpaired t-test	0.467077	permutation FDR (250 perm)	1	0.152331	FDR correction BH
eEF1alpha2~A4V3Q6	VMAT~Control	VMAT	Control	20.7064	0.162384	20.9035	0.184442	0.872326	-0.197061	-0.177549	0.103199	0.986323	Unpaired t-test	0.459979	permutation FDR (250 perm)	1	0.123504	FDR correction BH
SmB~Q05856	VMAT~Control	VMAT	Control	14.345	0.238124	14.5434	0.17457	0.871501	-0.198426	-0.175281	0.163813	0.785651	Unpaired t-test	0.464259	permutation FDR (250 perm)	1	0.189865	FDR correction BH
Ttc7~A0A0B4K7H0	VMAT~Control	VMAT	Control	15.2789	0.182262	15.48	0.336098	0.869893	-0.20109	-0.171727	0.266808	0.573801	Unpaired t-test	0.471143	permutation FDR (250 perm)	1	0.300223	FDR correction BH
Tsc1~Q9VCC9	VMAT~Control	VMAT	Control	16.555	0.219117	16.7622	0.545379	0.866213	-0.207206	-0.164078	0.448802	0.347945	Unpaired t-test	0.486696	permutation FDR (250 perm)	1	0.486633	FDR correction BH
RpL19~P36241	VMAT~Control	VMAT	Control	18.4258	0.0653588	18.6388	0.224451	0.86277	-0.212952	-0.192796	0.0690035	1.16113	Unpaired t-test	0.431089	permutation FDR (250 perm)	1	0.0845132	FDR correction BH
Dmel\CG8289~X2JFW6	VMAT~Control	VMAT	Control	15.6599	0.248107	15.8758	0.474291	0.861006	-0.215905	-0.174205	0.388295	0.410838	Unpaired t-test	0.466351	permutation FDR (250 perm)	1	0.425336	FDR correction BH
RyR~Q24498-5	VMAT~Control	VMAT	Control	21.3512	0.0828964	21.5672	0.11019	0.86095	-0.215999	-0.203453	0.00570071	2.24407	Unpaired t-test	0.41183	permutation FDR (250 perm)	1	0.00816766	FDR correction BH
eIF3i~O02195	VMAT~Control	VMAT	Control	14.2137	0.213674	14.4318	0.125555	0.85972	-0.218061	-0.196303	0.0774714	1.11086	Unpaired t-test	0.424567	permutation FDR (250 perm)	1	0.0940524	FDR correction BH
CG17788~Q8SWS2	VMAT~Control	VMAT	Control	17.3704	0.161774	17.5885	0.070498	0.859686	-0.218119	-0.202164	0.0199974	1.69903	Unpaired t-test	0.414087	permutation FDR (250 perm)	1	0.0264015	FDR correction BH
mmd~M9NDY9	VMAT~Control	VMAT	Control	16.6106	0.058435	16.8288	0.15826	0.859618	-0.218232	-0.202922	0.0160373	1.79487	Unpaired t-test	0.412823	permutation FDR (250 perm)	1	0.0214134	FDR correction BH
Myo61F~Q23979-2	VMAT~Control	VMAT	Control	17.3816	0.0800739	17.6002	0.157459	0.859373	-0.218644	-0.202635	0.0198678	1.70185	Unpaired t-test	0.413242	permutation FDR (250 perm)	1	0.0262455	FDR correction BH
KrT95D~Q9VCE7	VMAT~Control	VMAT	Control	18.0549	0.139804	18.2745	0.153003	0.85883	-0.219555	-0.200931	0.0393601	1.40494	Unpaired t-test	0.41628	permutation FDR (250 perm)	1	0.0498406	FDR correction BH
Nup93-1~Q9XZ06	VMAT~Control	VMAT	Control	15.4472	0.147619	15.6677	0.257389	0.858293	-0.220458	-0.194631	0.12762	0.894082	Unpaired t-test	0.427741	permutation FDR (250 perm)	1	0.150736	FDR correction BH
mts~X2JDI1	VMAT~Control	VMAT	Control	16.7549	0.0960365	16.9766	0.24739	0.857557	-0.221695	-0.198176	0.0913063	1.0395	Unpaired t-test	0.421191	permutation FDR (250 perm)	1	0.109997	FDR correction BH
Dmel\CG8353~Q9VLR2	VMAT~Control	VMAT	Control	13.1659	0.519078	13.3889	0.400042	0.856781	-0.223001	-0.172457	0.464286	0.333215	Unpaired t-test	0.469767	permutation FDR (250 perm)	1	0.502034	FDR correction BH
norpA~X2JCI4	VMAT~Control	VMAT	Control	15.8681	0.154055	16.0919	0.185187	0.85631	-0.223794	-0.20203	0.0644789	1.19058	Unpaired t-test	0.414346	permutation FDR (250 perm)	1	0.0793016	FDR correction BH
Dmel\CG3226~Q9W3Y3	VMAT~Control	VMAT	Control	18.5971	0.220673	18.8213	0.364107	0.856047	-0.224238	-0.188371	0.266188	0.574811	Unpaired t-test	0.439063	permutation FDR (250 perm)	1	0.299669	FDR correction BH
Gat~Q8IMC1	VMAT~Control	VMAT	Control	13.7795	1.0116	14.0042	0.86938	0.855753	-0.224734	-0.140766	0.714234	0.14616	Unpaired t-test	0.536099	permutation FDR (250 perm)	1	0.741806	FDR correction BH
Usp16-45~Q9W4C3	VMAT~Control	VMAT	Control	13.3568	0.51709	13.5845	0.296821	0.853983	-0.227721	-0.179784	0.413074	0.383972	Unpaired t-test	0.455451	permutation FDR (250 perm)	1	0.450383	FDR correction BH
Vps24~Q9VN02	VMAT~Control	VMAT	Control	16.4361	0.0815463	16.6644	0.354059	0.853668	-0.228253	-0.196349	0.190385	0.720367	Unpaired t-test	0.424496	permutation FDR (250 perm)	1	0.218299	FDR correction BH
eIF3c~A0A0B4LFL2	VMAT~Control	VMAT	Control	17.4303	0.150346	17.6624	0.0950167	0.851416	-0.232065	-0.214967	0.0153626	1.81354	Unpaired t-test	0.392856	permutation FDR (250 perm)	1	0.020606	FDR correction BH
hlk~Q9V9A9	VMAT~Control	VMAT	Control	15.235	0.19779	15.4695	0.230898	0.849943	-0.234562	-0.206486	0.115214	0.938494	Unpaired t-test	0.406595	permutation FDR (250 perm)	1	0.136977	FDR correction BH
His1:CG33807~Q4ABD8	VMAT~Control	VMAT	Control	18.8978	0.550774	19.1338	0.715939	0.84908	-0.236027	-0.168115	0.571975	0.242623	Unpaired t-test	0.478168	permutation FDR (250 perm)	1	0.606773	FDR correction BH
Plc21C~P25455-2	VMAT~Control	VMAT	Control	16.9274	0.0496411	17.1636	0.160388	0.848991	-0.236179	-0.219684	0.0104124	1.98245	Unpaired t-test	0.385303	permutation FDR (250 perm)	1	0.0143589	FDR correction BH
Atox1~Q95RR1	VMAT~Control	VMAT	Control	14.5209	0.103746	14.7587	0.468559	0.848058	-0.237764	-0.195752	0.293868	0.531848	Unpaired t-test	0.425563	permutation FDR (250 perm)	1	0.328785	FDR correction BH
CysRS~Q7KN90	VMAT~Control	VMAT	Control	17.3633	0.0754248	17.6026	0.176465	0.847153	-0.239305	-0.22039	0.0191748	1.71727	Unpaired t-test	0.384115	permutation FDR (250 perm)	1	0.0254152	FDR correction BH
mge~Q9VZL1	VMAT~Control	VMAT	Control	15.34	0.14742	15.5793	0.304907	0.847143	-0.239322	-0.207842	0.145165	0.838138	Unpaired t-test	0.404355	permutation FDR (250 perm)	1	0.170178	FDR correction BH
sra~A0A0B4LHI3	VMAT~Control	VMAT	Control	16.7814	0.155788	17.0219	0.0937217	0.846462	-0.240483	-0.222401	0.0143433	1.84335	Unpaired t-test	0.381178	permutation FDR (250 perm)	1	0.019338	FDR correction BH
Dmel\CG7255~Q2PDY3	VMAT~Control	VMAT	Control	15.4304	0.0471358	15.671	0.104798	0.846367	-0.240644	-0.228882	0.000863872	3.06355	Unpaired t-test	0.370966	permutation FDR (250 perm)	1	0.0013938	FDR correction BH
Dmel\CG1440~Q9W3F6	VMAT~Control	VMAT	Control	15.6382	0.0281816	15.881	0.140882	0.84511	-0.242789	-0.228131	0.00360988	2.44251	Unpaired t-test	0.372127	permutation FDR (250 perm)	1	0.00529779	FDR correction BH
Fas3~X2JAT7	VMAT~Control	VMAT	Control	21.1574	0.11548	21.401	0.140885	0.844641	-0.243589	-0.22524	0.0135728	1.86733	Unpaired t-test	0.376645	permutation FDR (250 perm)	1	0.0183728	FDR correction BH
Atat~Q9VSY4	VMAT~Control	VMAT	Control	17.4971	0.163999	17.7424	0.148995	0.843613	-0.245348	-0.223228	0.0327674	1.48456	Unpaired t-test	0.379824	permutation FDR (250 perm)	1	0.0419893	FDR correction BH
beta'COP~O62621	VMAT~Control	VMAT	Control	20.6144	0.127534	20.8605	0.338256	0.843154	-0.246131	-0.211878	0.15887	0.798958	Unpaired t-test	0.397562	permutation FDR (250 perm)	1	0.18459	FDR correction BH
Nrg~E1JJF9	VMAT~Control	VMAT	Control	18.2542	0.0804465	18.5015	0.0564993	0.842481	-0.247284	-0.23687	0.000219994	3.65759	Unpaired t-test	0.358921	permutation FDR (250 perm)	1	0.000402071	FDR correction BH
Mnn1~Q9VM47	VMAT~Control	VMAT	Control	13.257	0.325739	13.5099	0.181929	0.839193	-0.252926	-0.216759	0.160513	0.794489	Unpaired t-test	0.390158	permutation FDR (250 perm)	1	0.186316	FDR correction BH
Hsp27~X2JC82	VMAT~Control	VMAT	Control	16.6795	0.0816219	16.9376	0.145648	0.836166	-0.258138	-0.240203	0.00615139	2.21103	Unpaired t-test	0.353816	permutation FDR (250 perm)	1	0.00877598	FDR correction BH
Naus~Q8SX68	VMAT~Control	VMAT	Control	17.7405	0.214425	18.0011	0.219657	0.834751	-0.260582	-0.229128	0.0868799	1.06108	Unpaired t-test	0.370613	permutation FDR (250 perm)	1	0.104933	FDR correction BH
Atg18a~M9PEY7	VMAT~Control	VMAT	Control	19.9582	0.10218	20.2188	0.241344	0.834742	-0.260598	-0.233258	0.0504041	1.29753	Unpaired t-test	0.364162	permutation FDR (250 perm)	1	0.0628449	FDR correction BH
Pkc53E~A0A0B4KFT3	VMAT~Control	VMAT	Control	14.074	0.863628	14.336	0.958907	0.833891	-0.262069	-0.166169	0.659456	0.180814	Unpaired t-test	0.482348	permutation FDR (250 perm)	1	0.689938	FDR correction BH
Nurf-38~O77460	VMAT~Control	VMAT	Control	17.7973	0.11284	18.0601	0.120112	0.833501	-0.262743	-0.244708	0.00513878	2.28914	Unpaired t-test	0.347689	permutation FDR (250 perm)	1	0.00741673	FDR correction BH
milt~D0Z747	VMAT~Control	VMAT	Control	15.9341	0.130928	16.1977	0.148109	0.833045	-0.263533	-0.242128	0.0137858	1.86057	Unpaired t-test	0.351195	permutation FDR (250 perm)	1	0.018629	FDR correction BH
faf~A0A0B4K6W2	VMAT~Control	VMAT	Control	16.7131	0.162072	16.9769	0.0774414	0.832873	-0.263831	-0.244213	0.00822832	2.08469	Unpaired t-test	0.348424	permutation FDR (250 perm)	1	0.0115915	FDR correction BH
Hsp110~Q9VUC1	VMAT~Control	VMAT	Control	17.9205	0.123634	18.1871	0.0785493	0.83128	-0.266593	-0.250203	0.00225116	2.64759	Unpaired t-test	0.340121	permutation FDR (250 perm)	1	0.00339695	FDR correction BH
RpL36~X2JC35	VMAT~Control	VMAT	Control	15.8181	0.104532	16.0877	0.466898	0.829562	-0.269578	-0.222062	0.236324	0.626493	Unpaired t-test	0.381605	permutation FDR (250 perm)	1	0.268617	FDR correction BH
Cf2~M9PB35	VMAT~Control	VMAT	Control	13.5429	0.311352	13.813	0.539134	0.829266	-0.270093	-0.21127	0.354889	0.449907	Unpaired t-test	0.398485	permutation FDR (250 perm)	1	0.392027	FDR correction BH
qkr54B~Q7KNS5	VMAT~Control	VMAT	Control	13.6873	0.370059	13.9593	0.740459	0.828189	-0.271968	-0.198489	0.479419	0.319285	Unpaired t-test	0.420649	permutation FDR (250 perm)	1	0.516567	FDR correction BH
hppy~A0A0B4LFQ3	VMAT~Control	VMAT	Control	14.5258	0.0454234	14.8013	0.208542	0.826114	-0.275588	-0.251575	0.0161831	1.79094	Unpaired t-test	0.338215	permutation FDR (250 perm)	1	0.0215835	FDR correction BH
AlaRS~Q9VLM8	VMAT~Control	VMAT	Control	16.0551	0.199695	16.3383	0.120972	0.82178	-0.283175	-0.256403	0.0218574	1.6604	Unpaired t-test	0.331666	permutation FDR (250 perm)	1	0.0286643	FDR correction BH
Dmel\CG34133~Q0KHZ4	VMAT~Control	VMAT	Control	16.4696	0.122668	16.753	0.131797	0.821674	-0.283363	-0.262247	0.00554646	2.25598	Unpaired t-test	0.323918	permutation FDR (250 perm)	1	0.0079612	FDR correction BH
lic~O62602	VMAT~Control	VMAT	Control	16.1476	0.0908983	16.4314	0.0604272	0.821411	-0.283824	-0.270615	0.000169598	3.77058	Unpaired t-test	0.312718	permutation FDR (250 perm)	1	0.000316853	FDR correction BH
MAPk-Ak2~A4V402	VMAT~Control	VMAT	Control	18.0351	0.0896839	18.3192	0.260695	0.821279	-0.284055	-0.252877	0.0439608	1.35693	Unpaired t-test	0.336403	permutation FDR (250 perm)	1	0.0552207	FDR correction BH
Usp7~X2JEX7	VMAT~Control	VMAT	Control	18.4247	0.0752145	18.7102	0.191086	0.820432	-0.285544	-0.261526	0.0110755	1.95564	Unpaired t-test	0.324889	permutation FDR (250 perm)	1	0.0151933	FDR correction BH
RpS21~M9PEA6	VMAT~Control	VMAT	Control	18.5737	0.161118	18.8597	0.375199	0.820211	-0.285933	-0.241781	0.148463	0.828383	Unpaired t-test	0.351689	permutation FDR (250 perm)	1	0.173526	FDR correction BH
cib~O97428	VMAT~Control	VMAT	Control	21.7095	0.0573147	22.0016	0.154192	0.816713	-0.292099	-0.272083	0.00264096	2.57824	Unpaired t-test	0.311002	permutation FDR (250 perm)	1	0.00394468	FDR correction BH
Uba5~Q9VYY3	VMAT~Control	VMAT	Control	16.1837	0.102873	16.4786	0.136561	0.8151	-0.294951	-0.274001	0.00317307	2.49852	Unpaired t-test	0.308551	permutation FDR (250 perm)	1	0.00468596	FDR correction BH
CG10860~M9MRV3	VMAT~Control	VMAT	Control	13.5271	0.30298	13.8221	0.723824	0.815079	-0.294988	-0.218361	0.420208	0.376536	Unpaired t-test	0.387392	permutation FDR (250 perm)	1	0.457949	FDR correction BH
Dmel\CG6432~Q9VC92	VMAT~Control	VMAT	Control	13.6568	0.553536	13.9521	0.514733	0.814901	-0.295304	-0.220699	0.402838	0.394869	Unpaired t-test	0.38357	permutation FDR (250 perm)	1	0.43963	FDR correction BH
Ak1~Q9VTV3	VMAT~Control	VMAT	Control	17.3579	0.222633	17.6556	0.252127	0.813575	-0.297653	-0.258734	0.0760256	1.11904	Unpaired t-test	0.328516	permutation FDR (250 perm)	1	0.0923925	FDR correction BH
Dsor1~X2JAZ3	VMAT~Control	VMAT	Control	16.7605	0.0800787	17.0616	0.0933907	0.811644	-0.301081	-0.28538	0.000272102	3.56527	Unpaired t-test	0.295294	permutation FDR (250 perm)	1	0.000490826	FDR correction BH
pst~Q8IQ82	VMAT~Control	VMAT	Control	15.4405	0.312892	15.7434	0.506951	0.810624	-0.302894	-0.239173	0.282089	0.549614	Unpaired t-test	0.355369	permutation FDR (250 perm)	1	0.316359	FDR correction BH
ttm50~A0A0S0X8K7	VMAT~Control	VMAT	Control	14.0738	1.44077	14.3788	0.82613	0.809447	-0.304992	-0.175007	0.690004	0.161149	Unpaired t-test	0.464813	permutation FDR (250 perm)	1	0.718385	FDR correction BH
Plap~Q9VPY2	VMAT~Control	VMAT	Control	15.0136	0.102499	15.3206	0.114139	0.808319	-0.307002	-0.287293	0.00118841	2.92503	Unpaired t-test	0.293083	permutation FDR (250 perm)	1	0.00187984	FDR correction BH
anon-WO0118547.200~Q9VJ06	VMAT~Control	VMAT	Control	19.6212	0.0975757	19.9282	0.120752	0.808308	-0.307023	-0.287091	0.00128989	2.88945	Unpaired t-test	0.293335	permutation FDR (250 perm)	1	0.00202157	FDR correction BH
fabp~Q8INK2	VMAT~Control	VMAT	Control	16.1604	0.296197	16.4676	0.557639	0.808177	-0.307258	-0.239599	0.302081	0.519877	Unpaired t-test	0.354741	permutation FDR (250 perm)	1	0.337493	FDR correction BH
SerRS~Q9VQL1	VMAT~Control	VMAT	Control	17.2122	0.0970391	17.521	0.1218	0.807291	-0.308838	-0.28873	0.00126525	2.89782	Unpaired t-test	0.29129	permutation FDR (250 perm)	1	0.00198862	FDR correction BH
Ufd1~Q9VTF9	VMAT~Control	VMAT	Control	15.6683	0.0771096	15.9772	0.111435	0.807256	-0.308902	-0.291252	0.000465968	3.33164	Unpaired t-test	0.28842	permutation FDR (250 perm)	1	0.000789696	FDR correction BH
anon-WO02059370.23~Q9VR30	VMAT~Control	VMAT	Control	15.3159	0.225219	15.6257	0.262079	0.80678	-0.309753	-0.268292	0.0728529	1.13755	Unpaired t-test	0.315782	permutation FDR (250 perm)	1	0.0888119	FDR correction BH
Septin2~P54359	VMAT~Control	VMAT	Control	18.2458	0.139187	18.5589	0.1279	0.80493	-0.313064	-0.288662	0.00408593	2.38871	Unpaired t-test	0.291382	permutation FDR (250 perm)	1	0.00595191	FDR correction BH
LRR~E1JGZ8	VMAT~Control	VMAT	Control	16.9255	0.630118	17.2386	0.592955	0.80492	-0.313083	-0.225735	0.43728	0.359241	Unpaired t-test	0.375838	permutation FDR (250 perm)	1	0.475453	FDR correction BH
CG17333~Q9VZ64	VMAT~Control	VMAT	Control	14.8772	0.281706	15.1904	0.279701	0.804841	-0.313224	-0.266	0.108146	0.96599	Unpaired t-test	0.318792	permutation FDR (250 perm)	1	0.129226	FDR correction BH
VhaSFD~Q9V3J1-2	VMAT~Control	VMAT	Control	19.8466	0.162827	20.1604	0.252374	0.804537	-0.313769	-0.276615	0.0416202	1.3807	Unpaired t-test	0.305362	permutation FDR (250 perm)	1	0.0524767	FDR correction BH
hpo~A0A0B4KFW0	VMAT~Control	VMAT	Control	14.464	0.137231	14.7785	0.195848	0.804122	-0.314513	-0.284127	0.0147647	1.83078	Unpaired t-test	0.296904	permutation FDR (250 perm)	1	0.0198606	FDR correction BH
ppan~Q9VDE5	VMAT~Control	VMAT	Control	15.724	0.466546	16.0408	0.502043	0.802863	-0.316774	-0.24246	0.325709	0.48717	Unpaired t-test	0.350686	permutation FDR (250 perm)	1	0.362172	FDR correction BH
aPKC~A0A0B4JD78	VMAT~Control	VMAT	Control	16.3759	0.082756	16.6948	0.246655	0.801664	-0.31893	-0.28569	0.020793	1.68208	Unpaired t-test	0.294938	permutation FDR (250 perm)	1	0.0273752	FDR correction BH
tmod~A8JRH3	VMAT~Control	VMAT	Control	18.367	0.202259	18.6877	0.187202	0.800676	-0.320709	-0.285519	0.0263965	1.57845	Unpaired t-test	0.29514	permutation FDR (250 perm)	1	0.0342165	FDR correction BH
raptor~Q9W437	VMAT~Control	VMAT	Control	15.2174	0.265827	15.5402	0.722832	0.799474	-0.322878	-0.24016	0.370623	0.431067	Unpaired t-test	0.353865	permutation FDR (250 perm)	1	0.407876	FDR correction BH
Dmel\CG6664~Q9VVC8	VMAT~Control	VMAT	Control	15.6859	0.386854	16.01	0.255083	0.798848	-0.324007	-0.268389	0.148999	0.826818	Unpaired t-test	0.315666	permutation FDR (250 perm)	1	0.174066	FDR correction BH
Rpn2~A0A0B4KHE9	VMAT~Control	VMAT	Control	16.1656	0.138657	16.4909	0.169831	0.798125	-0.325313	-0.296264	0.00777565	2.10926	Unpaired t-test	0.283016	permutation FDR (250 perm)	1	0.0109801	FDR correction BH
Dmel\CG7888~Q7YTZ0	VMAT~Control	VMAT	Control	14.9742	0.115516	15.3036	0.317935	0.795882	-0.329373	-0.286093	0.054498	1.26362	Unpaired t-test	0.294486	permutation FDR (250 perm)	1	0.0678056	FDR correction BH
Nmt~O61613	VMAT~Control	VMAT	Control	18.4801	0.180352	18.8101	0.598472	0.795499	-0.330068	-0.25796	0.265013	0.576734	Unpaired t-test	0.329567	permutation FDR (250 perm)	1	0.298774	FDR correction BH
mEFG1~Q9VM33	VMAT~Control	VMAT	Control	14.5008	1.11834	14.8331	0.915014	0.794304	-0.332237	-0.201819	0.61833	0.20878	Unpaired t-test	0.414729	permutation FDR (250 perm)	1	0.651918	FDR correction BH
Dys~Q9VDW6-4	VMAT~Control	VMAT	Control	17.873	0.0809159	18.208	0.092074	0.792795	-0.33498	-0.317571	0.00011406	3.94287	Unpaired t-test	0.259903	permutation FDR (250 perm)	1	0.000220441	FDR correction BH
Dmel\CG7766~X2JJ32	VMAT~Control	VMAT	Control	16.6413	0.0348453	16.9763	0.0634664	0.792762	-0.335041	-0.324533	1.16143e-06	5.93501	Unpaired t-test	0.253185	permutation FDR (250 perm)	1	3.85071e-06	FDR correction BH
cg4266~A0A0B4LH25	VMAT~Control	VMAT	Control	13.3678	0.445291	13.7045	0.371403	0.791852	-0.336698	-0.267366	0.223292	0.651128	Unpaired t-test	0.317026	permutation FDR (250 perm)	1	0.254295	FDR correction BH
Zyx~Q8I0G8	VMAT~Control	VMAT	Control	17.1933	0.182657	17.5349	0.366099	0.789178	-0.341577	-0.288745	0.0914827	1.03866	Unpaired t-test	0.291271	permutation FDR (250 perm)	1	0.110154	FDR correction BH
EP3527~E1JIZ3	VMAT~Control	VMAT	Control	13.9868	1.0397	14.3286	0.754305	0.789059	-0.341795	-0.217089	0.565065	0.247901	Unpaired t-test	0.389585	permutation FDR (250 perm)	1	0.600797	FDR correction BH
speck~Q94521-2	VMAT~Control	VMAT	Control	16.413	0.16394	16.7554	0.170999	0.78875	-0.34236	-0.309564	0.00899622	2.04594	Unpaired t-test	0.268412	permutation FDR (250 perm)	1	0.0125383	FDR correction BH
smash~E2QCZ8	VMAT~Control	VMAT	Control	13.2308	0.304016	13.5765	0.493353	0.786943	-0.345668	-0.274523	0.211852	0.673968	Unpaired t-test	0.307913	permutation FDR (250 perm)	1	0.24197	FDR correction BH
Brd7-9~Q9VLX2	VMAT~Control	VMAT	Control	15.2734	0.41923	15.6194	0.685808	0.786786	-0.345956	-0.254479	0.358537	0.445466	Unpaired t-test	0.334227	permutation FDR (250 perm)	1	0.395499	FDR correction BH
Cwc25~Q9VQF5	VMAT~Control	VMAT	Control	15.3674	0.238534	15.7153	0.335979	0.785728	-0.347898	-0.293765	0.0883583	1.05375	Unpaired t-test	0.285707	permutation FDR (250 perm)	1	0.10661	FDR correction BH
R5_2R:11947059..11948303~Q7K4L9	VMAT~Control	VMAT	Control	15.3651	0.234102	15.7133	0.187483	0.78559	-0.348152	-0.306977	0.0266904	1.57365	Unpaired t-test	0.271028	permutation FDR (250 perm)	1	0.0345595	FDR correction BH
Gs2~X2JJG8	VMAT~Control	VMAT	Control	20.0188	0.0648761	20.3671	0.0724458	0.785462	-0.348387	-0.333867	1.16396e-05	4.93406	Unpaired t-test	0.244095	permutation FDR (250 perm)	1	2.86906e-05	FDR correction BH
Hyccin~Q7K1C5	VMAT~Control	VMAT	Control	15.3837	0.126764	15.735	0.176735	0.783904	-0.351252	-0.320115	0.00475853	2.32253	Unpaired t-test	0.257592	permutation FDR (250 perm)	1	0.00687636	FDR correction BH
SH3PX1~Q9NCC3	VMAT~Control	VMAT	Control	16.5466	0.186157	16.9003	0.566499	0.782593	-0.353666	-0.279209	0.214261	0.669056	Unpaired t-test	0.302243	permutation FDR (250 perm)	1	0.244603	FDR correction BH
shrb~Q8T0Q4	VMAT~Control	VMAT	Control	18.6933	0.0655613	19.0483	0.243088	0.781862	-0.355014	-0.319086	0.0102809	1.98797	Unpaired t-test	0.258543	permutation FDR (250 perm)	1	0.0142027	FDR correction BH
arm~M9PGG4	VMAT~Control	VMAT	Control	16.1235	0.186272	16.4831	0.304184	0.779407	-0.359552	-0.310088	0.047851	1.32011	Unpaired t-test	0.267832	permutation FDR (250 perm)	1	0.0598837	FDR correction BH
clu~A1ZAB5	VMAT~Control	VMAT	Control	16.0343	0.266509	16.3942	0.19397	0.779215	-0.359907	-0.313668	0.0347596	1.45893	Unpaired t-test	0.263895	permutation FDR (250 perm)	1	0.0443732	FDR correction BH
BicD~M9NDR2	VMAT~Control	VMAT	Control	16.848	0.0858616	17.208	0.158118	0.779159	-0.36001	-0.333199	0.00118987	2.9245	Unpaired t-test	0.244665	permutation FDR (250 perm)	1	0.00187984	FDR correction BH
Reps~M9NDL7	VMAT~Control	VMAT	Control	17.1659	0.152735	17.5263	0.0984675	0.778959	-0.360381	-0.333294	0.00126549	2.89774	Unpaired t-test	0.244575	permutation FDR (250 perm)	1	0.00198862	FDR correction BH
RSG7~Q9VXA3	VMAT~Control	VMAT	Control	15.6316	0.186366	15.9956	0.147841	0.777034	-0.36395	-0.328954	0.00653588	2.1847	Unpaired t-test	0.248735	permutation FDR (250 perm)	1	0.00930197	FDR correction BH
Arr2~P19107	VMAT~Control	VMAT	Control	16.9242	0.201797	17.2956	0.117997	0.772993	-0.371473	-0.336314	0.00523907	2.28075	Unpaired t-test	0.241749	permutation FDR (250 perm)	1	0.00755221	FDR correction BH
SNF4Agamma~Q9VDD2	VMAT~Control	VMAT	Control	15.5211	0.167211	15.8933	0.298938	0.772624	-0.372162	-0.322726	0.0354779	1.45004	Unpaired t-test	0.254996	permutation FDR (250 perm)	1	0.0452165	FDR correction BH
CG14318~A0A0B4LIC0	VMAT~Control	VMAT	Control	15.2167	0.327857	15.5897	0.239719	0.772172	-0.373006	-0.315669	0.0671015	1.17327	Unpaired t-test	0.261947	permutation FDR (250 perm)	1	0.0823122	FDR correction BH
HIP-R~E2QD63	VMAT~Control	VMAT	Control	18.4498	0.154307	18.8239	0.207244	0.771576	-0.37412	-0.335367	0.00890431	2.0504	Unpaired t-test	0.242607	permutation FDR (250 perm)	1	0.0124249	FDR correction BH
eIF2beta~P41375	VMAT~Control	VMAT	Control	15.9106	0.0961368	16.2902	0.219216	0.768663	-0.379577	-0.342873	0.00530514	2.2753	Unpaired t-test	0.235791	permutation FDR (250 perm)	1	0.00763344	FDR correction BH
Cyp313a1~Q9VFJ0	VMAT~Control	VMAT	Control	15.7012	0.411194	16.0817	0.317946	0.76817	-0.380503	-0.308736	0.132692	0.877155	Unpaired t-test	0.269287	permutation FDR (250 perm)	1	0.156413	FDR correction BH
LysRS~Q8SXM8	VMAT~Control	VMAT	Control	15.9719	0.185572	16.3569	0.242629	0.765794	-0.384971	-0.338702	0.0182195	1.73946	Unpaired t-test	0.239597	permutation FDR (250 perm)	1	0.0241899	FDR correction BH
Fkbp59~X2J5E8	VMAT~Control	VMAT	Control	17.6933	0.112009	18.0793	0.249849	0.765234	-0.386028	-0.343915	0.0102888	1.98764	Unpaired t-test	0.234672	permutation FDR (250 perm)	1	0.0142052	FDR correction BH
flw~H5V895	VMAT~Control	VMAT	Control	15.5391	0.181838	15.926	0.234771	0.76476	-0.386921	-0.341561	0.0154715	1.81047	Unpaired t-test	0.237004	permutation FDR (250 perm)	1	0.0207285	FDR correction BH
Pdcd4~Q9VY91	VMAT~Control	VMAT	Control	15.8437	0.0721454	16.2308	0.0746717	0.764639	-0.387149	-0.369969	8.18427e-06	5.08702	Unpaired t-test	0.212238	permutation FDR (250 perm)	1	2.10785e-05	FDR correction BH
DIP2~M9PDH5	VMAT~Control	VMAT	Control	17.6557	0.0970099	18.0429	0.201685	0.764612	-0.387199	-0.351971	0.00311622	2.50637	Unpaired t-test	0.227479	permutation FDR (250 perm)	1	0.00461358	FDR correction BH
SF2~Q9V3W7	VMAT~Control	VMAT	Control	16.9187	0.428655	17.3065	0.375346	0.764304	-0.387782	-0.309037	0.159014	0.798565	Unpaired t-test	0.268943	permutation FDR (250 perm)	1	0.184666	FDR correction BH
Dscam2~M9PEU0	VMAT~Control	VMAT	Control	14.2048	0.180401	14.5956	0.381495	0.762722	-0.390771	-0.328731	0.0652183	1.18563	Unpaired t-test	0.248932	permutation FDR (250 perm)	1	0.0800855	FDR correction BH
Dmel\CG10550~Q9VBS7	VMAT~Control	VMAT	Control	13.5158	0.547112	13.9078	0.793921	0.762068	-0.392008	-0.273903	0.384673	0.414908	Unpaired t-test	0.308663	permutation FDR (250 perm)	1	0.421808	FDR correction BH
HBS1~Q9W074	VMAT~Control	VMAT	Control	16.5834	0.094769	16.978	0.128125	0.760723	-0.394558	-0.368308	0.000248896	3.60398	Unpaired t-test	0.213791	permutation FDR (250 perm)	1	0.000452782	FDR correction BH
HisRS~Q9VWT1	VMAT~Control	VMAT	Control	15.4308	0.10115	15.827	0.191223	0.75988	-0.396157	-0.361211	0.00216225	2.66509	Unpaired t-test	0.219683	permutation FDR (250 perm)	1	0.00327959	FDR correction BH
Rrp6~Q9VFF3	VMAT~Control	VMAT	Control	13.3484	0.177438	13.7457	0.266621	0.759266	-0.397322	-0.347544	0.0196501	1.70664	Unpaired t-test	0.231597	permutation FDR (250 perm)	1	0.0259867	FDR correction BH
Atg3~Q9VVS6	VMAT~Control	VMAT	Control	18.2121	0.187115	18.6165	0.507588	0.755559	-0.404385	-0.325609	0.125579	0.901083	Unpaired t-test	0.25213	permutation FDR (250 perm)	1	0.148475	FDR correction BH
Oga~Q9VDC9	VMAT~Control	VMAT	Control	15.3404	0.173184	15.7455	0.254537	0.755216	-0.405039	-0.356021	0.014739	1.83153	Unpaired t-test	0.224104	permutation FDR (250 perm)	1	0.0198374	FDR correction BH
Dmel\CG6686~Q9VKD8	VMAT~Control	VMAT	Control	16.6538	0.368992	17.06	0.498728	0.754604	-0.406208	-0.317984	0.173884	0.759741	Unpaired t-test	0.259452	permutation FDR (250 perm)	1	0.200746	FDR correction BH
p8~Q9VKC5	VMAT~Control	VMAT	Control	14.7523	1.3493	15.1598	1.26928	0.753896	-0.407564	-0.222901	0.633369	0.198343	Unpaired t-test	0.380369	permutation FDR (250 perm)	1	0.6659	FDR correction BH
Shark~Q24145	VMAT~Control	VMAT	Control	13.277	0.335883	13.6849	0.482758	0.753695	-0.407947	-0.322995	0.151932	0.818351	Unpaired t-test	0.254694	permutation FDR (250 perm)	1	0.177053	FDR correction BH
cpb~M9PBN7	VMAT~Control	VMAT	Control	15.1973	0.302503	15.6058	0.486941	0.753401	-0.40851	-0.325152	0.142142	0.847279	Unpaired t-test	0.252603	permutation FDR (250 perm)	1	0.166883	FDR correction BH
Gint3~Q7K0S5	VMAT~Control	VMAT	Control	16.7451	0.1277	17.1547	0.0499871	0.752834	-0.409596	-0.385928	5.50866e-05	4.25895	Unpaired t-test	0.19964	permutation FDR (250 perm)	1	0.000115163	FDR correction BH
mop~Q9VUH6	VMAT~Control	VMAT	Control	16.9016	0.264314	17.3121	0.221219	0.752356	-0.410513	-0.355687	0.0237681	1.624	Unpaired t-test	0.224317	permutation FDR (250 perm)	1	0.0309459	FDR correction BH
BcDNA.LD23634~Q9V3Y5	VMAT~Control	VMAT	Control	15.6374	0.527393	16.048	0.484015	0.752336	-0.41055	-0.310992	0.228614	0.640897	Unpaired t-test	0.266768	permutation FDR (250 perm)	1	0.260231	FDR correction BH
UGP~E1JI91	VMAT~Control	VMAT	Control	20.416	0.0748841	20.8282	0.0861984	0.751478	-0.412198	-0.392172	1.08837e-05	4.96323	Unpaired t-test	0.194598	permutation FDR (250 perm)	1	2.7054e-05	FDR correction BH
parvin~Q9VWD0	VMAT~Control	VMAT	Control	16.997	0.181106	17.4122	0.234766	0.749929	-0.415175	-0.366568	0.010672	1.97175	Unpaired t-test	0.215284	permutation FDR (250 perm)	1	0.014674	FDR correction BH
Srp54k~Q9V3D9	VMAT~Control	VMAT	Control	17.8472	0.210585	18.2643	0.108038	0.748914	-0.417127	-0.377201	0.00277108	2.55735	Unpaired t-test	0.206617	permutation FDR (250 perm)	1	0.00412073	FDR correction BH
Dif~E1JHK2	VMAT~Control	VMAT	Control	15.2854	0.258391	15.7028	0.368076	0.748766	-0.417414	-0.347521	0.06469	1.18916	Unpaired t-test	0.231616	permutation FDR (250 perm)	1	0.0795197	FDR correction BH
Dmel\CG11334~A0A0B4KI38	VMAT~Control	VMAT	Control	17.0579	0.120035	17.4766	0.177717	0.748114	-0.41867	-0.382031	0.00140935	2.85098	Unpaired t-test	0.202743	permutation FDR (250 perm)	1	0.00219422	FDR correction BH
LamC~Q03427	VMAT~Control	VMAT	Control	16.2209	0.198159	16.64	0.0984996	0.747903	-0.419076	-0.381338	0.00173104	2.76169	Unpaired t-test	0.203242	permutation FDR (250 perm)	1	0.00266158	FDR correction BH
Dcr-2~A0A0B4LFK8	VMAT~Control	VMAT	Control	16.3877	0.230029	16.8088	0.253	0.746863	-0.421084	-0.365232	0.0203513	1.69141	Unpaired t-test	0.216422	permutation FDR (250 perm)	1	0.0268236	FDR correction BH
cg11777~Q8MKJ6	VMAT~Control	VMAT	Control	16.3986	0.109665	16.8221	0.0454831	0.745625	-0.423478	-0.402127	1.20903e-05	4.91756	Unpaired t-test	0.187044	permutation FDR (250 perm)	1	2.96772e-05	FDR correction BH
Sec13~Q9V3J4	VMAT~Control	VMAT	Control	15.3125	0.252817	15.7361	0.307389	0.745584	-0.423558	-0.359559	0.0386352	1.41302	Unpaired t-test	0.221128	permutation FDR (250 perm)	1	0.0490547	FDR correction BH
HINT1~Q86BQ4	VMAT~Control	VMAT	Control	13.992	0.655138	14.4167	1.00184	0.744966	-0.424754	-0.276653	0.445938	0.350726	Unpaired t-test	0.305306	permutation FDR (250 perm)	1	0.483973	FDR correction BH
rudhira~Q9VYU0	VMAT~Control	VMAT	Control	15.9414	0.137194	16.3685	0.286599	0.743731	-0.427147	-0.374001	0.0132083	1.87915	Unpaired t-test	0.208935	permutation FDR (250 perm)	1	0.0179414	FDR correction BH
Hsc70-1~P29843	VMAT~Control	VMAT	Control	15.6349	0.148391	16.0661	0.242339	0.741651	-0.431189	-0.382571	0.0068509	2.16425	Unpaired t-test	0.202276	permutation FDR (250 perm)	1	0.00973266	FDR correction BH
BcDNA:GH02439~Q95T61	VMAT~Control	VMAT	Control	16.6872	0.06757	17.1191	0.149155	0.741264	-0.431941	-0.402468	0.000151375	3.81994	Unpaired t-test	0.186802	permutation FDR (250 perm)	1	0.000285802	FDR correction BH
MnM~Q9VZT8	VMAT~Control	VMAT	Control	17.514	0.252833	17.9459	0.253778	0.741262	-0.431945	-0.3723	0.0224593	1.6486	Unpaired t-test	0.210292	permutation FDR (250 perm)	1	0.0293717	FDR correction BH
Dmel\CG6891~Q9VWQ7	VMAT~Control	VMAT	Control	15.5359	0.0911348	15.9686	0.288615	0.740882	-0.432683	-0.3811	0.00954555	2.0202	Unpaired t-test	0.203437	permutation FDR (250 perm)	1	0.0132411	FDR correction BH
Dmel\CG9727~Q9VI23	VMAT~Control	VMAT	Control	13.6986	0.485404	14.1336	0.905576	0.739705	-0.434979	-0.298033	0.366134	0.43636	Unpaired t-test	0.280972	permutation FDR (250 perm)	1	0.403124	FDR correction BH
CG17276~Q9VDH1	VMAT~Control	VMAT	Control	15.7584	0.097361	16.1952	0.478307	0.738759	-0.436825	-0.358556	0.0732527	1.13518	Unpaired t-test	0.221889	permutation FDR (250 perm)	1	0.0892068	FDR correction BH
BEST:GH22856~Q7KVP4	VMAT~Control	VMAT	Control	19.2913	0.355878	19.7319	0.634608	0.736835	-0.440586	-0.332421	0.205529	0.687127	Unpaired t-test	0.245415	permutation FDR (250 perm)	1	0.23509	FDR correction BH
trus~Q9VG62	VMAT~Control	VMAT	Control	15.7041	0.116026	16.1466	0.161267	0.735849	-0.442518	-0.406409	0.000552882	3.25737	Unpaired t-test	0.184101	permutation FDR (250 perm)	1	0.000921731	FDR correction BH
deltaCOP~Q7K7G0	VMAT~Control	VMAT	Control	20.7055	0.0276329	21.1488	0.0594903	0.735452	-0.443296	-0.430663	3.25586e-08	7.48733	Unpaired t-test	0.167183	permutation FDR (250 perm)	1	1.91766e-07	FDR correction BH
His2B:CG33910~P02283	VMAT~Control	VMAT	Control	17.6424	0.244637	18.0869	0.443857	0.73483	-0.444518	-0.362383	0.078276	1.10637	Unpaired t-test	0.218874	permutation FDR (250 perm)	1	0.0949313	FDR correction BH
AnxB10~P22465-2	VMAT~Control	VMAT	Control	14.6163	0.127306	15.0634	0.383488	0.733517	-0.447098	-0.378671	0.0328674	1.48323	Unpaired t-test	0.205416	permutation FDR (250 perm)	1	0.0420946	FDR correction BH
Alsin2~Q9VVI1	VMAT~Control	VMAT	Control	14.9962	0.331188	15.4452	0.456215	0.732537	-0.449027	-0.358614	0.105253	0.977767	Unpaired t-test	0.221827	permutation FDR (250 perm)	1	0.125897	FDR correction BH
Hsp60A~O02649	VMAT~Control	VMAT	Control	14.2705	0.217391	14.7224	0.924545	0.731083	-0.451894	-0.317175	0.312382	0.505314	Unpaired t-test	0.260314	permutation FDR (250 perm)	1	0.348011	FDR correction BH
Dmel\CG31751~Q9VJ68	VMAT~Control	VMAT	Control	20.1964	0.0459204	20.6529	0.0963318	0.728792	-0.456421	-0.43563	2.38924e-06	5.62174	Unpaired t-test	0.163773	permutation FDR (250 perm)	1	7.1662e-06	FDR correction BH
Ns2~Q7JXU4	VMAT~Control	VMAT	Control	13.5985	0.314415	14.0557	0.493246	0.728414	-0.457169	-0.362375	0.111102	0.954276	Unpaired t-test	0.218876	permutation FDR (250 perm)	1	0.132557	FDR correction BH
koi~A1Z6Q0	VMAT~Control	VMAT	Control	16.623	0.206658	17.0823	0.337762	0.727322	-0.459334	-0.390231	0.02677	1.57235	Unpaired t-test	0.196242	permutation FDR (250 perm)	1	0.0346435	FDR correction BH
PIP4K~Q8SXX1	VMAT~Control	VMAT	Control	17.3035	0.0900955	17.7633	0.106721	0.727096	-0.459783	-0.432753	2.42195e-05	4.61584	Unpaired t-test	0.165679	permutation FDR (250 perm)	1	5.51914e-05	FDR correction BH
Dmel\CG1416~Q9V9Q4	VMAT~Control	VMAT	Control	17.2662	0.0439017	17.7268	0.119951	0.726689	-0.460589	-0.435701	1.0992e-05	4.95892	Unpaired t-test	0.16375	permutation FDR (250 perm)	1	2.72944e-05	FDR correction BH
jub~M9MSC9	VMAT~Control	VMAT	Control	14.8583	0.332028	15.3226	0.365996	0.724814	-0.464318	-0.380278	0.0619703	1.20782	Unpaired t-test	0.204122	permutation FDR (250 perm)	1	0.076376	FDR correction BH
ReepA~A0A0B4JCU3	VMAT~Control	VMAT	Control	16.2523	0.173827	16.7189	0.335877	0.72371	-0.466516	-0.399027	0.0201891	1.69488	Unpaired t-test	0.189249	permutation FDR (250 perm)	1	0.0266247	FDR correction BH
RhoGDI~Q9VW59	VMAT~Control	VMAT	Control	15.2488	0.0768063	15.7155	0.327771	0.723605	-0.466725	-0.405653	0.0112497	1.94886	Unpaired t-test	0.184644	permutation FDR (250 perm)	1	0.0154054	FDR correction BH
gfzf~Q6NP69	VMAT~Control	VMAT	Control	16.0157	0.245669	16.4831	0.709435	0.723277	-0.46738	-0.3499	0.194094	0.711988	Unpaired t-test	0.229368	permutation FDR (250 perm)	1	0.222442	FDR correction BH
CdGAPr~E1JHM1	VMAT~Control	VMAT	Control	16.7322	0.12332	17.2048	0.132872	0.720679	-0.472571	-0.437132	0.000166258	3.77922	Unpaired t-test	0.162854	permutation FDR (250 perm)	1	0.000311353	FDR correction BH
Hcs~Q9VNC3	VMAT~Control	VMAT	Control	17.7513	0.089945	18.2265	0.0979762	0.719356	-0.475223	-0.448544	1.19097e-05	4.9241	Unpaired t-test	0.15543	permutation FDR (250 perm)	1	2.92952e-05	FDR correction BH
eEF5~Q9GU68	VMAT~Control	VMAT	Control	18.0758	0.128591	18.5513	0.169636	0.719186	-0.475562	-0.434225	0.000540843	3.26693	Unpaired t-test	0.164722	permutation FDR (250 perm)	1	0.000903581	FDR correction BH
tho2~E2QCS8	VMAT~Control	VMAT	Control	14.1269	0.181094	14.6031	0.748379	0.71884	-0.476257	-0.354267	0.196739	0.706109	Unpaired t-test	0.22554	permutation FDR (250 perm)	1	0.225364	FDR correction BH
Dmel\CG8003~Q9VTB0	VMAT~Control	VMAT	Control	15.8841	0.134642	16.3611	0.153415	0.718478	-0.476984	-0.437085	0.000386955	3.41234	Unpaired t-test	0.162879	permutation FDR (250 perm)	1	0.000666832	FDR correction BH
puml~Q7JQU9	VMAT~Control	VMAT	Control	16.3588	0.086613	16.8408	0.213312	0.715994	-0.481981	-0.436989	0.000865864	3.06255	Unpaired t-test	0.162937	permutation FDR (250 perm)	1	0.00139606	FDR correction BH
cg9143~Q6NQY9	VMAT~Control	VMAT	Control	13.5815	0.484841	14.0654	0.41484	0.715033	-0.483919	-0.376484	0.120782	0.917998	Unpaired t-test	0.206991	permutation FDR (250 perm)	1	0.143235	FDR correction BH
CYLD~Q8IPC5	VMAT~Control	VMAT	Control	16.3481	0.0500472	16.8366	0.14722	0.71274	-0.488552	-0.456787	3.60298e-05	4.44334	Unpaired t-test	0.150163	permutation FDR (250 perm)	1	7.9044e-05	FDR correction BH
Unc-115a~A0A0B4LGZ0	VMAT~Control	VMAT	Control	18.9216	0.081387	19.4127	0.0897506	0.711493	-0.491078	-0.465837	3.88511e-06	5.4106	Unpaired t-test	0.144117	permutation FDR (250 perm)	1	1.11125e-05	FDR correction BH
tzn~Q8IPU3	VMAT~Control	VMAT	Control	18.2431	0.0687823	18.735	0.0661597	0.711064	-0.491949	-0.471812	4.26257e-07	6.37033	Unpaired t-test	0.140223	permutation FDR (250 perm)	1	1.6158e-06	FDR correction BH
Ndf~X2JDP6	VMAT~Control	VMAT	Control	16.1649	0.121285	16.657	0.186183	0.711027	-0.492024	-0.44755	0.000577391	3.23853	Unpaired t-test	0.156037	permutation FDR (250 perm)	1	0.000959872	FDR correction BH
Unc-89~A8DYP0-3	VMAT~Control	VMAT	Control	18.5068	0.0731646	19.0008	0.0530241	0.710074	-0.493958	-0.474773	2.45491e-07	6.60997	Unpaired t-test	0.138295	permutation FDR (250 perm)	1	1.0174e-06	FDR correction BH
eas~P54352-2	VMAT~Control	VMAT	Control	16.0092	0.211584	16.5059	0.0973219	0.708751	-0.496649	-0.449801	0.000758819	3.11986	Unpaired t-test	0.154622	permutation FDR (250 perm)	1	0.00123617	FDR correction BH
alpha-Est5~Q95U30	VMAT~Control	VMAT	Control	15.0479	0.180686	15.5462	0.0940155	0.707932	-0.498316	-0.456715	0.000272814	3.56413	Unpaired t-test	0.1502	permutation FDR (250 perm)	1	0.000491357	FDR correction BH
Rip11~Q494I2	VMAT~Control	VMAT	Control	13.5654	0.370892	14.064	0.579842	0.707815	-0.498555	-0.381209	0.136385	0.865234	Unpaired t-test	0.203343	permutation FDR (250 perm)	1	0.160525	FDR correction BH
Lsd-1~A0A0B4KHZ1	VMAT~Control	VMAT	Control	16.9512	0.180625	17.4503	0.510332	0.707539	-0.499119	-0.401834	0.066208	1.17909	Unpaired t-test	0.187243	permutation FDR (250 perm)	1	0.0812584	FDR correction BH
ALiX~Q9VB05	VMAT~Control	VMAT	Control	17.095	0.230831	17.5946	0.287759	0.70729	-0.499626	-0.428871	0.0127109	1.89582	Unpaired t-test	0.168335	permutation FDR (250 perm)	1	0.0173057	FDR correction BH
Shaw~M9PEE2	VMAT~Control	VMAT	Control	22.3092	0.385792	22.8115	0.541297	0.705979	-0.502302	-0.3872	0.121961	0.913777	Unpaired t-test	0.19855	permutation FDR (250 perm)	1	0.144488	FDR correction BH
Yp1~X2JD55	VMAT~Control	VMAT	Control	18.4951	0.326525	19.0012	0.395348	0.704107	-0.506132	-0.41172	0.0518072	1.28561	Unpaired t-test	0.180329	permutation FDR (250 perm)	1	0.064526	FDR correction BH
Cndp2~Q8MT58	VMAT~Control	VMAT	Control	15.6141	0.216848	16.1255	0.166089	0.701561	-0.51136	-0.455695	0.00186931	2.72832	Unpaired t-test	0.150855	permutation FDR (250 perm)	1	0.00285182	FDR correction BH
Dmel\CG1578~Q8MRI4	VMAT~Control	VMAT	Control	16.5484	0.103891	17.0633	0.194538	0.699835	-0.514913	-0.468687	0.000389478	3.40952	Unpaired t-test	0.142288	permutation FDR (250 perm)	1	0.000670689	FDR correction BH
sds22~Q9VEK8	VMAT~Control	VMAT	Control	15.3361	0.196584	15.8518	0.0857847	0.699475	-0.515655	-0.470522	0.000311937	3.50593	Unpaired t-test	0.141152	permutation FDR (250 perm)	1	0.000551712	FDR correction BH
twf~Q9VFM9	VMAT~Control	VMAT	Control	17.0307	0.139731	17.5471	0.140202	0.699114	-0.516401	-0.474405	0.000165258	3.78184	Unpaired t-test	0.138519	permutation FDR (250 perm)	1	0.000309974	FDR correction BH
Npl4~Q9VBP9-2	VMAT~Control	VMAT	Control	16.5349	0.0559546	17.0553	0.152534	0.697201	-0.520353	-0.485105	3.0629e-05	4.51387	Unpaired t-test	0.132182	permutation FDR (250 perm)	1	6.82126e-05	FDR correction BH
subdued~Q9VDV4	VMAT~Control	VMAT	Control	14.7767	0.0778089	15.3006	0.207458	0.695487	-0.523904	-0.476671	0.000353969	3.45103	Unpaired t-test	0.137329	permutation FDR (250 perm)	1	0.000617217	FDR correction BH
Dph2~Q9VFE9	VMAT~Control	VMAT	Control	16.9131	0.0980538	17.4376	0.218837	0.6952	-0.524501	-0.4737	0.000631687	3.1995	Unpaired t-test	0.139007	permutation FDR (250 perm)	1	0.00104424	FDR correction BH
NO66~E2QD64	VMAT~Control	VMAT	Control	15.5764	0.159501	16.1039	0.161045	0.693776	-0.527458	-0.478912	0.000399291	3.39871	Unpaired t-test	0.135888	permutation FDR (250 perm)	1	0.000686582	FDR correction BH
Dmel\CG1943~Q9VI56	VMAT~Control	VMAT	Control	16.9781	0.186271	17.5084	0.191638	0.692408	-0.530306	-0.473692	0.00126022	2.89955	Unpaired t-test	0.139016	permutation FDR (250 perm)	1	0.00198432	FDR correction BH
pps~Q9VG78	VMAT~Control	VMAT	Control	15.9522	0.43041	16.4863	0.671621	0.690606	-0.534066	-0.393638	0.165258	0.781837	Unpaired t-test	0.193423	permutation FDR (250 perm)	1	0.191257	FDR correction BH
Pkn~A0A0B4K6U3	VMAT~Control	VMAT	Control	15.2396	0.299387	15.7743	0.345507	0.6903	-0.534705	-0.443939	0.025806	1.58828	Unpaired t-test	0.158347	permutation FDR (250 perm)	1	0.0334881	FDR correction BH
I-2~Q9V3C7	VMAT~Control	VMAT	Control	16.7035	0.137294	17.2423	0.146882	0.688345	-0.538796	-0.494347	0.000133482	3.87458	Unpaired t-test	0.126877	permutation FDR (250 perm)	1	0.000254633	FDR correction BH
B52~A0A0C4DHG5	VMAT~Control	VMAT	Control	16.7635	0.282884	17.3045	0.441715	0.687284	-0.541023	-0.438225	0.0437778	1.35875	Unpaired t-test	0.162225	permutation FDR (250 perm)	1	0.0550496	FDR correction BH
Dmel\CG6144~Q9VKU5	VMAT~Control	VMAT	Control	14.7259	0.272268	15.2696	0.173976	0.686027	-0.543663	-0.475023	0.00370724	2.43095	Unpaired t-test	0.138143	permutation FDR (250 perm)	1	0.00543524	FDR correction BH
Rs1~Q7JQN4	VMAT~Control	VMAT	Control	14.97	0.548907	15.514	0.429851	0.685883	-0.543965	-0.414673	0.111644	0.952164	Unpaired t-test	0.178209	permutation FDR (250 perm)	1	0.133136	FDR correction BH
Dmel\CG8475~M9PCI5	VMAT~Control	VMAT	Control	15.7874	0.0846347	16.3319	0.112886	0.685631	-0.544496	-0.512179	6.02894e-06	5.21976	Unpaired t-test	0.116278	permutation FDR (250 perm)	1	1.63881e-05	FDR correction BH
GS~M9NFH8	VMAT~Control	VMAT	Control	18.5525	0.0735091	19.1012	0.120931	0.683648	-0.548675	-0.516016	5.78669e-06	5.23757	Unpaired t-test	0.114245	permutation FDR (250 perm)	1	1.5821e-05	FDR correction BH
eag~M9PHM3	VMAT~Control	VMAT	Control	14.1241	0.325525	14.6747	0.134882	0.682718	-0.550639	-0.475681	0.00578115	2.23799	Unpaired t-test	0.137834	permutation FDR (250 perm)	1	0.00827787	FDR correction BH
mtm~Q9VMI9	VMAT~Control	VMAT	Control	21.1523	0.143049	21.7088	0.238514	0.679938	-0.556525	-0.494962	0.0011893	2.92471	Unpaired t-test	0.12647	permutation FDR (250 perm)	1	0.00187984	FDR correction BH
endos~Q9VUB8	VMAT~Control	VMAT	Control	17.0964	0.113845	17.6602	0.105795	0.676548	-0.563735	-0.5271	1.04347e-05	4.98152	Unpaired t-test	0.108257	permutation FDR (250 perm)	1	2.6048e-05	FDR correction BH
Hrb27C~E1JHA4	VMAT~Control	VMAT	Control	18.27	0.0947551	18.8403	0.134097	0.673487	-0.570278	-0.531266	1.52543e-05	4.81661	Unpaired t-test	0.105919	permutation FDR (250 perm)	1	3.64553e-05	FDR correction BH
Septin1~P42207	VMAT~Control	VMAT	Control	15.0505	0.13106	15.6222	0.356634	0.67279	-0.571772	-0.488728	0.00718229	2.14374	Unpaired t-test	0.130126	permutation FDR (250 perm)	1	0.0101789	FDR correction BH
Pfdn5~E1JIT4	VMAT~Control	VMAT	Control	15.9005	0.200073	16.473	0.234753	0.672416	-0.572574	-0.503167	0.00197727	2.70393	Unpaired t-test	0.121566	permutation FDR (250 perm)	1	0.00300484	FDR correction BH
smash~B7Z0T2	VMAT~Control	VMAT	Control	16.3003	0.113784	16.8752	0.197844	0.671341	-0.574883	-0.52164	0.000217697	3.66215	Unpaired t-test	0.111244	permutation FDR (250 perm)	1	0.000398491	FDR correction BH
eIF3e~O77410	VMAT~Control	VMAT	Control	16.9459	0.146657	17.5234	0.049448	0.670121	-0.577506	-0.540122	8.13072e-06	5.08987	Unpaired t-test	0.10126	permutation FDR (250 perm)	1	2.09635e-05	FDR correction BH
Dmel\CG12608~Q9VXW3	VMAT~Control	VMAT	Control	13.5425	0.317813	14.1243	0.526379	0.668159	-0.581738	-0.456271	0.0604763	1.21841	Unpaired t-test	0.150499	permutation FDR (250 perm)	1	0.0746519	FDR correction BH
Gfat2~Q9VAW3	VMAT~Control	VMAT	Control	16.0983	0.231574	16.684	0.272656	0.666358	-0.585631	-0.504863	0.00438433	2.3581	Unpaired t-test	0.120607	permutation FDR (250 perm)	1	0.00636296	FDR correction BH
Crk~Q9XYM0	VMAT~Control	VMAT	Control	16.6164	0.117528	17.204	0.178776	0.665409	-0.587686	-0.536366	0.00010944	3.96082	Unpaired t-test	0.103124	permutation FDR (250 perm)	1	0.000212911	FDR correction BH
Ate1~A0A0B4KFD5	VMAT~Control	VMAT	Control	14.7429	0.111298	15.3331	0.266169	0.664248	-0.590206	-0.522759	0.00101925	2.99172	Unpaired t-test	0.110639	permutation FDR (250 perm)	1	0.00162997	FDR correction BH
RhoGAP92B~A0A0B4LHN0	VMAT~Control	VMAT	Control	15.3419	0.230331	15.9323	0.484203	0.664177	-0.59036	-0.476176	0.0335642	1.47412	Unpaired t-test	0.137541	permutation FDR (250 perm)	1	0.0429403	FDR correction BH
Ank~Q0KIE7	VMAT~Control	VMAT	Control	17.4941	0.105827	18.0873	0.147419	0.662846	-0.593254	-0.548721	2.57096e-05	4.58991	Unpaired t-test	0.0969203	permutation FDR (250 perm)	1	5.81926e-05	FDR correction BH
alph~Q9VAK1	VMAT~Control	VMAT	Control	17.6321	0.153363	18.2257	0.317998	0.662722	-0.593524	-0.512592	0.00372737	2.4286	Unpaired t-test	0.116047	permutation FDR (250 perm)	1	0.00546	FDR correction BH
CG12167~Q9VNC4	VMAT~Control	VMAT	Control	13.2449	0.313366	13.8386	0.456297	0.662653	-0.593674	-0.475872	0.0374305	1.42677	Unpaired t-test	0.137708	permutation FDR (250 perm)	1	0.0475764	FDR correction BH
CRMP~Q9V3N7	VMAT~Control	VMAT	Control	22.0747	0.149761	22.6687	0.0815843	0.662487	-0.594037	-0.551941	1.48737e-05	4.82758	Unpaired t-test	0.0951607	permutation FDR (250 perm)	1	3.57638e-05	FDR correction BH
Dmel\CG9330~Q9VW13	VMAT~Control	VMAT	Control	15.7424	0.120084	16.3374	0.0553072	0.662059	-0.594968	-0.561754	1.50081e-06	5.82367	Unpaired t-test	0.0902368	permutation FDR (250 perm)	1	4.80668e-06	FDR correction BH
epsilonCOP~Q9Y0Y5	VMAT~Control	VMAT	Control	16.4678	0.136484	17.0631	0.221806	0.661902	-0.595311	-0.533209	0.000456435	3.34062	Unpaired t-test	0.104819	permutation FDR (250 perm)	1	0.000777459	FDR correction BH
PpD3~Q9VH81	VMAT~Control	VMAT	Control	16.8597	0.0562166	17.4579	0.149149	0.660609	-0.598131	-0.558332	7.73354e-06	5.11162	Unpaired t-test	0.0918577	permutation FDR (250 perm)	1	2.00493e-05	FDR correction BH
Vha14-1~Q24583	VMAT~Control	VMAT	Control	17.0763	0.0615251	17.6771	0.185996	0.659373	-0.600834	-0.552434	4.41576e-05	4.35499	Unpaired t-test	0.0949104	permutation FDR (250 perm)	1	9.43258e-05	FDR correction BH
spg~B7Z0R2	VMAT~Control	VMAT	Control	13.0947	0.334933	13.6974	0.247341	0.658527	-0.602686	-0.50808	0.00891892	2.04969	Unpaired t-test	0.11871	permutation FDR (250 perm)	1	0.0124379	FDR correction BH
mod(mdg4)~Q86B87-26	VMAT~Control	VMAT	Control	13.2151	0.330418	13.8228	0.470884	0.656246	-0.607691	-0.483346	0.0398045	1.40007	Unpaired t-test	0.133184	permutation FDR (250 perm)	1	0.0503222	FDR correction BH
CTPsyn~X2JCY2	VMAT~Control	VMAT	Control	15.6794	0.0552771	16.2884	0.130549	0.655669	-0.60896	-0.572653	2.29731e-06	5.63878	Unpaired t-test	0.0851045	permutation FDR (250 perm)	1	6.95099e-06	FDR correction BH
chas~X2JE77	VMAT~Control	VMAT	Control	13.4373	0.448913	14.0467	0.584903	0.655456	-0.609429	-0.458308	0.0943195	1.0254	Unpaired t-test	0.149117	permutation FDR (250 perm)	1	0.113453	FDR correction BH
CT28495~Q9VG23	VMAT~Control	VMAT	Control	15.2943	0.199169	15.9038	0.232713	0.655405	-0.609542	-0.536104	0.0012357	2.90809	Unpaired t-test	0.103265	permutation FDR (250 perm)	1	0.00194701	FDR correction BH
Sod1~P61851	VMAT~Control	VMAT	Control	16.6349	0.0801452	17.2465	0.250707	0.654456	-0.611633	-0.54722	0.000403546	3.39411	Unpaired t-test	0.0977308	permutation FDR (250 perm)	1	0.000692381	FDR correction BH
Madm~A0A126GUQ5	VMAT~Control	VMAT	Control	14.5554	0.247504	15.1738	0.199808	0.651408	-0.618366	-0.541355	0.0014506	2.83845	Unpaired t-test	0.100653	permutation FDR (250 perm)	1	0.00225177	FDR correction BH
Zasp66~Q9VSN2	VMAT~Control	VMAT	Control	17.626	0.268919	18.2453	0.285454	0.651009	-0.61925	-0.526848	0.00543976	2.26442	Unpaired t-test	0.108438	permutation FDR (250 perm)	1	0.00781281	FDR correction BH
Csk~Q7KSQ2	VMAT~Control	VMAT	Control	14.2044	0.068781	14.8249	0.0373704	0.650424	-0.620547	-0.599558	6.95835e-09	8.15749	Unpaired t-test	0.0737613	permutation FDR (250 perm)	1	5.6678e-08	FDR correction BH
TBCB~A1ZBM2	VMAT~Control	VMAT	Control	16.8692	0.097725	17.4913	0.128887	0.649721	-0.622108	-0.580143	6.21357e-06	5.20666	Unpaired t-test	0.0816793	permutation FDR (250 perm)	1	1.68124e-05	FDR correction BH
RpL22~P50887	VMAT~Control	VMAT	Control	17.4656	0.193358	18.0879	0.127057	0.649621	-0.622329	-0.563974	0.00012957	3.8875	Unpaired t-test	0.0891004	permutation FDR (250 perm)	1	0.000247973	FDR correction BH
Tap42~Q9VJZ5	VMAT~Control	VMAT	Control	15.8797	0.182717	16.5062	0.210243	0.647757	-0.626475	-0.55708	0.000514788	3.28837	Unpaired t-test	0.0924881	permutation FDR (250 perm)	1	0.000866199	FDR correction BH
Ankrd49~Q9V3Y0	VMAT~Control	VMAT	Control	14.6525	0.213124	15.2797	0.380531	0.647417	-0.627232	-0.524858	0.00924192	2.03424	Unpaired t-test	0.109562	permutation FDR (250 perm)	1	0.0128503	FDR correction BH
Dmel\CG7139~Q9XZ11	VMAT~Control	VMAT	Control	12.9003	0.331026	13.5319	0.423816	0.645476	-0.631566	-0.509122	0.0253327	1.59632	Unpaired t-test	0.118104	permutation FDR (250 perm)	1	0.0329101	FDR correction BH
sif~Q8IQ62	VMAT~Control	VMAT	Control	21.1466	0.118206	21.7857	0.214004	0.642109	-0.63911	-0.57612	0.00016261	3.78885	Unpaired t-test	0.0835135	permutation FDR (250 perm)	1	0.000305493	FDR correction BH
Asap~A1Z7A6-2	VMAT~Control	VMAT	Control	15.109	0.22059	15.7487	0.412644	0.641841	-0.639712	-0.529014	0.0121039	1.91707	Unpaired t-test	0.107204	permutation FDR (250 perm)	1	0.0165175	FDR correction BH
Dmel\CG9705~M9PFS8	VMAT~Control	VMAT	Control	18.5967	0.126259	19.239	0.0699212	0.640692	-0.642296	-0.603353	1.66256e-06	5.77922	Unpaired t-test	0.0724092	permutation FDR (250 perm)	1	5.24621e-06	FDR correction BH
yrt~A0T1Z5	VMAT~Control	VMAT	Control	15.8999	0.0910645	16.5489	0.146048	0.637712	-0.649024	-0.602638	7.40667e-06	5.13038	Unpaired t-test	0.0726627	permutation FDR (250 perm)	1	1.94157e-05	FDR correction BH
p47~Q7K3Z3	VMAT~Control	VMAT	Control	18.171	0.0870197	18.8203	0.110969	0.637608	-0.649259	-0.610742	1.21703e-06	5.9147	Unpaired t-test	0.0695029	permutation FDR (250 perm)	1	3.99566e-06	FDR correction BH
CG7687~Q8MQJ5	VMAT~Control	VMAT	Control	14.7871	0.1798	15.4396	0.155493	0.636151	-0.65256	-0.589854	0.000109982	3.95868	Unpaired t-test	0.077631	permutation FDR (250 perm)	1	0.000213435	FDR correction BH
nrm~Q0E8B8	VMAT~Control	VMAT	Control	17.3899	0.0874443	18.0492	0.132146	0.633204	-0.659257	-0.61563	3.06951e-06	5.51293	Unpaired t-test	0.067692	permutation FDR (250 perm)	1	8.98709e-06	FDR correction BH
gammaCOP~A0A0B4KHL2	VMAT~Control	VMAT	Control	18.1762	0.0629803	18.8374	0.0884486	0.632367	-0.661167	-0.630548	8.83172e-08	7.05395	Unpaired t-test	0.062408	permutation FDR (250 perm)	1	4.29543e-07	FDR correction BH
mora~Q9VCC0	VMAT~Control	VMAT	Control	17.4063	0.0578146	18.0679	0.22343	0.632153	-0.661654	-0.599753	7.72653e-05	4.11202	Unpaired t-test	0.0736745	permutation FDR (250 perm)	1	0.000155721	FDR correction BH
Txl~Q9VRP3	VMAT~Control	VMAT	Control	18.9018	0.0994612	19.5642	0.19293	0.63182	-0.662415	-0.603803	4.603e-05	4.33696	Unpaired t-test	0.0722209	permutation FDR (250 perm)	1	9.77931e-05	FDR correction BH
p23~A0A0B4K6D2	VMAT~Control	VMAT	Control	16.987	0.0794746	17.653	0.189371	0.630244	-0.666018	-0.609993	2.75357e-05	4.5601	Unpaired t-test	0.0698289	permutation FDR (250 perm)	1	6.16152e-05	FDR correction BH
Mi-2~M9PIA6	VMAT~Control	VMAT	Control	15.738	0.153642	16.4055	0.29014	0.629585	-0.667527	-0.582066	0.00106412	2.97301	Unpaired t-test	0.0808685	permutation FDR (250 perm)	1	0.00169596	FDR correction BH
dnc~E2QD73	VMAT~Control	VMAT	Control	16.3931	0.110662	17.061	0.130515	0.629407	-0.667936	-0.620456	5.44621e-06	5.26391	Unpaired t-test	0.0659511	permutation FDR (250 perm)	1	1.49771e-05	FDR correction BH
Dmel\CG8578~Q9VXN3	VMAT~Control	VMAT	Control	17.9746	0.0595728	18.6435	0.0602806	0.628996	-0.668877	-0.644451	7.26601e-09	8.1387	Unpaired t-test	0.057755	permutation FDR (250 perm)	1	5.83761e-08	FDR correction BH
dos~Q9VZZ9-2	VMAT~Control	VMAT	Control	13.3971	0.253175	14.0661	0.918517	0.628919	-0.669055	-0.469153	0.147438	0.831389	Unpaired t-test	0.14209	permutation FDR (250 perm)	1	0.172723	FDR correction BH
Gart~X2J516	VMAT~Control	VMAT	Control	14.1447	0.17248	14.8163	0.397604	0.627796	-0.671633	-0.562589	0.00606996	2.21681	Unpaired t-test	0.089747	permutation FDR (250 perm)	1	0.00866507	FDR correction BH
kermit~Q7JX82	VMAT~Control	VMAT	Control	16.6955	0.350454	17.3676	0.531557	0.627599	-0.672086	-0.523132	0.0399267	1.39874	Unpaired t-test	0.110399	permutation FDR (250 perm)	1	0.0504496	FDR correction BH
Sec16~X2JJP5	VMAT~Control	VMAT	Control	16.8452	0.172828	17.5195	0.113038	0.62665	-0.674269	-0.617262	2.59872e-05	4.58524	Unpaired t-test	0.0671703	permutation FDR (250 perm)	1	5.87082e-05	FDR correction BH
Ldsdh1~Q9W3K9	VMAT~Control	VMAT	Control	13.38	0.377509	14.0548	0.989614	0.626421	-0.674796	-0.457899	0.184727	0.73347	Unpaired t-test	0.149418	permutation FDR (250 perm)	1	0.212535	FDR correction BH
ArgRS~Q9VXN4	VMAT~Control	VMAT	Control	14.9569	0.181747	15.6334	0.0996648	0.625711	-0.676431	-0.619046	2.61009e-05	4.58335	Unpaired t-test	0.0664928	permutation FDR (250 perm)	1	5.89084e-05	FDR correction BH
RhoGAP1A~X2J9V9	VMAT~Control	VMAT	Control	16.8269	0.122309	17.5035	0.134835	0.625613	-0.676659	-0.625717	8.41361e-06	5.07502	Unpaired t-test	0.0640997	permutation FDR (250 perm)	1	2.16219e-05	FDR correction BH
Gclc~A4V448	VMAT~Control	VMAT	Control	16.3421	0.0783714	17.0238	0.115256	0.623415	-0.681734	-0.641734	6.95243e-07	6.15786	Unpaired t-test	0.0586044	permutation FDR (250 perm)	1	2.45736e-06	FDR correction BH
Dmel\CG12279~Q9VG33	VMAT~Control	VMAT	Control	16.0037	0.133297	16.6882	0.259321	0.622242	-0.684453	-0.605498	0.000373903	3.42724	Unpaired t-test	0.0715364	permutation FDR (250 perm)	1	0.000646707	FDR correction BH
bond~Q9VCY7	VMAT~Control	VMAT	Control	15.5661	0.418394	16.2554	0.329286	0.620135	-0.689345	-0.556772	0.015968	1.79675	Unpaired t-test	0.0926556	permutation FDR (250 perm)	1	0.021333	FDR correction BH
nsl1~E1JIM1	VMAT~Control	VMAT	Control	13.1538	0.30034	13.8451	0.333817	0.619287	-0.69132	-0.575708	0.0063046	2.20034	Unpaired t-test	0.0836901	permutation FDR (250 perm)	1	0.00898368	FDR correction BH
APP-BP1~M9PEU5	VMAT~Control	VMAT	Control	14.5539	0.268467	15.2463	0.390844	0.618786	-0.692488	-0.571334	0.00849291	2.07094	Unpaired t-test	0.0857045	permutation FDR (250 perm)	1	0.0119286	FDR correction BH
Acbp1~Q9VLS4	VMAT~Control	VMAT	Control	13.7176	0.629188	14.4126	0.765656	0.61772	-0.694975	-0.481553	0.147928	0.82995	Unpaired t-test	0.134299	permutation FDR (250 perm)	1	0.172987	FDR correction BH
Vha55~E1JIJ5	VMAT~Control	VMAT	Control	22.2941	0.0710228	22.9898	0.102089	0.617392	-0.695741	-0.659085	1.97417e-07	6.70462	Unpaired t-test	0.0531377	permutation FDR (250 perm)	1	8.59e-07	FDR correction BH
upSET~Q9VUB5	VMAT~Control	VMAT	Control	14.5584	0.207389	15.2617	0.389457	0.614145	-0.703349	-0.587434	0.00514337	2.28875	Unpaired t-test	0.0786691	permutation FDR (250 perm)	1	0.0074188	FDR correction BH
Trx-2~Q9V429	VMAT~Control	VMAT	Control	20.8803	0.248513	21.5842	0.420586	0.613928	-0.703858	-0.577656	0.0091484	2.03865	Unpaired t-test	0.0827658	permutation FDR (250 perm)	1	0.0127277	FDR correction BH
CG13621~Q9VC53	VMAT~Control	VMAT	Control	13.4588	0.323531	14.166	0.598007	0.612485	-0.707253	-0.542344	0.0423394	1.37325	Unpaired t-test	0.100122	permutation FDR (250 perm)	1	0.0532979	FDR correction BH
eEF1alpha1~P08736	VMAT~Control	VMAT	Control	22.356	0.0932649	23.0654	0.106568	0.611595	-0.709353	-0.667103	5.57199e-07	6.25399	Unpaired t-test	0.0509418	permutation FDR (250 perm)	1	2.03988e-06	FDR correction BH
CIAPIN1~Q9V3Y2	VMAT~Control	VMAT	Control	19.4048	0.0417057	20.1198	0.146464	0.609194	-0.715025	-0.669434	1.01556e-06	5.9933	Unpaired t-test	0.0502345	permutation FDR (250 perm)	1	3.42496e-06	FDR correction BH
dlg1~P31007-6	VMAT~Control	VMAT	Control	17.7365	0.0613863	18.4563	0.115383	0.607175	-0.719816	-0.680067	2.2884e-07	6.64047	Unpaired t-test	0.0473797	permutation FDR (250 perm)	1	9.65394e-07	FDR correction BH
pnut~P40797	VMAT~Control	VMAT	Control	16.2235	0.15732	16.9476	0.146797	0.605358	-0.72414	-0.660575	2.00385e-05	4.69813	Unpaired t-test	0.0527578	permutation FDR (250 perm)	1	4.63822e-05	FDR correction BH
vari~Q2PDR9	VMAT~Control	VMAT	Control	14.1747	0.679019	14.9023	0.192483	0.603899	-0.72762	-0.553057	0.0438583	1.35795	Unpaired t-test	0.0946096	permutation FDR (250 perm)	1	0.0551215	FDR correction BH
ade3~Q8T9H8	VMAT~Control	VMAT	Control	13.5474	0.387441	14.2876	0.815574	0.598677	-0.74015	-0.527248	0.0967059	1.01455	Unpaired t-test	0.108169	permutation FDR (250 perm)	1	0.116149	FDR correction BH
PTP-ER~Q9W2F3	VMAT~Control	VMAT	Control	14.7331	1.42159	15.4798	0.336893	0.595968	-0.746694	-0.451622	0.279724	0.55327	Unpaired t-test	0.153439	permutation FDR (250 perm)	1	0.314006	FDR correction BH
nudC~Q9VVA6	VMAT~Control	VMAT	Control	19.2183	0.0950536	19.9653	0.218538	0.595832	-0.747022	-0.675074	3.6747e-05	4.43478	Unpaired t-test	0.0487076	permutation FDR (250 perm)	1	8.03927e-05	FDR correction BH
OtopLa~Q9W4A6	VMAT~Control	VMAT	Control	17.8701	0.0819037	18.6187	0.275464	0.595211	-0.748527	-0.663281	0.000167373	3.77632	Unpaired t-test	0.0519073	permutation FDR (250 perm)	1	0.000312943	FDR correction BH
Cortactin~Q9VDF4	VMAT~Control	VMAT	Control	18.4712	0.0784037	19.2244	0.116716	0.593298	-0.753172	-0.708613	2.97274e-07	6.52684	Unpaired t-test	0.0409252	permutation FDR (250 perm)	1	1.19011e-06	FDR correction BH
CG3817~Q9VFE6	VMAT~Control	VMAT	Control	14.0295	1.3157	14.7907	1.79577	0.59002	-0.761165	-0.381427	0.462201	0.33517	Unpaired t-test	0.203186	permutation FDR (250 perm)	1	0.500009	FDR correction BH
Nup98-96~Q9VCH5	VMAT~Control	VMAT	Control	17.3687	0.141671	18.1314	0.298903	0.589391	-0.762703	-0.664418	0.00042776	3.3688	Unpaired t-test	0.0516109	permutation FDR (250 perm)	1	0.000731652	FDR correction BH
Dmel\CG8066~Q9VFI3	VMAT~Control	VMAT	Control	17.954	0.146317	18.717	0.147987	0.589271	-0.762997	-0.698033	9.49652e-06	5.02244	Unpaired t-test	0.0431231	permutation FDR (250 perm)	1	2.40633e-05	FDR correction BH
Mcm3~X2JAI4	VMAT~Control	VMAT	Control	13.5177	0.369686	14.2809	0.203379	0.589162	-0.763263	-0.642102	0.00234253	2.63031	Unpaired t-test	0.0584791	permutation FDR (250 perm)	1	0.00352353	FDR correction BH
DCTN2-p50~Q7K2D2	VMAT~Control	VMAT	Control	17.1995	0.188416	17.9641	0.214433	0.588642	-0.764539	-0.677988	0.000134065	3.87269	Unpaired t-test	0.0479727	permutation FDR (250 perm)	1	0.000255537	FDR correction BH
GlyT~Q9W1J0	VMAT~Control	VMAT	Control	17.1314	0.130323	17.8969	0.246022	0.588257	-0.765481	-0.680725	0.000108598	3.96418	Unpaired t-test	0.0472033	permutation FDR (250 perm)	1	0.000211973	FDR correction BH
nahoda~Q9W1X5	VMAT~Control	VMAT	Control	15.1194	0.138974	15.8868	0.418797	0.587474	-0.767402	-0.640925	0.00301526	2.52068	Unpaired t-test	0.0588929	permutation FDR (250 perm)	1	0.00447254	FDR correction BH
CAP~A0A0B4K7L3	VMAT~Control	VMAT	Control	19.2019	0.210377	19.9734	0.104429	0.585798	-0.771525	-0.69819	2.46724e-05	4.60779	Unpaired t-test	0.0430975	permutation FDR (250 perm)	1	5.60607e-05	FDR correction BH
NfI~L0MPW8	VMAT~Control	VMAT	Control	13.634	0.230882	14.4077	1.06587	0.584932	-0.773659	-0.520028	0.143764	0.842349	Unpaired t-test	0.112054	permutation FDR (250 perm)	1	0.16862	FDR correction BH
cin~P39205	VMAT~Control	VMAT	Control	15.6848	0.232744	16.4607	0.117473	0.584053	-0.775828	-0.694817	5.67991e-05	4.24566	Unpaired t-test	0.0438305	permutation FDR (250 perm)	1	0.000118323	FDR correction BH
tamo~B7YZS3	VMAT~Control	VMAT	Control	13.136	0.282353	13.913	0.476514	0.583555	-0.77706	-0.622792	0.0105632	1.9762	Unpaired t-test	0.0651491	permutation FDR (250 perm)	1	0.0145329	FDR correction BH
Usp14~Q9VKZ8	VMAT~Control	VMAT	Control	18.0049	0.0576291	18.7885	0.0954119	0.580919	-0.783592	-0.746386	2.22724e-08	7.65223	Unpaired t-test	0.033966	permutation FDR (250 perm)	1	1.40938e-07	FDR correction BH
CG16790~Q9VHB3-2	VMAT~Control	VMAT	Control	14.3979	0.0848032	15.184	0.533863	0.579903	-0.786117	-0.633075	0.00869314	2.06082	Unpaired t-test	0.0615637	permutation FDR (250 perm)	1	0.012159	FDR correction BH
Dmel\CG46466~A0A6H2EEL7	VMAT~Control	VMAT	Control	15.8517	0.126934	16.6379	0.199441	0.579871	-0.786197	-0.711024	2.22003e-05	4.65364	Unpaired t-test	0.0404272	permutation FDR (250 perm)	1	5.08855e-05	FDR correction BH
Dmel\CG13994~Q9VMI2	VMAT~Control	VMAT	Control	17.4381	0.151168	18.2251	0.379257	0.579524	-0.787059	-0.665541	0.00153557	2.81373	Unpaired t-test	0.0513673	permutation FDR (250 perm)	1	0.00237499	FDR correction BH
U2af50~M9NH51	VMAT~Control	VMAT	Control	14.9353	0.690049	15.7226	0.624204	0.579425	-0.787305	-0.555958	0.087773	1.05664	Unpaired t-test	0.0930374	permutation FDR (250 perm)	1	0.105958	FDR correction BH
Cog1~A0A0B4KH76	VMAT~Control	VMAT	Control	14.5881	0.0792914	15.3764	0.708431	0.57904	-0.788265	-0.597714	0.0329571	1.48205	Unpaired t-test	0.074604	permutation FDR (250 perm)	1	0.0421866	FDR correction BH
Fcp1~Q9W147	VMAT~Control	VMAT	Control	13.4449	0.154793	14.2348	0.0555621	0.578401	-0.789858	-0.735744	8.23837e-07	6.08416	Unpaired t-test	0.0358185	permutation FDR (250 perm)	1	2.84357e-06	FDR correction BH
Lmpt~M9MRX0	VMAT~Control	VMAT	Control	17.919	0.0659643	18.7101	0.117881	0.577909	-0.791086	-0.746018	1.27977e-07	6.89287	Unpaired t-test	0.0340138	permutation FDR (250 perm)	1	5.96552e-07	FDR correction BH
anon-WO0172774.138~Q9VSC5	VMAT~Control	VMAT	Control	16.634	0.0953285	17.4251	0.209975	0.577905	-0.791097	-0.717139	1.69772e-05	4.77013	Unpaired t-test	0.039158	permutation FDR (250 perm)	1	3.99244e-05	FDR correction BH
Eb1~Q7JZD3	VMAT~Control	VMAT	Control	17.3051	0.083347	18.098	0.162089	0.577169	-0.792935	-0.733174	2.04542e-06	5.68922	Unpaired t-test	0.0362453	permutation FDR (250 perm)	1	6.3271e-06	FDR correction BH
eIF5~Q9VXK6	VMAT~Control	VMAT	Control	14.754	0.393742	15.5471	0.3842	0.57709	-0.793133	-0.63653	0.00911649	2.04017	Unpaired t-test	0.0603429	permutation FDR (250 perm)	1	0.0126984	FDR correction BH
zetaCOP~Q9VV89	VMAT~Control	VMAT	Control	19.2502	0.132809	20.0464	0.0647145	0.575864	-0.796201	-0.746856	2.80748e-07	6.55168	Unpaired t-test	0.0339073	permutation FDR (250 perm)	1	1.13591e-06	FDR correction BH
Rok~X2JE40	VMAT~Control	VMAT	Control	14.8816	0.133553	15.6839	0.239725	0.573422	-0.80233	-0.714629	6.57389e-05	4.18218	Unpaired t-test	0.0396493	permutation FDR (250 perm)	1	0.000134331	FDR correction BH
bun~X2J847	VMAT~Control	VMAT	Control	15.2784	0.177488	16.0808	0.117375	0.573387	-0.802419	-0.732695	7.40565e-06	5.13044	Unpaired t-test	0.0363112	permutation FDR (250 perm)	1	1.94157e-05	FDR correction BH
wrd~Q8IN90	VMAT~Control	VMAT	Control	17.3223	0.105573	18.1274	0.223257	0.572318	-0.80511	-0.725034	2.63264e-05	4.57961	Unpaired t-test	0.0376084	permutation FDR (250 perm)	1	5.93037e-05	FDR correction BH
Dmel\CG1703~Q9VYW4	VMAT~Control	VMAT	Control	16.9863	0.22228	17.7958	0.15295	0.570597	-0.809455	-0.722298	5.31022e-05	4.27489	Unpaired t-test	0.0381775	permutation FDR (250 perm)	1	0.00011141	FDR correction BH
Dmel\CG5466~Q9VDK2	VMAT~Control	VMAT	Control	13.6062	0.0641689	14.4159	1.06383	0.570488	-0.809733	-0.548368	0.120182	0.920161	Unpaired t-test	0.0971346	permutation FDR (250 perm)	1	0.142667	FDR correction BH
IleRS~Q8MSW0	VMAT~Control	VMAT	Control	14.9468	0.216583	15.7582	0.302104	0.569826	-0.811406	-0.695747	0.000641007	3.19314	Unpaired t-test	0.0435973	permutation FDR (250 perm)	1	0.0010589	FDR correction BH
Cen~Q9VIK6	VMAT~Control	VMAT	Control	16.1567	0.130176	16.9695	0.122398	0.569285	-0.812777	-0.752635	1.3601e-06	5.86643	Unpaired t-test	0.0329766	permutation FDR (250 perm)	1	4.39789e-06	FDR correction BH
Pglym78~Q9VAN7	VMAT~Control	VMAT	Control	19.9327	0.198222	20.749	0.227467	0.567893	-0.816309	-0.719258	0.000123646	3.90782	Unpaired t-test	0.0387642	permutation FDR (250 perm)	1	0.000237601	FDR correction BH
DCTN3-p24~Q9W1V8	VMAT~Control	VMAT	Control	16.5093	0.226221	17.3271	0.283236	0.567297	-0.817825	-0.703741	0.000503017	3.29842	Unpaired t-test	0.0418706	permutation FDR (250 perm)	1	0.000847604	FDR correction BH
Dmel\CG12567~Q7PLS1	VMAT~Control	VMAT	Control	15.8085	0.169018	16.6291	0.29549	0.566228	-0.820545	-0.712132	0.000305769	3.51461	Unpaired t-test	0.0402026	permutation FDR (250 perm)	1	0.000543641	FDR correction BH
Snx6~Q9VLQ9	VMAT~Control	VMAT	Control	16.3989	0.265354	17.2221	0.210385	0.565195	-0.823178	-0.71491	0.00028663	3.54268	Unpaired t-test	0.0395945	permutation FDR (250 perm)	1	0.000514273	FDR correction BH
Septin4~Q7KUX3	VMAT~Control	VMAT	Control	16.5982	0.0771606	17.4249	0.109319	0.56381	-0.826719	-0.780041	7.68734e-08	7.11422	Unpaired t-test	0.0289871	permutation FDR (250 perm)	1	3.78577e-07	FDR correction BH
eIF4H1~X2JE34	VMAT~Control	VMAT	Control	16.4543	0.165603	17.282	0.224018	0.563453	-0.827632	-0.735944	5.75907e-05	4.23965	Unpaired t-test	0.0357855	permutation FDR (250 perm)	1	0.000119866	FDR correction BH
RpLP1~M9PBK5	VMAT~Control	VMAT	Control	19.9567	0.106469	20.7922	0.265439	0.560392	-0.835491	-0.740749	6.61894e-05	4.17921	Unpaired t-test	0.0349463	permutation FDR (250 perm)	1	0.000135134	FDR correction BH
TM4SF~O76137	VMAT~Control	VMAT	Control	16.0141	0.314251	16.8532	0.293352	0.558982	-0.839125	-0.703814	0.00141084	2.85052	Unpaired t-test	0.041856	permutation FDR (250 perm)	1	0.00219506	FDR correction BH
Dmel\CG9265~Q9VIG6	VMAT~Control	VMAT	Control	13.5783	0.267615	14.4203	0.803265	0.557861	-0.842022	-0.610762	0.05037	1.29783	Unpaired t-test	0.0694921	permutation FDR (250 perm)	1	0.0628357	FDR correction BH
Dmel\CG33722~Q6NL44	VMAT~Control	VMAT	Control	15.4811	0.0883535	16.3248	0.193317	0.557179	-0.843788	-0.770543	4.68336e-06	5.32944	Unpaired t-test	0.030368	permutation FDR (250 perm)	1	1.30624e-05	FDR correction BH
yki~A0A0C4DHD4	VMAT~Control	VMAT	Control	15.4802	0.24284	16.3247	0.260019	0.556919	-0.844461	-0.728542	0.000343893	3.46358	Unpaired t-test	0.0370247	permutation FDR (250 perm)	1	0.00060143	FDR correction BH
psq~A4UZC9	VMAT~Control	VMAT	Control	13.3972	0.326418	14.2423	1	0.556674	-0.845095	-0.574725	0.102651	0.988639	Unpaired t-test	0.0841477	permutation FDR (250 perm)	1	0.122909	FDR correction BH
CG10517~Q961L8	VMAT~Control	VMAT	Control	15.9034	0.109326	16.7503	0.102642	0.555959	-0.846951	-0.793721	1.80425e-07	6.7437	Unpaired t-test	0.0272435	permutation FDR (250 perm)	1	7.96848e-07	FDR correction BH
pins~Q9VB22	VMAT~Control	VMAT	Control	15.0599	0.228378	15.9074	0.263844	0.55573	-0.847545	-0.733133	0.000288504	3.53985	Unpaired t-test	0.0362526	permutation FDR (250 perm)	1	0.000516856	FDR correction BH
Dmel\CG7789~Q9VAG9	VMAT~Control	VMAT	Control	18.8583	0.0777503	19.7079	0.0883064	0.554955	-0.849557	-0.80709	1.72009e-08	7.76445	Unpaired t-test	0.0258383	permutation FDR (250 perm)	1	1.15688e-07	FDR correction BH
Pax~Q9VIX2	VMAT~Control	VMAT	Control	17.9418	0.107456	18.7917	0.123275	0.554806	-0.849946	-0.792022	3.94621e-07	6.40382	Unpaired t-test	0.0274578	permutation FDR (250 perm)	1	1.52036e-06	FDR correction BH
Dmel\CG13917~Q9W0D3	VMAT~Control	VMAT	Control	15.0285	0.221519	15.8798	0.0735691	0.554263	-0.851357	-0.770886	9.94074e-06	5.00258	Unpaired t-test	0.0302981	permutation FDR (250 perm)	1	2.49472e-05	FDR correction BH
AMPdeam~X2JEY5	VMAT~Control	VMAT	Control	18.1697	0.165095	19.0212	0.209575	0.5542	-0.851521	-0.760753	3.15376e-05	4.50117	Unpaired t-test	0.0317611	permutation FDR (250 perm)	1	6.99712e-05	FDR correction BH
eIF1~Q9VZS3	VMAT~Control	VMAT	Control	13.5566	0.659108	14.4136	0.387073	0.552073	-0.857068	-0.63873	0.0310574	1.50783	Unpaired t-test	0.0596298	permutation FDR (250 perm)	1	0.0398415	FDR correction BH
msn~Q9W002	VMAT~Control	VMAT	Control	14.8098	0.355227	15.6776	0.571241	0.547998	-0.867757	-0.667078	0.0162592	1.7889	Unpaired t-test	0.0509436	permutation FDR (250 perm)	1	0.0216532	FDR correction BH
Dmel\CG9391~Q7KTW5	VMAT~Control	VMAT	Control	19.5045	0.135339	20.3767	0.101148	0.546305	-0.872221	-0.810945	4.2046e-07	6.37628	Unpaired t-test	0.0254339	permutation FDR (250 perm)	1	1.60415e-06	FDR correction BH
sif~A8JNL5	VMAT~Control	VMAT	Control	17.3367	0.173562	18.2092	0.272987	0.546207	-0.872481	-0.762212	0.000126788	3.89692	Unpaired t-test	0.0315846	permutation FDR (250 perm)	1	0.000243044	FDR correction BH
CG1785~Q9W3C2	VMAT~Control	VMAT	Control	13.4718	0.407171	14.3456	1.07835	0.545674	-0.873888	-0.576639	0.120883	0.917633	Unpaired t-test	0.0832432	permutation FDR (250 perm)	1	0.143283	FDR correction BH
capt~Q9VPX7	VMAT~Control	VMAT	Control	19.2489	0.0510768	20.1232	0.156262	0.54551	-0.874323	-0.814445	3.18016e-07	6.49755	Unpaired t-test	0.0249806	permutation FDR (250 perm)	1	1.26219e-06	FDR correction BH
tws~A0A0B4LGZ3	VMAT~Control	VMAT	Control	13.8014	0.541403	14.6766	0.144748	0.545168	-0.875227	-0.69983	0.00580211	2.23641	Unpaired t-test	0.0427457	permutation FDR (250 perm)	1	0.00830283	FDR correction BH
Strn-Mlck~A1ZA73	VMAT~Control	VMAT	Control	19.3007	0.135173	20.1763	0.0750047	0.545034	-0.875583	-0.818964	1.75636e-07	6.75539	Unpaired t-test	0.024546	permutation FDR (250 perm)	1	7.80088e-07	FDR correction BH
fmt~M9PEB1	VMAT~Control	VMAT	Control	16.4417	0.192104	17.3173	0.125198	0.545029	-0.875595	-0.794157	6.62529e-06	5.1788	Unpaired t-test	0.027203	permutation FDR (250 perm)	1	1.77226e-05	FDR correction BH
Abi~A0A0B4KH51	VMAT~Control	VMAT	Control	15.1344	0.26185	16.0114	0.223826	0.544501	-0.876994	-0.759925	0.000200289	3.69834	Unpaired t-test	0.0318732	permutation FDR (250 perm)	1	0.000368799	FDR correction BH
Nadk1a~E1JH60	VMAT~Control	VMAT	Control	13.3457	0.304162	14.2245	0.350927	0.543805	-0.87884	-0.727707	0.00173935	2.75961	Unpaired t-test	0.0371656	permutation FDR (250 perm)	1	0.00267086	FDR correction BH
CG34108~Q9VH10	VMAT~Control	VMAT	Control	17.0701	0.183114	17.9497	0.219475	0.543512	-0.879615	-0.77992	4.29138e-05	4.3674	Unpaired t-test	0.0290018	permutation FDR (250 perm)	1	9.19191e-05	FDR correction BH
hts~Q02645-2	VMAT~Control	VMAT	Control	20.5815	0.0322518	21.4619	0.101468	0.543216	-0.880403	-0.840388	4.61672e-09	8.33567	Unpaired t-test	0.022287	permutation FDR (250 perm)	1	4.11658e-08	FDR correction BH
Dmel\CG8441~Q7K1V1	VMAT~Control	VMAT	Control	13.3804	0.499186	14.2644	0.851089	0.54187	-0.883981	-0.61334	0.0729825	1.13678	Unpaired t-test	0.0685543	permutation FDR (250 perm)	1	0.0889238	FDR correction BH
Non2~Q9VZY0	VMAT~Control	VMAT	Control	16.7222	0.16148	17.6134	0.310846	0.539151	-0.891239	-0.770533	0.000201259	3.69625	Unpaired t-test	0.030368	permutation FDR (250 perm)	1	0.000370128	FDR correction BH
AIMP2~Q8T060	VMAT~Control	VMAT	Control	15.8307	0.151133	16.7224	0.182017	0.538999	-0.891645	-0.806333	7.44272e-06	5.12827	Unpaired t-test	0.0258845	permutation FDR (250 perm)	1	1.9485e-05	FDR correction BH
ATPCL~E2QCF1	VMAT~Control	VMAT	Control	19.8346	0.0481609	20.7323	0.0700413	0.536742	-0.8977	-0.864825	4.20556e-10	9.37618	Unpaired t-test	0.0204747	permutation FDR (250 perm)	1	6.3372e-09	FDR correction BH
CG17683~Q8SYS7-2	VMAT~Control	VMAT	Control	16.9849	0.236502	17.8864	0.449645	0.535313	-0.901545	-0.734632	0.00265211	2.57641	Unpaired t-test	0.0360257	permutation FDR (250 perm)	1	0.00395631	FDR correction BH
Cdc37~Q24276	VMAT~Control	VMAT	Control	16.0129	0.126784	16.9146	0.260116	0.53526	-0.901688	-0.798371	3.86347e-05	4.41302	Unpaired t-test	0.0267306	permutation FDR (250 perm)	1	8.38986e-05	FDR correction BH
cnk~Q7KNQ9	VMAT~Control	VMAT	Control	13.2239	0.184622	14.1268	0.55825	0.534839	-0.902822	-0.714849	0.00640228	2.19367	Unpaired t-test	0.039611	permutation FDR (250 perm)	1	0.00911735	FDR correction BH
CSN5~A0A0B4KHM2	VMAT~Control	VMAT	Control	13.7679	0.320692	14.6716	0.297479	0.534506	-0.903722	-0.75586	0.000950926	3.02185	Unpaired t-test	0.0324573	permutation FDR (250 perm)	1	0.00152278	FDR correction BH
pr~P48611	VMAT~Control	VMAT	Control	15.3507	0.303474	16.2555	0.754816	0.534097	-0.904827	-0.663448	0.0321561	1.49274	Unpaired t-test	0.0518564	permutation FDR (250 perm)	1	0.0412285	FDR correction BH
eIF2Bgamma~A1ZA22	VMAT~Control	VMAT	Control	13.5588	0.404104	14.4643	0.652337	0.533883	-0.905405	-0.674078	0.0248053	1.60546	Unpaired t-test	0.0489404	permutation FDR (250 perm)	1	0.0322428	FDR correction BH
CG3791~M9NFQ4	VMAT~Control	VMAT	Control	16.6479	0.142605	17.558	0.162786	0.532174	-0.91003	-0.829726	2.78691e-06	5.55488	Unpaired t-test	0.0233577	permutation FDR (250 perm)	1	8.23134e-06	FDR correction BH
Sf3b3~Q9W0M7	VMAT~Control	VMAT	Control	17.6931	0.124068	18.6038	0.0818287	0.531932	-0.910686	-0.853928	8.31958e-08	7.0799	Unpaired t-test	0.0212413	permutation FDR (250 perm)	1	4.07158e-07	FDR correction BH
CG31367~A0A0B4KFB8	VMAT~Control	VMAT	Control	19.1499	0.202613	20.0618	0.235326	0.531485	-0.9119	-0.800703	6.34063e-05	4.19787	Unpaired t-test	0.0264779	permutation FDR (250 perm)	1	0.000130243	FDR correction BH
Gfat1~A8Y5A0	VMAT~Control	VMAT	Control	16.5221	0.137371	17.4376	0.0810627	0.53016	-0.915499	-0.854542	1.549e-07	6.80995	Unpaired t-test	0.0211974	permutation FDR (250 perm)	1	6.99876e-07	FDR correction BH
BcDNA:RE63412~M9PG40	VMAT~Control	VMAT	Control	17.7754	0.143771	18.6931	0.117326	0.529366	-0.917662	-0.847343	6.27913e-07	6.2021	Unpaired t-test	0.0217638	permutation FDR (250 perm)	1	2.2601e-06	FDR correction BH
PAPLA1~Q9VLS7	VMAT~Control	VMAT	Control	16.7415	0.0643994	17.6601	0.157659	0.529019	-0.918607	-0.853595	2.78502e-07	6.55517	Unpaired t-test	0.0212635	permutation FDR (250 perm)	1	1.13034e-06	FDR correction BH
Synd~Q9VDI1	VMAT~Control	VMAT	Control	16.0945	0.166366	17.0135	0.151915	0.52891	-0.918905	-0.834797	3.67153e-06	5.43515	Unpaired t-test	0.0228764	permutation FDR (250 perm)	1	1.054e-05	FDR correction BH
anon-WO0172774.58~Q9VTZ7	VMAT~Control	VMAT	Control	17.4069	0.0999786	18.3267	0.105789	0.5286	-0.91975	-0.863538	6.20263e-08	7.20742	Unpaired t-test	0.020573	permutation FDR (250 perm)	1	3.20197e-07	FDR correction BH
eRF3~Q9VK85	VMAT~Control	VMAT	Control	20.0378	0.243133	20.9595	0.164846	0.527879	-0.921721	-0.814696	3.64323e-05	4.43851	Unpaired t-test	0.024951	permutation FDR (250 perm)	1	7.97782e-05	FDR correction BH
Pu~P48596-3	VMAT~Control	VMAT	Control	18.7211	0.324012	19.648	0.460458	0.525994	-0.92688	-0.740441	0.00423882	2.37276	Unpaired t-test	0.0349908	permutation FDR (250 perm)	1	0.00616317	FDR correction BH
GH26~Q9VKI8	VMAT~Control	VMAT	Control	13.9417	0.699423	14.8686	0.302282	0.525994	-0.926882	-0.691314	0.0215569	1.66641	Unpaired t-test	0.0445264	permutation FDR (250 perm)	1	0.0283017	FDR correction BH
Dmel\CG31251~Q8IN95	VMAT~Control	VMAT	Control	14.2448	0.466665	15.1718	0.227542	0.52593	-0.927056	-0.752367	0.00254805	2.59379	Unpaired t-test	0.033006	permutation FDR (250 perm)	1	0.00381559	FDR correction BH
Cypl~Q9W0Q2	VMAT~Control	VMAT	Control	15.608	0.176136	16.5478	0.223426	0.521328	-0.939736	-0.833665	2.35347e-05	4.62829	Unpaired t-test	0.0230079	permutation FDR (250 perm)	1	5.38393e-05	FDR correction BH
beta-Spec~Q00963	VMAT~Control	VMAT	Control	16.6317	0.0749044	17.5729	0.148123	0.520796	-0.941209	-0.87617	1.73751e-07	6.76007	Unpaired t-test	0.0197214	permutation FDR (250 perm)	1	7.73177e-07	FDR correction BH
Dll~A2VEF7	VMAT~Control	VMAT	Control	13.2637	0.521686	14.2085	0.502492	0.51953	-0.944722	-0.713573	0.0153942	1.81264	Unpaired t-test	0.0398648	permutation FDR (250 perm)	1	0.0206367	FDR correction BH
Sbds~Q9VRY5	VMAT~Control	VMAT	Control	13.8553	0.0844838	14.8041	0.396382	0.518087	-0.948733	-0.803161	0.000381858	3.4181	Unpaired t-test	0.0262345	permutation FDR (250 perm)	1	0.000658531	FDR correction BH
cora~Q9V8R9	VMAT~Control	VMAT	Control	21.7872	0.047084	22.7433	0.0504072	0.515472	-0.956035	-0.927426	2.87026e-11	10.5421	Unpaired t-test	0.0168553	permutation FDR (250 perm)	1	8.14046e-10	FDR correction BH
GlyS~Q9VFC8	VMAT~Control	VMAT	Control	19.1354	0.0767041	20.0928	0.0649101	0.515003	-0.957346	-0.916175	1.15639e-09	8.9369	Unpaired t-test	0.0174211	permutation FDR (250 perm)	1	1.3543e-08	FDR correction BH
GckIII~Q9VEN3	VMAT~Control	VMAT	Control	16.9139	0.158301	17.8719	0.118266	0.514757	-0.958035	-0.880248	7.54561e-07	6.12231	Unpaired t-test	0.0194596	permutation FDR (250 perm)	1	2.62757e-06	FDR correction BH
Dmel\CG14411~Q9VY15	VMAT~Control	VMAT	Control	17.719	0.0916157	18.6802	0.104581	0.513648	-0.961148	-0.904884	2.61793e-08	7.58204	Unpaired t-test	0.0179748	permutation FDR (250 perm)	1	1.61325e-07	FDR correction BH
Clamp~Q9V9N4	VMAT~Control	VMAT	Control	13.2965	0.423702	14.258	0.215312	0.513527	-0.961488	-0.792948	0.00110215	2.95776	Unpaired t-test	0.0273177	permutation FDR (250 perm)	1	0.00175302	FDR correction BH
Dmel\CG17002~A0A0B4JD24	VMAT~Control	VMAT	Control	13.2976	0.142254	14.2592	0.221655	0.513458	-0.961683	-0.860346	9.84588e-06	5.00675	Unpaired t-test	0.0207659	permutation FDR (250 perm)	1	2.4736e-05	FDR correction BH
r2d2~Q9VLW8	VMAT~Control	VMAT	Control	15.4107	0.396639	16.3752	0.32543	0.512443	-0.964536	-0.784529	0.00181782	2.74045	Unpaired t-test	0.0283389	permutation FDR (250 perm)	1	0.00278227	FDR correction BH
Prx6a~Q9VQI7	VMAT~Control	VMAT	Control	16.2058	0.144315	17.178	0.211131	0.509737	-0.972176	-0.872399	6.89563e-06	5.16143	Unpaired t-test	0.0199926	permutation FDR (250 perm)	1	1.83002e-05	FDR correction BH
Dmel\CG8547~Q0E980	VMAT~Control	VMAT	Control	17.1848	0.152503	18.1576	0.217289	0.509521	-0.972787	-0.869553	9.54026e-06	5.02044	Unpaired t-test	0.0201576	permutation FDR (250 perm)	1	2.41481e-05	FDR correction BH
Mec2~Q9VWL0	VMAT~Control	VMAT	Control	15.6329	0.0771741	16.6096	0.596444	0.508129	-0.976734	-0.769712	0.00460108	2.33714	Unpaired t-test	0.0304563	permutation FDR (250 perm)	1	0.00665292	FDR correction BH
AdSS~Q9Y0Y2	VMAT~Control	VMAT	Control	15.0673	0.421605	16.0513	0.302812	0.505572	-0.984011	-0.798619	0.00171952	2.76459	Unpaired t-test	0.0266974	permutation FDR (250 perm)	1	0.00264559	FDR correction BH
alpha-Spec~M9PBI5	VMAT~Control	VMAT	Control	18.4577	0.064895	19.4439	0.115798	0.504799	-0.986219	-0.930954	1.3054e-08	7.88426	Unpaired t-test	0.0167006	permutation FDR (250 perm)	1	9.14559e-08	FDR correction BH
bel~A0A0B4KGU4	VMAT~Control	VMAT	Control	17.1825	0.112034	18.1695	0.197662	0.50452	-0.987017	-0.895977	2.07281e-06	5.68344	Unpaired t-test	0.0184491	permutation FDR (250 perm)	1	6.39501e-06	FDR correction BH
BcDNA:RH17411~Q7JRC0	VMAT~Control	VMAT	Control	21.5626	0.195304	22.5504	0.135434	0.504274	-0.987722	-0.892825	3.10001e-06	5.50864	Unpaired t-test	0.0186648	permutation FDR (250 perm)	1	9.06512e-06	FDR correction BH
Cka~M9PF42	VMAT~Control	VMAT	Control	16.4832	0.158386	17.476	0.0698601	0.50253	-0.992717	-0.921387	1.56182e-07	6.80637	Unpaired t-test	0.0171877	permutation FDR (250 perm)	1	7.01628e-07	FDR correction BH
Trxr1~A0A6H2EFX8	VMAT~Control	VMAT	Control	14.1496	0.442148	15.1492	0.252929	0.500138	-0.999603	-0.81414	0.00136022	2.86639	Unpaired t-test	0.025012	permutation FDR (250 perm)	1	0.00212331	FDR correction BH
Rpn13~Q7K2G1	VMAT~Control	VMAT	Control	17.0483	0.0744276	18.0491	0.149264	0.499726	-1.00079	-0.931323	1.01601e-07	6.9931	Unpaired t-test	0.0166931	permutation FDR (250 perm)	1	4.86114e-07	FDR correction BH
Elp2~Q7K4B3	VMAT~Control	VMAT	Control	14.1952	0.131568	15.196	0.229285	0.499723	-1.0008	-0.894993	7.1513e-06	5.14561	Unpaired t-test	0.0185198	permutation FDR (250 perm)	1	1.89148e-05	FDR correction BH
Prps~M9PEP5	VMAT~Control	VMAT	Control	17.1161	0.0700231	18.1179	0.153065	0.499381	-1.00179	-0.931655	1.09781e-07	6.95947	Unpaired t-test	0.0166894	permutation FDR (250 perm)	1	5.19968e-07	FDR correction BH
Nadsyn~C5WLN1	VMAT~Control	VMAT	Control	17.157	0.0923967	18.1591	0.0442887	0.499274	-1.0021	-0.958189	8.94592e-10	9.04837	Unpaired t-test	0.0154682	permutation FDR (250 perm)	1	1.12613e-08	FDR correction BH
bark~M9NDE3-2	VMAT~Control	VMAT	Control	14.8349	0.144285	15.8397	0.75344	0.498341	-1.0048	-0.748133	0.0150711	1.82186	Unpaired t-test	0.0337145	permutation FDR (250 perm)	1	0.0202381	FDR correction BH
Nt5b~Q9VWV2	VMAT~Control	VMAT	Control	15.3514	0.144987	16.357	0.157477	0.49806	-1.00561	-0.917753	1.01037e-06	5.99552	Unpaired t-test	0.017352	permutation FDR (250 perm)	1	3.41236e-06	FDR correction BH
Sf3b5~Q9VHI4	VMAT~Control	VMAT	Control	15.7245	0.248462	16.7309	0.278588	0.49777	-1.00645	-0.862468	0.000127138	3.89572	Unpaired t-test	0.0206231	permutation FDR (250 perm)	1	0.000243518	FDR correction BH
mbo~Q9GYU8	VMAT~Control	VMAT	Control	15.5206	0.0942915	16.5342	0.122012	0.495319	-1.01357	-0.948183	4.25086e-08	7.37152	Unpaired t-test	0.0158727	permutation FDR (250 perm)	1	2.38819e-07	FDR correction BH
dl~C7LA93	VMAT~Control	VMAT	Control	16.6692	0.340497	17.6829	0.281669	0.495275	-1.0137	-0.846425	0.000444537	3.35209	Unpaired t-test	0.0218305	permutation FDR (250 perm)	1	0.00075884	FDR correction BH
pAbp~P21187	VMAT~Control	VMAT	Control	17.7419	0.0696304	18.7591	0.170348	0.49406	-1.01724	-0.939889	2.21115e-07	6.65538	Unpaired t-test	0.016305	permutation FDR (250 perm)	1	9.42945e-07	FDR correction BH
ATPsynCF6~D1Z3A2	VMAT~Control	VMAT	Control	13.3201	0.610194	14.3408	0.930101	0.492878	-1.0207	-0.681612	0.0673114	1.17191	Unpaired t-test	0.0470209	permutation FDR (250 perm)	1	0.0825266	FDR correction BH
HspB8~Q8IQW5	VMAT~Control	VMAT	Control	19.431	0.13775	20.4519	0.254085	0.492823	-1.02086	-0.904009	1.31732e-05	4.88031	Unpaired t-test	0.0180289	permutation FDR (250 perm)	1	3.20018e-05	FDR correction BH
Doa~A0A0B4K6R9	VMAT~Control	VMAT	Control	15.2342	0.217565	16.2619	0.5049	0.490502	-1.02767	-0.824862	0.00188849	2.72388	Unpaired t-test	0.0238649	permutation FDR (250 perm)	1	0.00287735	FDR correction BH
Bruce~A0A0B4KH36	VMAT~Control	VMAT	Control	20.648	0.172784	21.6804	0.168266	0.488918	-1.03234	-0.93183	2.37192e-06	5.6249	Unpaired t-test	0.0166763	permutation FDR (250 perm)	1	7.1309e-06	FDR correction BH
e(y)3~M9PHL0	VMAT~Control	VMAT	Control	13.2325	0.383139	14.2663	1.07071	0.488449	-1.03372	-0.685231	0.0695022	1.158	Unpaired t-test	0.0460728	permutation FDR (250 perm)	1	0.0849912	FDR correction BH
mud~M9PJN0	VMAT~Control	VMAT	Control	14.1753	1.72192	15.2096	1.8691	0.488262	-1.03427	-0.484089	0.38422	0.41542	Unpaired t-test	0.132806	permutation FDR (250 perm)	1	0.421657	FDR correction BH
Zpr1~Q9W379	VMAT~Control	VMAT	Control	14.5843	0.444455	15.622	0.550265	0.487107	-1.03769	-0.788319	0.00828364	2.08178	Unpaired t-test	0.0278581	permutation FDR (250 perm)	1	0.0116528	FDR correction BH
Sms~Q9VTW1	VMAT~Control	VMAT	Control	13.2903	0.407108	14.3307	1.01243	0.48618	-1.04044	-0.699215	0.0588217	1.23046	Unpaired t-test	0.0428915	permutation FDR (250 perm)	1	0.0727621	FDR correction BH
BEST:LD19244~Q9VID9	VMAT~Control	VMAT	Control	16.983	0.420382	18.0293	0.181671	0.484181	-1.04638	-0.868506	0.000457871	3.33926	Unpaired t-test	0.020204	permutation FDR (250 perm)	1	0.000778778	FDR correction BH
tacc~A0A0B4JCV4	VMAT~Control	VMAT	Control	16.4079	0.170032	17.4548	0.298997	0.484013	-1.04688	-0.907314	4.70766e-05	4.3272	Unpaired t-test	0.0178482	permutation FDR (250 perm)	1	9.97464e-05	FDR correction BH
goe~X2JFT2	VMAT~Control	VMAT	Control	14.6601	0.263525	15.7081	0.338397	0.483646	-1.04798	-0.879313	0.000275537	3.55982	Unpaired t-test	0.0195116	permutation FDR (250 perm)	1	0.000495882	FDR correction BH
shot~A1Z9J1	VMAT~Control	VMAT	Control	13.3	0.4692	14.3507	0.549688	0.482754	-1.05064	-0.794012	0.00871016	2.05997	Unpaired t-test	0.0272177	permutation FDR (250 perm)	1	0.0121684	FDR correction BH
Fim~O61604	VMAT~Control	VMAT	Control	17.7331	0.105458	18.7866	0.256772	0.481775	-1.05357	-0.937223	6.99196e-06	5.1554	Unpaired t-test	0.016432	permutation FDR (250 perm)	1	1.8535e-05	FDR correction BH
Iswi~Q24368	VMAT~Control	VMAT	Control	13.8541	0.419423	14.9089	0.357207	0.481395	-1.05471	-0.846216	0.00160928	2.79337	Unpaired t-test	0.0218397	permutation FDR (250 perm)	1	0.00248409	FDR correction BH
Dmel\CG2767~Q9VHX4	VMAT~Control	VMAT	Control	16.4898	0.125407	17.5474	0.176534	0.480437	-1.05758	-0.964205	7.05059e-07	6.15177	Unpaired t-test	0.0152083	permutation FDR (250 perm)	1	2.48088e-06	FDR correction BH
vito~Q8SWS7	VMAT~Control	VMAT	Control	14.8941	1.26473	15.9533	0.855338	0.479925	-1.05912	-0.629376	0.151919	0.818388	Unpaired t-test	0.0628522	permutation FDR (250 perm)	1	0.177053	FDR correction BH
Eip93F~Q9VD60	VMAT~Control	VMAT	Control	13.2605	0.409511	14.3205	0.819154	0.479636	-1.05999	-0.751997	0.0270385	1.56802	Unpaired t-test	0.0330445	permutation FDR (250 perm)	1	0.0349718	FDR correction BH
Gmap~A0A4D6K5M0	VMAT~Control	VMAT	Control	15.9199	0.160223	16.9833	0.104101	0.478488	-1.06345	-0.979729	2.07243e-07	6.68352	Unpaired t-test	0.0144631	permutation FDR (250 perm)	1	8.9382e-07	FDR correction BH
cact~M9PD95	VMAT~Control	VMAT	Control	14.9612	0.214648	16.0251	0.197833	0.478335	-1.06391	-0.941055	1.00068e-05	4.9997	Unpaired t-test	0.0162563	permutation FDR (250 perm)	1	2.50863e-05	FDR correction BH
Msp300~M9MRD1	VMAT~Control	VMAT	Control	21.3665	0.235164	22.4314	0.185434	0.477992	-1.06494	-0.939159	1.242e-05	4.90588	Unpaired t-test	0.0163293	permutation FDR (250 perm)	1	3.03916e-05	FDR correction BH
Pak~Q9VI13	VMAT~Control	VMAT	Control	13.9297	0.334185	14.9964	0.286902	0.477411	-1.0667	-0.891162	0.000294905	3.53032	Unpaired t-test	0.0187578	permutation FDR (250 perm)	1	0.000527113	FDR correction BH
homer~Q0E8S7	VMAT~Control	VMAT	Control	17.3874	0.0229291	18.4542	0.10865	0.477395	-1.06674	-1.01628	1.06627e-09	8.97213	Unpaired t-test	0.0129666	permutation FDR (250 perm)	1	1.27381e-08	FDR correction BH
Acn~Q9VJ12	VMAT~Control	VMAT	Control	15.2183	0.28188	16.2863	0.410168	0.476982	-1.06799	-0.873563	0.000725373	3.13944	Unpaired t-test	0.0199036	permutation FDR (250 perm)	1	0.0011825	FDR correction BH
GluProRS~P28668	VMAT~Control	VMAT	Control	16.2459	0.264789	17.3152	0.155477	0.476549	-1.0693	-0.940194	1.49054e-05	4.82666	Unpaired t-test	0.0162993	permutation FDR (250 perm)	1	3.57668e-05	FDR correction BH
Capr~E4NKG1	VMAT~Control	VMAT	Control	16.5457	0.109207	17.6152	0.490712	0.476481	-1.06951	-0.873195	0.000771881	3.11245	Unpaired t-test	0.0199258	permutation FDR (250 perm)	1	0.00125657	FDR correction BH
Dmel\CG7611~E1JHX5	VMAT~Control	VMAT	Control	16.2424	0.0814106	17.3125	0.272199	0.476275	-1.07013	-0.949492	7.48256e-06	5.12595	Unpaired t-test	0.0158278	permutation FDR (250 perm)	1	1.95083e-05	FDR correction BH
Pex1~Q9VUC7	VMAT~Control	VMAT	Control	13.4502	0.167691	14.5223	0.576243	0.475628	-1.0721	-0.845238	0.00254085	2.59502	Unpaired t-test	0.0219083	permutation FDR (250 perm)	1	0.00380723	FDR correction BH
Clic~Q9VY78	VMAT~Control	VMAT	Control	16.0589	0.0434328	17.1312	0.370389	0.475556	-1.07231	-0.919039	7.5417e-05	4.12253	Unpaired t-test	0.0172848	permutation FDR (250 perm)	1	0.000152257	FDR correction BH
CG11016~B7YZX9	VMAT~Control	VMAT	Control	13.4554	0.334236	14.5452	0.599904	0.46983	-1.08979	-0.833737	0.00528166	2.27723	Unpaired t-test	0.0230023	permutation FDR (250 perm)	1	0.0076043	FDR correction BH
CG17528~Q7PLI7	VMAT~Control	VMAT	Control	14.2713	0.347248	15.3642	0.367643	0.46884	-1.09283	-0.891265	0.000689584	3.16141	Unpaired t-test	0.0187373	permutation FDR (250 perm)	1	0.00113042	FDR correction BH
CSN3~Q8SYG2	VMAT~Control	VMAT	Control	13.9448	0.249771	15.038	0.621389	0.468699	-1.09326	-0.841295	0.00446035	2.35063	Unpaired t-test	0.022201	permutation FDR (250 perm)	1	0.00646417	FDR correction BH
Dmel\CG11444~Q9W4J4	VMAT~Control	VMAT	Control	16.1486	0.1224	17.2428	0.116654	0.468402	-1.09418	-1.01726	4.93796e-08	7.30645	Unpaired t-test	0.0129364	permutation FDR (250 perm)	1	2.68451e-07	FDR correction BH
Gclm~Q9VCW6	VMAT~Control	VMAT	Control	16.0301	0.122543	17.1268	0.0960288	0.467605	-1.09664	-1.02526	2.18501e-08	7.66055	Unpaired t-test	0.0126506	permutation FDR (250 perm)	1	1.39232e-07	FDR correction BH
PSMG1~Q9VNI4	VMAT~Control	VMAT	Control	13.2627	0.142905	14.3607	1.14807	0.467164	-1.098	-0.723607	0.0598052	1.22326	Unpaired t-test	0.0379122	permutation FDR (250 perm)	1	0.0738622	FDR correction BH
CG5009~Q7KML2	VMAT~Control	VMAT	Control	13.8316	0.449534	14.9317	0.909236	0.466506	-1.10003	-0.756761	0.0357495	1.44673	Unpaired t-test	0.0323251	permutation FDR (250 perm)	1	0.045538	FDR correction BH
me31B~P23128	VMAT~Control	VMAT	Control	19.0774	0.124392	20.179	0.0747219	0.465993	-1.10162	-1.03449	1.05919e-08	7.97503	Unpaired t-test	0.0123648	permutation FDR (250 perm)	1	7.76737e-08	FDR correction BH
Dmel\CG42748~Q9V9N7	VMAT~Control	VMAT	Control	17.1949	0.25421	18.3002	0.256357	0.464811	-1.10528	-0.951636	4.48209e-05	4.34852	Unpaired t-test	0.0157416	permutation FDR (250 perm)	1	9.56209e-05	FDR correction BH
sta~P38979	VMAT~Control	VMAT	Control	19.4718	0.118803	20.5781	0.074326	0.464471	-1.10634	-1.04109	7.24476e-09	8.13998	Unpaired t-test	0.0121285	permutation FDR (250 perm)	1	5.83761e-08	FDR correction BH
coro~A0A0B4KEJ7	VMAT~Control	VMAT	Control	18.6045	0.184927	19.7159	0.323154	0.46287	-1.11132	-0.952688	5.53936e-05	4.25654	Unpaired t-test	0.0156873	permutation FDR (250 perm)	1	0.000115506	FDR correction BH
hts~A0A0B4K7A5	VMAT~Control	VMAT	Control	17.6387	0.091439	18.7507	0.112971	0.462656	-1.11199	-1.04412	9.82162e-09	8.00782	Unpaired t-test	0.0120057	permutation FDR (250 perm)	1	7.38661e-08	FDR correction BH
Lpin~A0A0B4JD00	VMAT~Control	VMAT	Control	15.7148	0.231176	16.8276	0.281423	0.462411	-1.11275	-0.956898	4.5582e-05	4.34121	Unpaired t-test	0.0155206	permutation FDR (250 perm)	1	9.71041e-05	FDR correction BH
CLIP-190~E1JHJ9	VMAT~Control	VMAT	Control	16.3094	0.100716	17.4286	0.0540145	0.460351	-1.11919	-1.06477	8.83169e-10	9.05396	Unpaired t-test	0.0112572	permutation FDR (250 perm)	1	1.12339e-08	FDR correction BH
Hex-A~Q9W330	VMAT~Control	VMAT	Control	19.383	0.19391	20.5059	0.266432	0.459169	-1.1229	-0.978677	1.79926e-05	4.74491	Unpaired t-test	0.0145251	permutation FDR (250 perm)	1	4.20184e-05	FDR correction BH
Jarid2~Q9VT00	VMAT~Control	VMAT	Control	13.6592	0.339517	14.7822	0.654938	0.459138	-1.123	-0.844415	0.00672665	2.1722	Unpaired t-test	0.0219787	permutation FDR (250 perm)	1	0.0095677	FDR correction BH
CG5543~Q9W1J3	VMAT~Control	VMAT	Control	13.4532	0.324797	14.5763	1.12892	0.4591	-1.12312	-0.736304	0.0582452	1.23474	Unpaired t-test	0.0357104	permutation FDR (250 perm)	1	0.0722007	FDR correction BH
Prx2~X2JF59	VMAT~Control	VMAT	Control	19.2621	0.132376	20.3866	0.176276	0.458659	-1.12451	-1.02359	4.70116e-07	6.32779	Unpaired t-test	0.012711	permutation FDR (250 perm)	1	1.765e-06	FDR correction BH
pod1~D6W4T8	VMAT~Control	VMAT	Control	16.5374	0.072046	17.6659	0.14042	0.457396	-1.12849	-1.05409	1.89065e-08	7.72339	Unpaired t-test	0.0116274	permutation FDR (250 perm)	1	1.24318e-07	FDR correction BH
mib1~M9PI73	VMAT~Control	VMAT	Control	14.1137	0.140486	15.2443	0.200289	0.456736	-1.13057	-1.01907	1.17596e-06	5.92961	Unpaired t-test	0.0128709	permutation FDR (250 perm)	1	3.88793e-06	FDR correction BH
Sec31~A1Z7J7	VMAT~Control	VMAT	Control	17.4219	0.131422	18.554	0.192087	0.456235	-1.13215	-1.02542	7.31787e-07	6.13562	Unpaired t-test	0.012645	permutation FDR (250 perm)	1	2.55582e-06	FDR correction BH
GlyRS~Q9VUK8-2	VMAT~Control	VMAT	Control	15.5102	0.0833162	16.6468	0.0616935	0.454838	-1.13657	-1.08621	2.91067e-10	9.53601	Unpaired t-test	0.0104585	permutation FDR (250 perm)	1	4.85937e-09	FDR correction BH
elB~Q9VJS8-2	VMAT~Control	VMAT	Control	13.5264	0.465819	14.6643	0.224342	0.454423	-1.13789	-0.924198	0.000603759	3.21914	Unpaired t-test	0.0170439	permutation FDR (250 perm)	1	0.000999471	FDR correction BH
CG3737~M9NGH0	VMAT~Control	VMAT	Control	13.0659	0.322611	14.2042	0.335184	0.454316	-1.13823	-0.942205	0.000272701	3.56431	Unpaired t-test	0.0162002	permutation FDR (250 perm)	1	0.000491357	FDR correction BH
Dp~A0A0B4KEQ0	VMAT~Control	VMAT	Control	13.2296	0.34581	14.3689	0.795334	0.453977	-1.13931	-0.820917	0.014849	1.8283	Unpaired t-test	0.0243313	permutation FDR (250 perm)	1	0.0199626	FDR correction BH
Cyt-c-p~X2J6D4	VMAT~Control	VMAT	Control	16.6762	0.13765	17.8166	0.262995	0.453634	-1.1404	-1.00675	6.27719e-06	5.20223	Unpaired t-test	0.013334	permutation FDR (250 perm)	1	1.69455e-05	FDR correction BH
cyst~Q9VIV0	VMAT~Control	VMAT	Control	14.9107	0.264825	16.0512	0.250499	0.453595	-1.14052	-0.980654	3.73313e-05	4.42793	Unpaired t-test	0.0144331	permutation FDR (250 perm)	1	8.13683e-05	FDR correction BH
Dmel\CG10565~Q9VP77	VMAT~Control	VMAT	Control	13.4826	0.377489	14.624	0.306983	0.453336	-1.14135	-0.93738	0.000375919	3.42491	Unpaired t-test	0.0164282	permutation FDR (250 perm)	1	0.000649716	FDR correction BH
CalpB~M9NE73	VMAT~Control	VMAT	Control	14.9398	0.419734	16.0923	0.108685	0.449858	-1.15246	-0.965288	0.000142472	3.84627	Unpaired t-test	0.0151538	permutation FDR (250 perm)	1	0.000270249	FDR correction BH
LUBEL~Q8IPJ3-4	VMAT~Control	VMAT	Control	13.5513	0.414502	14.7049	0.183124	0.449501	-1.1536	-0.959215	0.00020038	3.69815	Unpaired t-test	0.0154283	permutation FDR (250 perm)	1	0.000368799	FDR correction BH
Dmel\CG8004~Q9VW58	VMAT~Control	VMAT	Control	16.7767	0.116848	17.9335	0.184796	0.448497	-1.15683	-1.05379	3.33749e-07	6.47658	Unpaired t-test	0.0116331	permutation FDR (250 perm)	1	1.31379e-06	FDR correction BH
Chd64~Q9VZI1	VMAT~Control	VMAT	Control	19.9309	0.0915262	21.0944	0.175908	0.446421	-1.16352	-1.06875	1.25651e-07	6.90083	Unpaired t-test	0.0110806	permutation FDR (250 perm)	1	5.86871e-07	FDR correction BH
Cat~P17336	VMAT~Control	VMAT	Control	18.5287	0.134195	19.7053	0.126462	0.442402	-1.17657	-1.08694	5.64983e-08	7.24796	Unpaired t-test	0.0104281	permutation FDR (250 perm)	1	3.01234e-07	FDR correction BH
Stip1~Q9VPN5	VMAT~Control	VMAT	Control	15.9435	0.245583	17.121	0.416003	0.442136	-1.17744	-0.968254	0.000280835	3.55155	Unpaired t-test	0.0149887	permutation FDR (250 perm)	1	0.000505031	FDR correction BH
Spn~M9NDX8	VMAT~Control	VMAT	Control	16.2456	0.12436	17.4339	0.142231	0.438836	-1.18825	-1.09567	6.4867e-08	7.18798	Unpaired t-test	0.0102081	permutation FDR (250 perm)	1	3.30513e-07	FDR correction BH
Tdrd3~Q9VUH8	VMAT~Control	VMAT	Control	13.7904	0.338226	14.9853	0.245854	0.436825	-1.19487	-1.00663	7.93588e-05	4.1004	Unpaired t-test	0.0133377	permutation FDR (250 perm)	1	0.000159259	FDR correction BH
Dhx15~Q7K3M5	VMAT~Control	VMAT	Control	15.4879	0.0815656	16.6842	0.133734	0.436378	-1.19635	-1.11803	9.99372e-09	8.00027	Unpaired t-test	0.00938344	permutation FDR (250 perm)	1	7.46832e-08	FDR correction BH
DCTN1-p150~P13496	VMAT~Control	VMAT	Control	15.2834	0.113555	16.4896	0.0822234	0.433397	-1.20624	-1.13507	3.13515e-09	8.50374	Unpaired t-test	0.00886517	permutation FDR (250 perm)	1	3.0371e-08	FDR correction BH
Abp1~Q9VU84	VMAT~Control	VMAT	Control	17.3095	0.121181	18.5182	0.193058	0.432666	-1.20867	-1.09686	3.26972e-07	6.48549	Unpaired t-test	0.0101663	permutation FDR (250 perm)	1	1.28927e-06	FDR correction BH
Dmel\CG4593~Q9W3T2	VMAT~Control	VMAT	Control	13.946	0.418228	15.1561	0.285081	0.432232	-1.21012	-0.986762	0.00032541	3.48757	Unpaired t-test	0.0141938	permutation FDR (250 perm)	1	0.000572507	FDR correction BH
sw~Q24246	VMAT~Control	VMAT	Control	16.3288	0.352906	17.5417	0.514565	0.431401	-1.2129	-0.948289	0.00145112	2.8383	Unpaired t-test	0.015869	permutation FDR (250 perm)	1	0.00225177	FDR correction BH
mlt~Q7K549	VMAT~Control	VMAT	Control	17.6823	0.0859585	18.896	0.236148	0.431169	-1.21367	-1.09105	7.82388e-07	6.10658	Unpaired t-test	0.0103316	permutation FDR (250 perm)	1	2.71643e-06	FDR correction BH
kraken~M9PBM0	VMAT~Control	VMAT	Control	14.08	1.15294	15.2997	1.53062	0.429367	-1.21972	-0.656827	0.185099	0.732596	Unpaired t-test	0.0538401	permutation FDR (250 perm)	1	0.212755	FDR correction BH
Pex19~Q8IP97	VMAT~Control	VMAT	Control	13.3632	0.284072	14.5847	1.27568	0.428822	-1.22155	-0.770949	0.0631292	1.19977	Unpaired t-test	0.0302962	permutation FDR (250 perm)	1	0.0776822	FDR correction BH
NiPp1~Q9V7W9	VMAT~Control	VMAT	Control	13.343	0.444082	14.5658	0.319514	0.428439	-1.22284	-0.982465	0.00053887	3.26852	Unpaired t-test	0.0143636	permutation FDR (250 perm)	1	0.000902204	FDR correction BH
Uba1~Q8T0L3	VMAT~Control	VMAT	Control	16.3272	0.0731287	17.5516	0.0766038	0.42797	-1.22442	-1.16905	1.72414e-10	9.76343	Unpaired t-test	0.00773257	permutation FDR (250 perm)	1	3.27308e-09	FDR correction BH
Uck~B7Z0P8	VMAT~Control	VMAT	Control	13.4831	0.560557	14.7087	0.217831	0.427642	-1.22552	-0.965777	0.00104749	2.97985	Unpaired t-test	0.0151163	permutation FDR (250 perm)	1	0.00167285	FDR correction BH
mbf1~Q9XZ03	VMAT~Control	VMAT	Control	15.7919	0.296662	17.0205	0.417556	0.426721	-1.22864	-0.999648	0.000317394	3.4984	Unpaired t-test	0.0136234	permutation FDR (250 perm)	1	0.00056092	FDR correction BH
Dmel\CG10435~Q9VHX1	VMAT~Control	VMAT	Control	15.0011	1.46428	16.2315	0.043699	0.426179	-1.23047	-0.743425	0.0897905	1.04677	Unpaired t-test	0.034469	permutation FDR (250 perm)	1	0.108227	FDR correction BH
Dmel\CG8545~A1Z909	VMAT~Control	VMAT	Control	13.8121	0.303205	15.0443	0.292323	0.425668	-1.2322	-1.0369	6.53915e-05	4.18448	Unpaired t-test	0.0122779	permutation FDR (250 perm)	1	0.000133854	FDR correction BH
Dmel\CG10863~Q9Y112	VMAT~Control	VMAT	Control	15.8241	0.360188	17.0567	0.473592	0.42557	-1.23253	-0.973492	0.000933359	3.02995	Unpaired t-test	0.0147718	permutation FDR (250 perm)	1	0.0014977	FDR correction BH
cass~Q9V431	VMAT~Control	VMAT	Control	13.2957	0.298007	14.5306	0.853252	0.424865	-1.23492	-0.879456	0.0121413	1.91573	Unpaired t-test	0.019506	permutation FDR (250 perm)	1	0.0165589	FDR correction BH
Vrp1~Q8SX98	VMAT~Control	VMAT	Control	14.6924	0.294919	15.9382	0.256765	0.42169	-1.24575	-1.06032	3.20368e-05	4.49435	Unpaired t-test	0.0114229	permutation FDR (250 perm)	1	7.08784e-05	FDR correction BH
Dmel\CG16812~Q9VK18	VMAT~Control	VMAT	Control	13.4201	0.189653	14.6684	0.348945	0.420934	-1.24833	-1.06005	3.59062e-05	4.44483	Unpaired t-test	0.0114437	permutation FDR (250 perm)	1	7.89199e-05	FDR correction BH
viaf~Q8MR62	VMAT~Control	VMAT	Control	17.5464	0.0849553	18.7986	0.209413	0.419808	-1.2522	-1.13726	2.16141e-07	6.66526	Unpaired t-test	0.00881792	permutation FDR (250 perm)	1	9.28459e-07	FDR correction BH
Dmel\CG17816~A8JQV2	VMAT~Control	VMAT	Control	17.7677	0.0951027	19.0207	0.17345	0.419566	-1.25303	-1.15119	6.05751e-08	7.21771	Unpaired t-test	0.00833969	permutation FDR (250 perm)	1	3.15473e-07	FDR correction BH
Slu7~Q9VAQ7	VMAT~Control	VMAT	Control	16.3807	0.241521	17.6366	0.267772	0.418735	-1.25589	-1.08148	1.48916e-05	4.82706	Unpaired t-test	0.0106129	permutation FDR (250 perm)	1	3.57668e-05	FDR correction BH
Gli~Q7KT70	VMAT~Control	VMAT	Control	14.8726	0.272204	16.1366	0.449801	0.416395	-1.26398	-1.02336	0.00031195	3.50592	Unpaired t-test	0.0127166	permutation FDR (250 perm)	1	0.000551712	FDR correction BH
dnc~H8F4P8	VMAT~Control	VMAT	Control	14.7403	0.304514	16.0059	0.12864	0.415918	-1.26563	-1.10262	6.47207e-06	5.18896	Unpaired t-test	0.00994394	permutation FDR (250 perm)	1	1.73918e-05	FDR correction BH
Ald1~C8VV14	VMAT~Control	VMAT	Control	17.2912	0.148629	18.5589	0.203473	0.415327	-1.26768	-1.1393	5.34923e-07	6.27171	Unpaired t-test	0.00874773	permutation FDR (250 perm)	1	1.97059e-06	FDR correction BH
Clbn~Q9VBX1	VMAT~Control	VMAT	Control	17.6927	0.425093	18.9654	0.46781	0.413896	-1.27266	-0.992186	0.00113946	2.9433	Unpaired t-test	0.0139144	permutation FDR (250 perm)	1	0.00180991	FDR correction BH
pont~Q9VH07	VMAT~Control	VMAT	Control	15.958	0.668391	17.2311	0.458726	0.413765	-1.27312	-0.934371	0.00561606	2.25057	Unpaired t-test	0.0165666	permutation FDR (250 perm)	1	0.00805471	FDR correction BH
Got2~Q9VQ61	VMAT~Control	VMAT	Control	16.1337	0.0699576	17.4117	0.189639	0.412382	-1.27795	-1.172	6.16938e-08	7.20976	Unpaired t-test	0.00764279	permutation FDR (250 perm)	1	3.19181e-07	FDR correction BH
msps~Q9VEZ3	VMAT~Control	VMAT	Control	13.6882	0.66449	14.9761	0.254785	0.409541	-1.28792	-0.976982	0.00233596	2.63154	Unpaired t-test	0.0146191	permutation FDR (250 perm)	1	0.00351588	FDR correction BH
shep~Q8MSV2-1	VMAT~Control	VMAT	Control	15.8283	0.0755676	17.1176	0.150098	0.40916	-1.28926	-1.19914	9.56376e-09	8.01937	Unpaired t-test	0.00696161	permutation FDR (250 perm)	1	7.28414e-08	FDR correction BH
eIF3d1~Q9VCK0	VMAT~Control	VMAT	Control	16.1108	0.131903	17.4032	0.247866	0.408282	-1.29236	-1.14819	1.22e-06	5.91364	Unpaired t-test	0.00844466	permutation FDR (250 perm)	1	3.99982e-06	FDR correction BH
eIF4G1~O61380	VMAT~Control	VMAT	Control	17.6253	0.148701	18.9231	0.109866	0.406752	-1.29778	-1.19867	2.25971e-08	7.64595	Unpaired t-test	0.00697121	permutation FDR (250 perm)	1	1.4261e-07	FDR correction BH
cer~A1ZBK7	VMAT~Control	VMAT	Control	15.5723	0.237624	16.8726	0.237808	0.406062	-1.30023	-1.13029	5.91315e-06	5.22818	Unpaired t-test	0.00899857	permutation FDR (250 perm)	1	1.6092e-05	FDR correction BH
Argk1~P48610-2	VMAT~Control	VMAT	Control	19.6539	0.02489	20.9545	0.096337	0.405955	-1.30061	-1.2452	5.12703e-11	10.2901	Unpaired t-test	0.00600579	permutation FDR (250 perm)	1	1.32627e-09	FDR correction BH
Vha13~A0A0B4LHE7	VMAT~Control	VMAT	Control	15.6857	0.0485586	16.9886	0.296534	0.405308	-1.30291	-1.14857	2.10846e-06	5.67603	Unpaired t-test	0.0084313	permutation FDR (250 perm)	1	6.488e-06	FDR correction BH
Graf~X2JDY8-2	VMAT~Control	VMAT	Control	14.9605	0.367336	16.2651	0.227496	0.404842	-1.30457	-1.09331	5.03364e-05	4.29812	Unpaired t-test	0.0102651	permutation FDR (250 perm)	1	0.000106366	FDR correction BH
Dmel\CG2698~A0A0B4KFB0	VMAT~Control	VMAT	Control	13.197	0.321495	14.5065	0.410685	0.403463	-1.30949	-1.06182	0.000223251	3.65121	Unpaired t-test	0.0113696	permutation FDR (250 perm)	1	0.000407706	FDR correction BH
GstE11~Q7JVZ8	VMAT~Control	VMAT	Control	15.56	0.330712	16.8709	0.433022	0.403064	-1.31092	-1.05407	0.000310149	3.50843	Unpaired t-test	0.0116274	permutation FDR (250 perm)	1	0.000549767	FDR correction BH
mal~X2JFY7	VMAT~Control	VMAT	Control	15.9743	0.0686158	17.2887	0.133333	0.402106	-1.31435	-1.23175	2.61535e-09	8.58247	Unpaired t-test	0.00626725	permutation FDR (250 perm)	1	2.64229e-08	FDR correction BH
Sap130~M9PI47	VMAT~Control	VMAT	Control	13.5293	0.276485	14.8476	0.520876	0.401009	-1.31829	-1.04318	0.000538344	3.26894	Unpaired t-test	0.0120416	permutation FDR (250 perm)	1	0.000901965	FDR correction BH
cN-IIIB~Q9W197	VMAT~Control	VMAT	Control	13.4858	0.249842	14.8047	0.368549	0.400846	-1.31888	-1.09987	5.90215e-05	4.22899	Unpaired t-test	0.0100447	permutation FDR (250 perm)	1	0.000122509	FDR correction BH
Dmel\CG3548~Q9W140	VMAT~Control	VMAT	Control	13.6994	0.455844	15.02	0.167558	0.400375	-1.32058	-1.08493	0.000118772	3.92529	Unpaired t-test	0.0105078	permutation FDR (250 perm)	1	0.000228984	FDR correction BH
l(2)37Cb~Q9VIZ3	VMAT~Control	VMAT	Control	13.5062	0.195854	14.8275	0.311651	0.400174	-1.3213	-1.13454	1.14353e-05	4.94175	Unpaired t-test	0.00888042	permutation FDR (250 perm)	1	2.82759e-05	FDR correction BH
Trl~Q2PDY2	VMAT~Control	VMAT	Control	13.2599	0.283837	14.5814	1.36979	0.400115	-1.32151	-0.812939	0.0607972	1.21612	Unpaired t-test	0.0251434	permutation FDR (250 perm)	1	0.0750088	FDR correction BH
Dmel\CG8516~Q9VH63	VMAT~Control	VMAT	Control	14.2159	0.23786	15.5375	0.293758	0.400087	-1.32161	-1.13051	1.43901e-05	4.84194	Unpaired t-test	0.00899095	permutation FDR (250 perm)	1	3.46363e-05	FDR correction BH
Dp1~Q7KN75	VMAT~Control	VMAT	Control	18.7476	0.130159	20.075	0.199335	0.39851	-1.32731	-1.19959	2.03863e-07	6.69066	Unpaired t-test	0.00695777	permutation FDR (250 perm)	1	8.83781e-07	FDR correction BH
BcDNA:RE20991~Q8SXU5	VMAT~Control	VMAT	Control	14.6251	0.222569	15.9621	0.248872	0.395826	-1.33706	-1.16336	4.33019e-06	5.36349	Unpaired t-test	0.00789308	permutation FDR (250 perm)	1	1.22075e-05	FDR correction BH
Pcf11~A0A0B4LFF9	VMAT~Control	VMAT	Control	13.8961	0.0862655	15.2377	0.438474	0.394562	-1.34167	-1.1182	5.27614e-05	4.27768	Unpaired t-test	0.00937078	permutation FDR (250 perm)	1	0.000110893	FDR correction BH
CCT2~Q9W392	VMAT~Control	VMAT	Control	17.9523	0.137954	19.3006	0.138185	0.392731	-1.34839	-1.2401	2.64515e-08	7.57755	Unpaired t-test	0.00611288	permutation FDR (250 perm)	1	1.61732e-07	FDR correction BH
Drp1~Q9VQE0	VMAT~Control	VMAT	Control	17.9248	0.0678455	19.2795	0.180269	0.391006	-1.35474	-1.2473	2.21646e-08	7.65434	Unpaired t-test	0.00596139	permutation FDR (250 perm)	1	1.40634e-07	FDR correction BH
CG-6428~Q9W4N6	VMAT~Control	VMAT	Control	13.5468	0.111889	14.9038	0.320159	0.390385	-1.35703	-1.17831	4.36275e-06	5.36024	Unpaired t-test	0.00748875	permutation FDR (250 perm)	1	1.22699e-05	FDR correction BH
Zw~P12646	VMAT~Control	VMAT	Control	17.5242	0.252838	18.8843	0.418913	0.389575	-1.36003	-1.11585	9.94566e-05	4.00237	Unpaired t-test	0.00944053	permutation FDR (250 perm)	1	0.000195753	FDR correction BH
Wdr62~Q0E8U7	VMAT~Control	VMAT	Control	14.9465	0.0922178	16.3078	0.239455	0.389243	-1.36126	-1.22113	3.25591e-07	6.48733	Unpaired t-test	0.00648409	permutation FDR (250 perm)	1	1.28598e-06	FDR correction BH
bbg~Q15K24	VMAT~Control	VMAT	Control	13.4344	0.264303	14.7988	0.476539	0.388401	-1.36438	-1.09704	0.000228116	3.64184	Unpaired t-test	0.0101587	permutation FDR (250 perm)	1	0.000415946	FDR correction BH
eIF2Bbeta~O76863	VMAT~Control	VMAT	Control	13.5747	0.558612	14.9472	0.269576	0.386211	-1.37254	-1.07449	0.000580169	3.23645	Unpaired t-test	0.0108539	permutation FDR (250 perm)	1	0.00096313	FDR correction BH
Idh~Q7KUB0	VMAT~Control	VMAT	Control	19.1358	0.0508042	20.5086	0.0678369	0.386131	-1.37284	-1.3227	6.11577e-12	11.2135	Unpaired t-test	0.00431217	permutation FDR (250 perm)	1	2.8793e-10	FDR correction BH
holn1~Q9VKV5	VMAT~Control	VMAT	Control	13.6435	0.415997	15.025	0.361659	0.383812	-1.38153	-1.10831	0.00022636	3.6452	Unpaired t-test	0.00971945	permutation FDR (250 perm)	1	0.000413062	FDR correction BH
hts~Q02645-3	VMAT~Control	VMAT	Control	16.8446	0.103933	18.2277	0.612889	0.38339	-1.38311	-1.08224	0.00055742	3.25382	Unpaired t-test	0.0105655	permutation FDR (250 perm)	1	0.000927982	FDR correction BH
CG3760~Q8MMC4-2	VMAT~Control	VMAT	Control	17.6294	0.0488706	19.0141	0.131521	0.382981	-1.38466	-1.3029	8.1876e-10	9.08684	Unpaired t-test	0.00468925	permutation FDR (250 perm)	1	1.0532e-08	FDR correction BH
Dmel\CG11586~Q9VZF0	VMAT~Control	VMAT	Control	13.4924	0.315127	14.8799	0.254811	0.382229	-1.38749	-1.17461	1.72735e-05	4.76262	Unpaired t-test	0.00757935	permutation FDR (250 perm)	1	4.05402e-05	FDR correction BH
SCAR~Q9VKM2	VMAT~Control	VMAT	Control	15.2245	0.211271	16.6229	0.679855	0.379343	-1.39842	-1.06071	0.00135126	2.86926	Unpaired t-test	0.011404	permutation FDR (250 perm)	1	0.00211213	FDR correction BH
CSN7~Q9V4S8	VMAT~Control	VMAT	Control	15.5655	0.174207	16.9682	0.133699	0.378208	-1.40275	-1.27731	5.59084e-08	7.25252	Unpaired t-test	0.00523345	permutation FDR (250 perm)	1	2.99723e-07	FDR correction BH
Atx2~Q8SWR8	VMAT~Control	VMAT	Control	16.2496	0.0814014	17.6584	0.145789	0.376622	-1.40881	-1.31092	3.79382e-09	8.42092	Unpaired t-test	0.00453295	permutation FDR (250 perm)	1	3.48853e-08	FDR correction BH
Dmel\CG34120~E2QD66	VMAT~Control	VMAT	Control	13.8252	1.38859	15.2359	2.20052	0.376137	-1.41067	-0.651984	0.253272	0.596414	Unpaired t-test	0.0553551	permutation FDR (250 perm)	1	0.286911	FDR correction BH
Dmel\CG9643~Q9VQJ8	VMAT~Control	VMAT	Control	14.6709	0.192844	16.0835	0.650237	0.375622	-1.41265	-1.08389	0.000897903	3.04677	Unpaired t-test	0.010542	permutation FDR (250 perm)	1	0.00144475	FDR correction BH
eIF3f1~Q9VN50	VMAT~Control	VMAT	Control	13.3065	0.347616	14.735	1.20808	0.371509	-1.42853	-0.914442	0.029312	1.53296	Unpaired t-test	0.0175082	permutation FDR (250 perm)	1	0.0377051	FDR correction BH
Pi4KIIIalpha~Q9W4X4	VMAT~Control	VMAT	Control	13.4257	0.616976	14.8651	0.365833	0.368743	-1.43931	-1.08975	0.00116642	2.93315	Unpaired t-test	0.0103639	permutation FDR (250 perm)	1	0.00184899	FDR correction BH
axo~M9PE65	VMAT~Control	VMAT	Control	18.1003	0.171184	19.541	0.168661	0.368367	-1.44079	-1.30097	1.02383e-07	6.98977	Unpaired t-test	0.00473959	permutation FDR (250 perm)	1	4.87874e-07	FDR correction BH
Dmel\CG11550~Q9V9V4	VMAT~Control	VMAT	Control	13.4737	0.177747	14.9183	0.184211	0.367411	-1.44453	-1.29615	1.81887e-07	6.7402	Unpaired t-test	0.00483986	permutation FDR (250 perm)	1	8.01803e-07	FDR correction BH
Mad1~Q7KND8	VMAT~Control	VMAT	Control	13.3147	0.297106	14.7628	0.356459	0.366503	-1.4481	-1.19923	3.81591e-05	4.4184	Unpaired t-test	0.00696161	permutation FDR (250 perm)	1	8.30189e-05	FDR correction BH
stmA~A0A0B4LFU5	VMAT~Control	VMAT	Control	15.1162	0.282694	16.5645	0.112229	0.366463	-1.44826	-1.27485	8.92079e-07	6.0496	Unpaired t-test	0.00529725	permutation FDR (250 perm)	1	3.04341e-06	FDR correction BH
MetRS~A1ZBE9	VMAT~Control	VMAT	Control	16.0212	0.205838	17.4737	0.166468	0.365393	-1.45248	-1.29873	2.37167e-07	6.62495	Unpaired t-test	0.004788	permutation FDR (250 perm)	1	9.93401e-07	FDR correction BH
ntc~Q8SX86	VMAT~Control	VMAT	Control	13.5841	0.472583	15.0386	0.144145	0.364876	-1.45452	-1.1913	6.21099e-05	4.20684	Unpaired t-test	0.00716587	permutation FDR (250 perm)	1	0.000127803	FDR correction BH
Pex3~Q9VUL8	VMAT~Control	VMAT	Control	13.8493	0.558412	15.3172	0.328234	0.3615	-1.46793	-1.13822	0.000486608	3.31282	Unpaired t-test	0.00880076	permutation FDR (250 perm)	1	0.000821718	FDR correction BH
DENR~Q9VX98	VMAT~Control	VMAT	Control	13.5783	0.725788	15.0472	0.156975	0.361252	-1.46892	-1.10272	0.00128747	2.89026	Unpaired t-test	0.00993824	permutation FDR (250 perm)	1	0.00201912	FDR correction BH
GstE12~Q9XYZ9	VMAT~Control	VMAT	Control	17.6919	0.118459	19.1643	0.141144	0.360383	-1.4724	-1.3603	6.44264e-09	8.19094	Unpaired t-test	0.00368887	permutation FDR (250 perm)	1	5.359e-08	FDR correction BH
sle~Q8INM3-2	VMAT~Control	VMAT	Control	13.5015	0.268707	14.987	0.171684	0.357144	-1.48542	-1.30003	1.09225e-06	5.96168	Unpaired t-test	0.00475702	permutation FDR (250 perm)	1	3.64705e-06	FDR correction BH
aPKC~A1Z9X0	VMAT~Control	VMAT	Control	13.0316	0.271142	14.5194	1.03616	0.356572	-1.48774	-1.00592	0.0111361	1.95327	Unpaired t-test	0.0133679	permutation FDR (250 perm)	1	0.0152632	FDR correction BH
lolal~E1JGK7	VMAT~Control	VMAT	Control	13.2646	0.0819683	14.7618	1.23287	0.354232	-1.49724	-0.964359	0.0219495	1.65858	Unpaired t-test	0.0152008	permutation FDR (250 perm)	1	0.028769	FDR correction BH
Nacalpha~A0A0B4LEY6	VMAT~Control	VMAT	Control	14.8671	0.510079	16.3647	0.187987	0.354144	-1.49759	-1.20471	0.000106901	3.97102	Unpaired t-test	0.00684782	permutation FDR (250 perm)	1	0.000209181	FDR correction BH
DCP1~Q9W1H5	VMAT~Control	VMAT	Control	15.9536	0.148769	17.4512	0.0649514	0.354139	-1.49761	-1.39625	1.58489e-09	8.8	Unpaired t-test	0.00312129	permutation FDR (250 perm)	1	1.76817e-08	FDR correction BH
Mfe2~X2JFD6	VMAT~Control	VMAT	Control	13.274	0.303985	14.7739	0.159079	0.353572	-1.49992	-1.3004	1.95639e-06	5.70854	Unpaired t-test	0.00475121	permutation FDR (250 perm)	1	6.07566e-06	FDR correction BH
Drep2~Q7K304	VMAT~Control	VMAT	Control	16.5353	0.362104	18.0412	0.39592	0.352114	-1.50589	-1.21448	9.19059e-05	4.03666	Unpaired t-test	0.00662747	permutation FDR (250 perm)	1	0.00018211	FDR correction BH
MEP-1~Q0E8J0	VMAT~Control	VMAT	Control	13.5372	0.387225	15.0459	0.225723	0.351418	-1.50874	-1.25682	2.00011e-05	4.69895	Unpaired t-test	0.0057325	permutation FDR (250 perm)	1	4.6341e-05	FDR correction BH
eIF2D~Q9NG60	VMAT~Control	VMAT	Control	13.7991	0.437835	15.3161	0.482286	0.349428	-1.51693	-1.17473	0.000397067	3.40114	Unpaired t-test	0.00757744	permutation FDR (250 perm)	1	0.000683257	FDR correction BH
hyd~A0A0B4LGZ6	VMAT~Control	VMAT	Control	13.3221	0.262703	14.8397	1.48939	0.349277	-1.51756	-0.905271	0.048696	1.31251	Unpaired t-test	0.0179599	permutation FDR (250 perm)	1	0.0608764	FDR correction BH
Moe~M9NG50	VMAT~Control	VMAT	Control	14.8818	0.283815	16.4142	0.450725	0.345708	-1.53237	-1.23758	7.50843e-05	4.12445	Unpaired t-test	0.00617463	permutation FDR (250 perm)	1	0.000151715	FDR correction BH
Mcm5~Q9VGW6	VMAT~Control	VMAT	Control	12.8563	0.394358	14.3898	0.957232	0.345455	-1.53343	-1.04815	0.00785282	2.10497	Unpaired t-test	0.011845	permutation FDR (250 perm)	1	0.0110825	FDR correction BH
Mtap~A0A0B4LFH0	VMAT~Control	VMAT	Control	17.5993	0.285271	19.1352	0.375947	0.344868	-1.53588	-1.26822	2.67158e-05	4.57323	Unpaired t-test	0.00545384	permutation FDR (250 perm)	1	6.00086e-05	FDR correction BH
SmD2~Q9VI10	VMAT~Control	VMAT	Control	13.1923	0.294129	14.7322	1.01926	0.343901	-1.53993	-1.04443	0.00878131	2.05644	Unpaired t-test	0.0119905	permutation FDR (250 perm)	1	0.0122605	FDR correction BH
Tlk~B7Z120	VMAT~Control	VMAT	Control	13.4183	0.203943	14.9583	0.395456	0.343888	-1.53999	-1.28441	1.57229e-05	4.80347	Unpaired t-test	0.00507983	permutation FDR (250 perm)	1	3.74612e-05	FDR correction BH
cher~B7Z0L2	VMAT~Control	VMAT	Control	13.5412	0.300416	15.0823	0.246889	0.343615	-1.54113	-1.31283	4.75261e-06	5.32307	Unpaired t-test	0.00450775	permutation FDR (250 perm)	1	1.32055e-05	FDR correction BH
Mlc2~P18432	VMAT~Control	VMAT	Control	17.987	0.231262	19.5324	0.226096	0.342611	-1.54536	-1.35008	8.63809e-07	6.06358	Unpaired t-test	0.00381933	permutation FDR (250 perm)	1	2.95983e-06	FDR correction BH
Map60~Q7K180	VMAT~Control	VMAT	Control	13.4916	0.423077	15.0382	0.149453	0.342311	-1.54662	-1.28814	1.62922e-05	4.78802	Unpaired t-test	0.00500629	permutation FDR (250 perm)	1	3.85834e-05	FDR correction BH
Dmel\CG8635~A0A0B4LEV3	VMAT~Control	VMAT	Control	17.1866	0.176198	18.735	0.301056	0.341887	-1.54841	-1.33945	1.70198e-06	5.76905	Unpaired t-test	0.00399029	permutation FDR (250 perm)	1	5.35623e-06	FDR correction BH
Pfrx~Q9VWH7	VMAT~Control	VMAT	Control	17.6329	0.0714559	19.1815	0.181122	0.341841	-1.5486	-1.42456	6.74094e-09	8.17128	Unpaired t-test	0.00271163	permutation FDR (250 perm)	1	5.53501e-08	FDR correction BH
Taf5~P49846	VMAT~Control	VMAT	Control	13.7343	0.510727	15.2836	0.389742	0.341688	-1.54925	-1.20348	0.000304761	3.51604	Unpaired t-test	0.00687278	permutation FDR (250 perm)	1	0.000542668	FDR correction BH
Ythdf~Q9VBZ5-3	VMAT~Control	VMAT	Control	13.1174	0.403681	14.6819	0.620671	0.338084	-1.56455	-1.17536	0.000810206	3.0914	Unpaired t-test	0.00756405	permutation FDR (250 perm)	1	0.00131533	FDR correction BH
Phf5a~Q9VMC8	VMAT~Control	VMAT	Control	13.4393	0.528954	15.0092	0.188275	0.336834	-1.56989	-1.25481	9.47801e-05	4.02328	Unpaired t-test	0.00577885	permutation FDR (250 perm)	1	0.000187332	FDR correction BH
rhea~Q9VSL8	VMAT~Control	VMAT	Control	17.4875	0.126649	19.0579	0.116403	0.336694	-1.57049	-1.4583	1.75548e-09	8.75561	Unpaired t-test	0.00237139	permutation FDR (250 perm)	1	1.92204e-08	FDR correction BH
Sip1~Q7K5M6	VMAT~Control	VMAT	Control	17.4639	0.109171	19.0372	0.0797194	0.336041	-1.57329	-1.4836	1.6147e-10	9.79191	Unpaired t-test	0.00208157	permutation FDR (250 perm)	1	3.14133e-09	FDR correction BH
yps~M9NFR5	VMAT~Control	VMAT	Control	13.4151	0.349188	14.9968	0.18616	0.334083	-1.58172	-1.3439	4.40354e-06	5.3562	Unpaired t-test	0.00391456	permutation FDR (250 perm)	1	1.23257e-05	FDR correction BH
Nost~D5SHR1	VMAT~Control	VMAT	Control	13.5771	0.53427	15.165	0.238162	0.332657	-1.58789	-1.25864	0.000120377	3.91946	Unpaired t-test	0.00568228	permutation FDR (250 perm)	1	0.000231889	FDR correction BH
twin~Q9VCB6	VMAT~Control	VMAT	Control	13.918	0.540217	15.5116	0.313285	0.331352	-1.59356	-1.24567	0.000196679	3.70624	Unpaired t-test	0.006	permutation FDR (250 perm)	1	0.000362839	FDR correction BH
CG18490~Q9VTH2	VMAT~Control	VMAT	Control	13.4976	0.262917	15.0988	0.484734	0.329612	-1.60116	-1.28441	6.96062e-05	4.15735	Unpaired t-test	0.00507983	permutation FDR (250 perm)	1	0.000141619	FDR correction BH
Nopp140~M9MSM4	VMAT~Control	VMAT	Control	13.4166	0.283328	15.0242	0.479543	0.328123	-1.60769	-1.28709	7.30878e-05	4.13616	Unpaired t-test	0.00502371	permutation FDR (250 perm)	1	0.000147808	FDR correction BH
Taf3~Q9V4D4	VMAT~Control	VMAT	Control	14.9825	0.348712	16.5973	0.307044	0.326518	-1.61476	-1.33696	1.51675e-05	4.81909	Unpaired t-test	0.00403689	permutation FDR (250 perm)	1	3.63217e-05	FDR correction BH
Dmel\CG17816~A8JQV3	VMAT~Control	VMAT	Control	18.7237	0.10042	20.3451	0.102803	0.325016	-1.62142	-1.5235	2.19365e-10	9.65883	Unpaired t-test	0.00175185	permutation FDR (250 perm)	1	3.82508e-09	FDR correction BH
tau~A0A0B4LIT4	VMAT~Control	VMAT	Control	16.4698	0.0975951	18.0925	0.158893	0.324732	-1.62268	-1.49778	2.80642e-09	8.55185	Unpaired t-test	0.00197541	permutation FDR (250 perm)	1	2.78747e-08	FDR correction BH
CG5995~Q9I7H8	VMAT~Control	VMAT	Control	13.2884	0.443945	14.9222	0.0664392	0.322256	-1.63372	-1.36059	1.01322e-05	4.99429	Unpaired t-test	0.00368887	permutation FDR (250 perm)	1	2.53737e-05	FDR correction BH
BEST:CK00496~Q9VRP2	VMAT~Control	VMAT	Control	15.9767	0.0960107	17.6216	0.082197	0.319773	-1.64488	-1.55688	5.35383e-11	10.2713	Unpaired t-test	0.00145959	permutation FDR (250 perm)	1	1.36988e-09	FDR correction BH
Hip1~Q86BS5	VMAT~Control	VMAT	Control	13.7571	1.10712	15.4032	0.522941	0.3195	-1.64611	-1.06367	0.013203	1.87933	Unpaired t-test	0.0113015	permutation FDR (250 perm)	1	0.0179414	FDR correction BH
Cisd2~Q9VAM6	VMAT~Control	VMAT	Control	18.1265	0.110212	19.7747	0.112379	0.319048	-1.64815	-1.53977	4.57519e-10	9.33959	Unpaired t-test	0.00159248	permutation FDR (250 perm)	1	6.81646e-09	FDR correction BH
eIF3j~A0A0B4LF26	VMAT~Control	VMAT	Control	16.0799	0.167724	17.7298	0.120689	0.318671	-1.64986	-1.5103	6.4906e-09	8.18772	Unpaired t-test	0.00187586	permutation FDR (250 perm)	1	5.37989e-08	FDR correction BH
CYC4~Q7K231	VMAT~Control	VMAT	Control	13.6768	0.378098	15.3272	0.506047	0.318553	-1.65039	-1.28685	0.000163364	3.78684	Unpaired t-test	0.00502564	permutation FDR (250 perm)	1	0.000306667	FDR correction BH
Tango4~Q9VYQ9	VMAT~Control	VMAT	Control	13.2995	0.309495	14.9612	0.410689	0.316085	-1.66162	-1.35093	2.84074e-05	4.54657	Unpaired t-test	0.00380767	permutation FDR (250 perm)	1	6.35053e-05	FDR correction BH
eIF5B~Q9VZP5	VMAT~Control	VMAT	Control	15.5239	0.242383	17.1897	0.265319	0.315165	-1.66582	-1.43517	1.14311e-06	5.94191	Unpaired t-test	0.0026047	permutation FDR (250 perm)	1	3.80606e-06	FDR correction BH
Golgin84~Q8SZ63	VMAT~Control	VMAT	Control	14.5474	1.12594	16.2161	0.140202	0.314545	-1.66866	-1.10696	0.00817086	2.08773	Unpaired t-test	0.00975392	permutation FDR (250 perm)	1	0.0115175	FDR correction BH
eRF1~Q9VPH7	VMAT~Control	VMAT	Control	16.7922	0.177498	18.4693	0.161292	0.312709	-1.67711	-1.51465	2.344e-08	7.63004	Unpaired t-test	0.00184327	permutation FDR (250 perm)	1	1.47534e-07	FDR correction BH
RanBPM~A0A0B4KFL0	VMAT~Control	VMAT	Control	14.3068	0.336264	15.9866	0.619708	0.312132	-1.67977	-1.27709	0.00033424	3.47594	Unpaired t-test	0.00523731	permutation FDR (250 perm)	1	0.000585505	FDR correction BH
tud~A0A0B4LG05	VMAT~Control	VMAT	Control	14.3674	0.376074	16.0476	0.463697	0.312049	-1.68016	-1.32609	8.99286e-05	4.0461	Unpaired t-test	0.00426576	permutation FDR (250 perm)	1	0.000178372	FDR correction BH
Trmt6~Q8MS69	VMAT~Control	VMAT	Control	13.5335	0.329554	15.222	0.418981	0.310258	-1.68846	-1.36343	3.36407e-05	4.47314	Unpaired t-test	0.0036422	permutation FDR (250 perm)	1	7.42176e-05	FDR correction BH
vlc~A1Z6H4	VMAT~Control	VMAT	Control	15.7201	0.289439	17.4106	0.24402	0.309827	-1.69047	-1.4457	1.61194e-06	5.79265	Unpaired t-test	0.00248458	permutation FDR (250 perm)	1	5.10702e-06	FDR correction BH
mub~Q95SZ9	VMAT~Control	VMAT	Control	17.1055	0.0855839	18.7966	0.241674	0.309691	-1.6911	-1.51715	4.11079e-08	7.38608	Unpaired t-test	0.00182141	permutation FDR (250 perm)	1	2.32615e-07	FDR correction BH
Pym~P82804	VMAT~Control	VMAT	Control	13.3993	0.353201	15.0928	0.147755	0.309166	-1.69355	-1.44597	1.75731e-06	5.75515	Unpaired t-test	0.00248262	permutation FDR (250 perm)	1	5.51561e-06	FDR correction BH
St2~Q9VHH0	VMAT~Control	VMAT	Control	14.1048	0.924564	15.8047	0.781138	0.307816	-1.69986	-1.10288	0.0105036	1.97866	Unpaired t-test	0.00993254	permutation FDR (250 perm)	1	0.0144665	FDR correction BH
gw~Q8SY33-2	VMAT~Control	VMAT	Control	16.5252	0.130571	18.2317	0.115542	0.306395	-1.70654	-1.5831	8.87641e-10	9.05176	Unpaired t-test	0.00127554	permutation FDR (250 perm)	1	1.12339e-08	FDR correction BH
grsm~Q9V3D8	VMAT~Control	VMAT	Control	18.6957	0.0904656	20.4051	0.146253	0.305781	-1.70943	-1.58735	7.62781e-10	9.1176	Unpaired t-test	0.00126683	permutation FDR (250 perm)	1	1.00282e-08	FDR correction BH
IMP~Q9VUW4	VMAT~Control	VMAT	Control	14.565	0.26602	16.2772	0.342149	0.305189	-1.71223	-1.43424	4.89012e-06	5.31068	Unpaired t-test	0.00262427	permutation FDR (250 perm)	1	1.34951e-05	FDR correction BH
RhoGAP19D~E1JJS2	VMAT~Control	VMAT	Control	17.5179	0.321605	19.2324	0.321093	0.304703	-1.71452	-1.42492	7.37588e-06	5.13219	Unpaired t-test	0.002711	permutation FDR (250 perm)	1	1.94157e-05	FDR correction BH
fliI~Q24020	VMAT~Control	VMAT	Control	13.5539	0.354529	15.2821	0.423404	0.301831	-1.72819	-1.38591	3.72603e-05	4.42875	Unpaired t-test	0.00328335	permutation FDR (250 perm)	1	8.12889e-05	FDR correction BH
chico~M9PCQ8	VMAT~Control	VMAT	Control	15.8012	0.288372	17.5308	0.169714	0.301551	-1.72953	-1.50441	4.15491e-07	6.38144	Unpaired t-test	0.00192118	permutation FDR (250 perm)	1	1.59035e-06	FDR correction BH
l(2)k01209~A1ZAS3	VMAT~Control	VMAT	Control	13.8403	0.38526	15.5747	0.345597	0.300518	-1.73448	-1.40848	2.0777e-05	4.68242	Unpaired t-test	0.00294439	permutation FDR (250 perm)	1	4.79032e-05	FDR correction BH
Amph~Q7KLE5	VMAT~Control	VMAT	Control	19.1907	0.0690384	20.9252	0.0931782	0.300515	-1.73449	-1.64897	1.34952e-11	10.8698	Unpaired t-test	0.00092678	permutation FDR (250 perm)	1	4.60402e-10	FDR correction BH
eIF3a~Q9VN25	VMAT~Control	VMAT	Control	16.637	0.162181	18.3734	0.225186	0.300128	-1.73635	-1.54465	6.81472e-08	7.16655	Unpaired t-test	0.00154775	permutation FDR (250 perm)	1	3.43509e-07	FDR correction BH
eIF4B~Q7PLL3	VMAT~Control	VMAT	Control	17.3012	0.109755	19.0406	0.155653	0.299496	-1.73939	-1.60287	1.75014e-09	8.75693	Unpaired t-test	0.00114486	permutation FDR (250 perm)	1	1.92204e-08	FDR correction BH
Dmel\CG7706~E2QCZ5	VMAT~Control	VMAT	Control	13.0201	0.288839	14.7673	0.235575	0.297892	-1.74714	-1.49752	1.03123e-06	5.98664	Unpaired t-test	0.00197541	permutation FDR (250 perm)	1	3.46789e-06	FDR correction BH
wupA~M9NFC0	VMAT~Control	VMAT	Control	20.1436	0.3552	21.8969	0.2122	0.296626	-1.75328	-1.47952	2.5993e-06	5.58514	Unpaired t-test	0.00212967	permutation FDR (250 perm)	1	7.74526e-06	FDR correction BH
CG31291~Q6NR11	VMAT~Control	VMAT	Control	13.6242	0.346587	15.3854	0.303126	0.294998	-1.76122	-1.46049	6.52586e-06	5.18536	Unpaired t-test	0.0023451	permutation FDR (250 perm)	1	1.74964e-05	FDR correction BH
Dmel\CG3638~A0A0S0X7W8	VMAT~Control	VMAT	Control	15.4156	0.207002	17.1784	0.185952	0.294684	-1.76276	-1.56767	6.05306e-08	7.21803	Unpaired t-test	0.00137308	permutation FDR (250 perm)	1	3.15473e-07	FDR correction BH
bif~M9PGW8	VMAT~Control	VMAT	Control	15.2928	0.407618	17.0562	0.619864	0.294553	-1.7634	-1.3241	0.000340167	3.46831	Unpaired t-test	0.00429084	permutation FDR (250 perm)	1	0.000595355	FDR correction BH
sgll~Q7KSW3	VMAT~Control	VMAT	Control	14.5028	0.430244	16.2749	0.836885	0.292783	-1.7721	-1.24723	0.00179717	2.74541	Unpaired t-test	0.00596139	permutation FDR (250 perm)	1	0.00275426	FDR correction BH
[truncated: 402 more rows]
