# Supplementary material for: A Syd and RUFY dynein adaptor complex mediates axonal circulation of dense core vesicles
Source: J Cell Biol. 2026 Jan 6;225(3):e202507071. doi: 10.1083/jcb.202507071 (PMC12772503; doi:10.1083/jcb.202507071)
Supplement: Data S4 — provides the source data for all figures. [file jcb_202507071_datas4.xlsx]

## Sheet: Figure 1
Fig. 1B	All data points				FC > 2 & Padj < 0.05 (red & light blue data points)				FC < 0.5 & Padj < 0.05 (dark blue data points)				Fig. 1C	Subcellular location	Count		Fig. 1E	All data points				FC > 2 & Padj < 0.05 (red data points)				FC < 0.5 & Padj < 0.05 (blue data points)				Fig. 1F		Rab2	VMAT		Fig. 1G	SYMBOL (RAB2)	FC (Rab2)	FC in VMAT table	SYMBOL (VMAT)	FC (VMAT)	FC in Rab2 table		MUTUAL HITS ONLY	SYMBOL (RAB2)	FC (Rab2)	Rank (Rab2)	SYMBOL (VMAT)	FC (VMAT)	Rank (VMAT)
Rab2-related volcano plot	SYMBOL	log2FC	-log10(padj)		SYMBOL	log2FC	-log10(padj)		SYMBOL	log2FC	-log10(padj)		Organelle distribution	ER	3		VMAT-related volcano plot	SYMBOL	log2FC	-log10(padj2)		SYMBOL	log2FC	-log10(padj2)		SYMBOL	log2FC	-log10(padj2)		Venn diagram	n hits	304	435		Rank correlation	Atg9	219.48	55.942	btsz	259.485	#N/A			Atg9	219.48	1	Atg9	55.942	7
	Atg9	7.77794	1.77786		Atg9	7.77794	1.77786		CG8728	-5.63725	1.79796			Golgi	36			btsz	8.01951	9.39465		btsz	8.01951	9.39465		CG1674	-10.5463	10.7104			n common hits	145	146			syd	198.215	6.62482	CG44247	239.65	22.4619			syd	198.215	2	syd	6.62482	67
	syd	7.63092	1.98473		syd	7.63092	1.98473		Obsc	-4.17496	2.39185			Autophagosomes	8			CG44247	7.90478	9.79946		CG44247	7.90478	9.79946		Pep	-9.3313	11.6293			% common hits	47.6974	33.5632			Trpml	157.093	#N/A	VGlut1	177.493	8.66212			CG31064	53.1851	3	CG31064	5.76278	73
	Trpml	7.29547	2.08422		Trpml	7.29547	2.08422		fmt	-3.64273	2.41288			Early/recycling endosomes	38			VGlut1	7.47162	9.44334		VGlut1	7.47162	9.44334		Mgtor	-9.15204	9.88112			% separate hits	52.3026	66.4368			CG11807	104.368	#N/A	CG30338	143.151	#N/A			Blos2	49.621	4	Blos2	29.7583	12
	CG11807	6.70554	1.98473		CG11807	6.70554	1.98473		Dera	-3.5754	2.18934			Late endosomes/lysosomes	47			CG30338	7.16139	8.94315		CG30338	7.16139	8.94315		Sf3b1	-8.04055	8.43844			% total	100	100			CG9356	69.4072	#N/A	CG1695	104.826	4.22696			CG17598	45.8795	5	CG17598	10.4341	37
	CG9356	6.11701	1.98042		CG9356	6.11701	1.98042		CAP	-3.33036	2.14212			Presynapse	10			CG1695	6.71185	9.46753		CG1695	6.71185	9.46753		CG44245	-8.02484	6.87862								CG31064	53.1851	5.76278	ChT	83.2576	#N/A			CG6707	42.8508	6	CG6707	14.995	26
	CG31064	5.73295	1.77786		CG31064	5.73295	1.77786		Mtap	-3.2948	1.78474							ChT	6.37951	8.3834		ChT	6.37951	8.3834		Brr2	-7.51719	7.18674								Blos2	49.621	29.7583	nSyb	81.902	25.4747			Golgin245	42.3916	7	Golgin245	6.8788	63
	Blos2	5.63288	1.90101		Blos2	5.63288	1.90101		RanBPM	-3.12245	1.47663							nSyb	6.35583	8.43612		nSyb	6.35583	8.43612		Nup153	-7.50615	10.1699								raptor	48.1239	#N/A	VAChT	62.5551	9.46358			BORCS5	39.2515	8	BORCS5	4.47724	86
	raptor	5.58868	1.52775		raptor	5.58868	1.52775		NAT1	-2.94397	1.98042							VAChT	5.96706	10.8489		VAChT	5.96706	10.8489		sls	-7.4426	7.47205								CG17598	45.8795	10.4341	AP-2mu	60.7938	#N/A			mon2	34.3938	9	mon2	9.19533	44
	CG17598	5.51978	1.69216		CG17598	5.51978	1.69216		Gclc	-2.906	1.49597							AP-2mu	5.92585	9.36485		AP-2mu	5.92585	9.36485		RPA1	-7.31069	7.7562								CG6707	42.8508	14.995	TBC1D16	56.8309	26.6183			dor	28.1216	10	dor	4.91223	80
	CG6707	5.42125	1.77786		CG6707	5.42125	1.77786		Kank	-2.81039	1.98473							TBC1D16	5.8286	4.95179		TBC1D16	5.8286	4.95179		CG30122	-6.83687	4.5448								Golgin245	42.3916	6.8788	Atg9	55.942	219.48			TBC1D16	26.6183	11	TBC1D16	56.8309	6
	Golgin245	5.40571	1.63825		Golgin245	5.40571	1.63825		eIF3g1	-2.76294	1.54389							Atg9	5.80586	9.10851		Atg9	5.80586	9.10851		Rcc1	-6.52253	8.77278								BORCS5	39.2515	4.47724	Rbsn-5	39.3949	#N/A			car	26.37	12	car	6.54801	68
	BORCS5	5.29468	1.98042		BORCS5	5.29468	1.98042		Bx42	-2.69511	1.55797							Rbsn-5	5.29994	8.03611		Rbsn-5	5.29994	8.03611		CG18304	-6.47062	6.67216								mon2	34.3938	9.19533	bchs	36.9012	#N/A			RagC-D	25.9656	13	RagC-D	3.03731	109
	mon2	5.10408	1.77786		mon2	5.10408	1.77786		sqd	-2.6419	1.77786							bchs	5.2056	5.58479		bchs	5.2056	5.58479		CG43897	-6.20395	8.15683								CG9044	31.7285	#N/A	Nos	36.1387	#N/A			nSyb	25.4747	14	nSyb	81.902	4
	CG9044	4.98771	1.77952		CG9044	4.98771	1.77952		Pu	-2.63265	2.29812							Nos	5.17547	5.28073		Nos	5.17547	5.28073		Dsp1	-6.17963	9.65272								Start1	31.0434	#N/A	Nhe3	35.4565	20.2704			Atg4b	24.7532	15	Atg4b	3.03124	110
	Start1	4.95622	1.88397		Start1	4.95622	1.88397		eEF1delta	-2.59147	2.41288							Nhe3	5.14798	8.83921		Nhe3	5.14798	8.83921		Cp190	-6.00503	5.43844								dor	28.1216	4.91223	Syx16	34.558	9.08284			Syt4	23.534	16	Syt4	16.6986	24
	dor	4.81361	1.98473		dor	4.81361	1.98473		eas	-2.58731	1.70637							Syx16	5.11095	8.28702		Syx16	5.11095	8.28702		MTA1-like	-5.91994	10.8082								TBC1D16	26.6183	56.8309	VGAT	30.641	#N/A			CG44247	22.4619	17	CG44247	239.65	1
	TBC1D16	4.73434	1.79587		TBC1D16	4.73434	1.79587		sls	-2.58582	1.87751							VGAT	4.93739	9.50383		VGAT	4.93739	9.50383		uncNacbeta	-5.89706	5.5393								car	26.37	6.54801	CG34126	30.5106	18.3231			garz	20.4396	18	garz	2.0502	143
	car	4.72083	1.85815		car	4.72083	1.85815		RpS10b	-2.56529	1.64721							CG34126	4.93124	8.25117		CG34126	4.93124	8.25117		Lmpt	-5.5996	8.50289								RagC-D	25.9656	3.03731	Vps26	30.5037	5.43815			Nhe3	20.2704	19	Nhe3	35.4565	8
	RagC-D	4.69853	1.98042		RagC-D	4.69853	1.98042		eIF3a	-2.49136	1.46396							Vps26	4.93091	5.18334		Vps26	4.93091	5.18334		Sf3a1	-5.53593	6.10137								nSyb	25.4747	81.902	Blos2	29.7583	49.621			Syx13	20.0021	20	Syx13	15.9453	25
	nSyb	4.67099	1.47705		nSyb	4.67099	1.47705		Larp4B	-2.4261	2.18261							Blos2	4.89522	10.1241		Blos2	4.89522	10.1241		Ge-1	-5.52553	9.75317								Ostm1	25.3721	#N/A	IA-2	28.6884	10.6692			nebu	18.4239	21	nebu	13.4535	28
	Ostm1	4.66517	2.12358		Ostm1	4.66517	2.12358		Atx2	-2.39952	1.41907							IA-2	4.84239	10.3014		IA-2	4.84239	10.3014		Msp300	-5.4155	7.53315								CG6398	24.781	#N/A	PICK1	28.6571	12.8822			CG34126	18.3231	22	CG34126	30.5106	10
	CG6398	4.63116	1.8982		CG6398	4.63116	1.8982		Pkcdelta	-2.38632	1.7159							PICK1	4.84082	5.44287		PICK1	4.84082	5.44287		Acbp3	-5.41304	8.02821								Atg4b	24.7532	3.03124	Syt1	28.0305	5.24777			Rme-8	18.2408	23	Rme-8	2.42632	129
	Atg4b	4.62954	1.98042		Atg4b	4.62954	1.98042		mbo	-2.3778	1.56079							Syt1	4.80892	10.1699		Syt1	4.80892	10.1699		Zasp67	-5.35895	6.01268								Syt4	23.534	16.6986	CG17493	26.7639	4.22527			Lamtor1	18.0977	24	Lamtor1	8.05933	54
	Syt4	4.55667	1.43825		Syt4	4.55667	1.43825		HIPP1	-2.3411	1.55293							CG17493	4.74221	7.64057		CG17493	4.74221	7.64057		CG1910	-5.33963	8.98821								CG44247	22.4619	239.65	Scamp	24.8795	10.4705			Golgin104	17.9944	25	Golgin104	11.7617	34
	CG44247	4.48941	1.76536		CG44247	4.48941	1.76536		eEF1beta	-2.34087	1.96312							Scamp	4.63688	5.40315		Scamp	4.63688	5.40315		CG10417	-5.33101	8.43844								Cog2	21.8734	#N/A	Snx3	23.8988	15.7896			Snx3	15.7896	26	Snx3	23.8988	18
	Cog2	4.45111	1.54902		Cog2	4.45111	1.54902		Glys	-2.3105	1.79587							Snx3	4.57887	6.81625		Snx3	4.57887	6.81625		CG14207	-5.1943	3.39723								garz	20.4396	2.0502	Syb	23.3452	13.2812			Rnf11	14.0372	27	Rnf11	6.82495	64
	garz	4.35329	1.77786		garz	4.35329	1.77786		shot	-2.25592	1.47173							Syb	4.54505	9.11083		Syb	4.54505	9.11083		Smr	-4.97652	1.9736								Nhe3	20.2704	35.4565	CG6870	22.9175	#N/A			BORCS6	14.009	28	BORCS6	4.65549	85
	Nhe3	4.3413	2.14212		Nhe3	4.3413	2.14212		eIF3j	-2.25393	1.7428							CG6870	4.51838	8.03897		CG6870	4.51838	8.03897		Larp4B	-4.96956	6.99142								Syx13	20.0021	15.9453	Tmep	22.2794	#N/A			CG31729	13.9857	29	CG31729	8.27278	49
	Syx13	4.32208	2.14212		Syx13	4.32208	2.14212		LamC	-2.23401	1.77251							Tmep	4.47764	11.9288		Tmep	4.47764	11.9288		Decay	-4.93184	4.44379								nebu	18.4239	13.4535	SMC2	21.754	#N/A			CG1513	13.8789	30	CG1513	5.07765	77
	nebu	4.20351	1.88298		nebu	4.20351	1.88298		Nup358	-2.20941	1.53007							SMC2	4.44321	2.83756		SMC2	4.44321	2.83756		Hmbs	-4.87493	6.98752								CG34126	18.3231	30.5106	tbc	21.1843	#N/A			lt	13.8244	31	lt	2.29381	132
	CG34126	4.19559	2.41288		CG34126	4.19559	2.41288		grsm	-2.18801	1.76536							tbc	4.40492	6.10493		tbc	4.40492	6.10493		sm	-4.86535	10.1329								Rme-8	18.2408	2.42632	Syn	20.5107	#N/A			Sytalpha	13.7112	32	Sytalpha	6.81585	65
	Rme-8	4.1891	1.35865		Rme-8	4.1891	1.35865		cPges	-2.17015	1.78955							Syn	4.3583	7.20663		Syn	4.3583	7.20663		HIPP1	-4.81631	8.7324								Lamtor1	18.0977	8.05933	CG3662	20.1883	6.62273			Vps16A	13.4887	33	Vps16A	2.98352	111
	Lamtor1	4.17773	1.8982		Lamtor1	4.17773	1.8982		Veneno	-2.05281	1.89759							CG3662	4.33545	6.49307		CG3662	4.33545	6.49307		Top2	-4.70117	6.90306								Golgin104	17.9944	11.7617	CG1090	19.6238	#N/A			Syb	13.2812	34	Syb	23.3452	19
	Golgin104	4.16948	1.91599		Golgin104	4.16948	1.91599		Men-b	-2.02281	1.98042							CG1090	4.29453	9.46753		CG1090	4.29453	9.46753		qkr58E-1	-4.69716	8.8507								ClC-b	17.1485	#N/A	Sh	19.4223	#N/A			rg	13.0804	35	rg	4.26277	88
	ClC-b	4.10001	2.50856		ClC-b	4.10001	2.50856		Ald1	-2.01233	1.72732							Sh	4.27964	9.98338		Sh	4.27964	9.98338		CG44195	-4.65231	8.33343								Snx3	15.7896	23.8988	CG9368	19.3321	#N/A			PICK1	12.8822	36	PICK1	28.6571	14
	Snx3	3.98091	1.90117		Snx3	3.98091	1.90117		scrib	-1.96802	1.80029							CG9368	4.27293	8.7222		CG9368	4.27293	8.7222		CG9667	-4.58789	5.39182								Rnf11	14.0372	6.82495	Csp	18.0393	6.61964			Snap25	12.1043	37	Snap25	7.86146	56
	Rnf11	3.81118	2.14212		Rnf11	3.81118	2.14212		lig	-1.93612	1.3386							Csp	4.17307	8.1995		Csp	4.17307	8.1995		His4r	-4.55764	7.91486								BORCS6	14.009	4.65549	EMC7	17.1432	#N/A			Vamp7	11.4936	38	Vamp7	9.11597	45
	BORCS6	3.80828	2.14212		BORCS6	3.80828	2.14212		Nup214	-1.90493	1.98473							EMC7	4.09957	4.26145		EMC7	4.09957	4.26145		jbug	-4.53166	8.10918								CG31729	13.9857	8.27278	CG5850	17.0726	#N/A			Syt7	11.4118	39	Syt7	9.91616	40
	CG31729	3.80588	1.85815		CG31729	3.80588	1.85815		mask	-1.87777	1.77786							CG5850	4.09361	9.79946		CG5850	4.09361	9.79946		CG8149	-4.50676	8.33343								CG1513	13.8789	5.07765	Rab3-GEF	17.0322	3.69549			IA-2	10.6692	40	IA-2	28.6884	13
	CG1513	3.79483	1.78955		CG1513	3.79483	1.78955		Psi	-1.86207	1.43341							Rab3-GEF	4.09019	6.47716		Rab3-GEF	4.09019	6.47716		Bacc	-4.48332	9.46908								lt	13.8244	2.29381	w	16.7583	7.12586			Scamp	10.4705	41	Scamp	24.8795	17
	lt	3.78915	1.77786		lt	3.78915	1.77786		RpS19a	-1.85976	1.72044							w	4.0668	9.79946		w	4.0668	9.79946		Wnk	-4.4703	2.71695								Sytalpha	13.7112	6.81585	Syt4	16.6986	23.534			CG3652	10.4333	42	CG3652	7.4021	59
	Sytalpha	3.77728	1.91599		Sytalpha	3.77728	1.91599		Dif	-1.78671	2.00302							Syt4	4.06166	8.57689		Syt4	4.06166	8.57689		scrib	-4.46657	8.24924								Vps16A	13.4887	2.98352	CG13743	16.3717	#N/A			Fas2	10.2665	43	Fas2	2.1695	137
	Vps16A	3.75368	1.79071		Vps16A	3.75368	1.79071		CG9667	-1.78375	1.43825							CG13743	4.03313	7.24553		CG13743	4.03313	7.24553		CG6418	-4.41429	7.50475								Syb	13.2812	23.3452	Syx13	15.9453	20.0021			Hsl	10.0653	44	Hsl	4.68527	84
	Syb	3.73131	1.94935		Syb	3.73131	1.94935		Sf3b2	-1.7749	1.67339							Syx13	3.99506	5.38201		Syx13	3.99506	5.38201		Prp39	-4.41367	6.7225								rg	13.0804	4.26277	mtd	15.843	#N/A			Frq2	9.95082	45	Frq2	3.94589	92
	rg	3.70933	1.3334		rg	3.70933	1.3334		Mf	-1.74114	1.7903							mtd	3.98577	9.62512		mtd	3.98577	9.62512		CG44085	-4.39861	7.41977								PICK1	12.8822	28.6571	Rgk3	15.4115	#N/A			hook	9.69046	46	hook	4.14196	89
	PICK1	3.6873	1.98042		PICK1	3.6873	1.98042		mod	-1.73028	1.4768							Rgk3	3.94594	5.76798		Rgk3	3.94594	5.76798		Sin3A	-4.398	8.45619								spin	12.5613	#N/A	CG6707	14.995	42.8508			VAChT	9.46358	47	VAChT	62.5551	5
	spin	3.65092	2.17278		spin	3.65092	2.17278		Map205	-1.71424	1.84196							CG6707	3.90641	6.67397		CG6707	3.90641	6.67397		jv	-4.38205	8.66392								Snap25	12.1043	7.86146	Sytbeta	14.8998	#N/A			CG43693	9.33172	48	CG43693	4.35924	87
	Snap25	3.59745	1.98473		Snap25	3.59745	1.98473		Nup62	-1.6969	1.60891							Sytbeta	3.89722	8.49276		Sytbeta	3.89722	8.49276		Hcf	-4.36787	5.74364								CG7970	11.8947	#N/A	CG10804	14.6392	4.28009			Syx16	9.08284	49	Syx16	34.558	9
	CG7970	3.57225	1.32249		CG7970	3.57225	1.32249		by	-1.68372	1.3407							CG10804	3.87176	6.11218		CG10804	3.87176	6.11218		RpS10b	-4.36611	8.24322								NijA	11.831	#N/A	CG1909	14.5814	#N/A			ergic53	8.96977	50	ergic53	2.92134	115
	NijA	3.56451	1.98042		NijA	3.56451	1.98042		vig	-1.67765	1.8167							CG1909	3.86606	3.27914		CG1909	3.86606	3.27914		SmE	-4.28731	6.3343								Golgin84	11.7653	#N/A	CG6282	14.1965	#N/A			mv	8.92605	51	mv	6.53638	69
	Golgin84	3.55646	1.98042		Golgin84	3.55646	1.98042		Sps1	-1.67425	1.77818							CG6282	3.82746	4.37833		CG6282	3.82746	4.37833		htk	-4.27725	7.78605								Vamp7	11.4936	9.11597	CG17202	13.837	#N/A			BORCS7	8.73482	52	BORCS7	4.89967	81
	Vamp7	3.52276	1.78955		Vamp7	3.52276	1.78955		qkr58E-1	-1.65954	1.91599							CG17202	3.79046	6.87741		CG17202	3.79046	6.87741		Chro	-4.26307	6.49138								BicD	11.4529	#N/A	nebu	13.4535	18.4239			VGlut1	8.66212	53	VGlut1	177.493	2
	BicD	3.51764	1.89759		BicD	3.51764	1.89759		Taf4	-1.65252	1.4768							nebu	3.74991	6.40714		nebu	3.74991	6.40714		nocte	-4.24996	5.92364								Syt7	11.4118	9.91616	ine	13.4193	#N/A			htt	8.60031	54	htt	8.08102	53
	Syt7	3.51245	1.67339		Syt7	3.51245	1.67339		Zasp66	-1.64748	1.60891							ine	3.74623	6.74047		ine	3.74623	6.74047		bt	-4.21475	7.85304								Vps13B	11.344	#N/A	CG7600	13.3871	6.85438			Pex23	8.30176	55	Pex23	9.71878	41
	Vps13B	3.50385	1.91599		Vps13B	3.50385	1.91599		Rnp4F	-1.60984	1.35865							CG7600	3.74277	10.8625		CG7600	3.74277	10.8625		zormin	-4.20234	3.46145								IA-2	10.6692	28.6884	Nckx30C	13.3739	6.00391			Vps20	7.62308	56	Vps20	5.43446	74
	IA-2	3.41538	2.14212		IA-2	3.41538	2.14212		hebe	-1.6085	1.57429							Nckx30C	3.74135	5.49435		Nckx30C	3.74135	5.49435		brm	-4.20161	7.41977								Scamp	10.4705	24.8795	CG12531	13.3683	6.24489			MESK2	7.27153	57	MESK2	2.77776	118
	Scamp	3.38826	1.80029		Scamp	3.38826	1.80029		CG11550	-1.59889	1.43734							CG12531	3.74074	9.79946		CG12531	3.74074	9.79946		Svil	-4.15382	8.9848								CG3652	10.4333	7.4021	rb	13.2663	#N/A			CG1486	7.21498	58	CG1486	2.93793	113
	CG3652	3.38313	1.89368		CG3652	3.38313	1.89368		nocte	-1.58861	1.49805							rb	3.72969	9.33893		rb	3.72969	9.33893		CtBP	-4.13925	8.45795								Fas2	10.2665	2.1695	st	12.8377	#N/A			ZnT35C	7.1367	59	ZnT35C	5.15696	76
	Fas2	3.35987	1.7903		Fas2	3.35987	1.7903		Brr2	-1.58094	1.47663							st	3.68232	8.24719		st	3.68232	8.24719		ens	-4.13716	7.18447								Hsl	10.0653	4.68527	CG13077	12.7267	4.9389			w	7.12586	60	w	16.7583	23
	Hsl	3.33131	1.98042		Hsl	3.33131	1.98042		fln	-1.57514	1.45719							CG13077	3.66978	5.52081		CG13077	3.66978	5.52081		woc	-4.13064	10.1241								Frq2	9.95082	3.94589	Dap160	12.4142	#N/A			Dysb	6.94182	61	Dysb	3.84161	96
	Frq2	3.31481	1.60891		Frq2	3.31481	1.60891		CG1674	-1.57192	1.35581							Dap160	3.63392	8.66392		Dap160	3.63392	8.66392		nonA	-4.1183	7.68741								hook	9.69046	4.14196	Vps35	12.3341	5.88555			Rab8	6.91081	62	Rab8	3.63045	97
	hook	3.27657	1.729		hook	3.27657	1.729		CG14480	-1.53409	1.43825							Vps35	3.62458	6.58384		Vps35	3.62458	6.58384		NAT1	-4.09837	7.25688								VAChT	9.46358	62.5551	Golgin104	11.7617	17.9944			c11.1	6.86095	63	c11.1	3.5637	99
	VAChT	3.24239	1.66038		VAChT	3.24239	1.66038		nop5	-1.52487	1.82452							Golgin104	3.55603	8.06756		Golgin104	3.55603	8.06756		indra-PB	-4.09021	6.89827								CG43693	9.33172	4.35924	CG7785	11.5041	3.30606			CG7600	6.85438	64	CG7600	13.3871	29
	CG43693	3.22214	2.41288		CG43693	3.22214	2.41288		tyf	-1.5229	2.18934							CG7785	3.52408	8.41736		CG7785	3.52408	8.41736		cno	-4.08794	4.93034								Atg17	9.22199	#N/A	RhoGAP68F	11.3324	#N/A			Snapin	6.73332	65	Snapin	8.02916	55
	Atg17	3.20508	1.31669		Atg17	3.20508	1.31669		AOX1	-1.52085	1.60532							RhoGAP68F	3.50238	6.76924		RhoGAP68F	3.50238	6.76924		cg	-4.0871	8.24322								cue	9.18893	#N/A	CG17560	10.9707	#N/A			Tret1	6.69363	66	Tret1	3.49905	102
	cue	3.1999	1.97412		cue	3.1999	1.97412		RPA1	-1.50811	1.57584							CG17560	3.45558	7.65021		CG17560	3.45558	7.65021		Mical	-4.04807	5.68477								Syx16	9.08284	34.558	Stt3B	10.9518	#N/A			CG3662	6.62273	67	CG3662	20.1883	20
	Syx16	3.18314	1.70865		Syx16	3.18314	1.70865		CG44245	-1.50433	1.69216							Stt3B	3.4531	9.79946		Stt3B	3.4531	9.79946		Patronin	-4.04022	4.71185								Iml1	9.03944	#N/A	Hrs	10.9178	#N/A			Csp	6.61964	68	Csp	18.0393	21
	Iml1	3.17623	1.50032		Iml1	3.17623	1.50032		Cpsf5	-1.48556	1.46396							Hrs	3.44861	6.5211		Hrs	3.44861	6.5211		caz	-4.00017	7.90228								ergic53	8.96977	2.92134	Vps8	10.6093	#N/A			Syx7	6.53232	69	Syx7	8.1352	52
	ergic53	3.16507	1.78302		ergic53	3.16507	1.78302		Patj	-1.45124	1.43825							Vps8	3.40725	6.92429		Vps8	3.40725	6.92429		how	-4.00016	7.53315								mv	8.92605	6.53638	CG17660	10.6001	4.01721			Rab32	6.31817	70	Rab32	7.40437	58
	mv	3.15802	1.50736		mv	3.15802	1.50736		CG14712	-1.43193	1.89221							CG17660	3.406	6.02047		CG17660	3.406	6.02047		fln	-3.92829	7.60362								BORCS7	8.73482	4.89967	Sfxn2	10.5885	#N/A			CG12531	6.24489	71	CG12531	13.3683	31
	BORCS7	3.12678	1.76146		BORCS7	3.12678	1.76146		RanGAP	-1.42376	1.39587							Sfxn2	3.40442	4.68185		Sfxn2	3.40442	4.68185		CG31104	-3.90563	9.09877								VGlut1	8.66212	177.493	CG17598	10.4341	45.8795			CG4199	6.0613	72	CG4199	2.1289	139
	VGlut1	3.11472	1.56016		VGlut1	3.11472	1.56016		D1	-1.41341	1.61858							CG17598	3.38323	8.80263		CG17598	3.38323	8.80263		CG7054	-3.90332	5.94815								Nrx-IV	8.63518	#N/A	Ykt6	10.3242	4.86714			Nckx30C	6.00391	73	Nckx30C	13.3739	30
	Nrx-IV	3.11023	1.54389		Nrx-IV	3.11023	1.54389		BEAF-32	-1.3913	1.77786							Ykt6	3.36795	6.27383		Ykt6	3.36795	6.27383		Ciz1	-3.90168	8.44821								htt	8.60031	8.08102	bw	9.98478	4.57063			CG4658	5.99549	74	CG4658	3.27563	106
	htt	3.10439	1.45719		htt	3.10439	1.45719		pzg	-1.36819	1.74005							bw	3.31973	7.52103		bw	3.31973	7.52103		CG5023	-3.8913	9.1564								Syx8	8.5451	#N/A	Syt7	9.91616	11.4118			Vps35	5.88555	75	Vps35	12.3341	33
	Syx8	3.0951	1.91599		Syx8	3.0951	1.91599		Zasp67	-1.36441	1.60217							Syt7	3.30978	9.489		Syt7	3.30978	9.489		Nup50	-3.88725	9.98338								GCC185	8.49291	#N/A	CG1951	9.82344	#N/A			Usp32	5.84721	76	Usp32	3.88137	94
	GCC185	3.08626	1.60665		GCC185	3.08626	1.60665		Ars2	-1.35978	1.5075							CG1951	3.29623	7.02409		CG1951	3.29623	7.02409		CG1246	-3.87627	6.76072								p115	8.40083	#N/A	Pex23	9.71878	8.30176			Nep3	5.60087	77	Nep3	8.20405	50
	p115	3.07053	2.40863		p115	3.07053	2.40863		Taldo	-1.3511	1.98042							Pex23	3.28078	6.68544		Pex23	3.28078	6.68544		REG	-3.8758	7.99022								Tbc1d8-9	8.37696	#N/A	Syx1A	9.68264	2.88766			TBC1D23	5.59894	78	TBC1D23	6.96766	61
	Tbc1d8-9	3.06643	2.41288		Tbc1d8-9	3.06643	2.41288		osi	-1.34399	1.77786							Syx1A	3.2754	8.61651		Syx1A	3.2754	8.61651		TpnC73F	-3.87184	7.11719								Pex11ab	8.3168	#N/A	CG33090	9.63477	2.3751			Wwox	5.56985	79	Wwox	8.91206	48
	Pex11ab	3.05603	1.90904		Pex11ab	3.05603	1.90904		Sdb	-1.34289	2.08422							CG33090	3.26825	4.64627		CG33090	3.26825	4.64627		Ars2	-3.84902	7.10286								Pex23	8.30176	9.71878	Eps-15	9.46111	#N/A			Vps26	5.43815	80	Vps26	30.5037	11
	Pex23	3.05342	1.31536		Pex23	3.05342	1.31536		Nup50	-1.30439	1.99835							Eps-15	3.24201	9.91907		Eps-15	3.24201	9.91907		kis	-3.83099	5.31739								CG15210	8.02077	#N/A	Dscam1	9.31078	#N/A			CG12773	5.40107	81	CG12773	8.98334	46
	CG15210	3.00374	1.82613		CG15210	3.00374	1.82613		EndoGI	-1.30267	1.88397							Dscam1	3.2189	2.31403		Dscam1	3.2189	2.31403		IRSp53	-3.79808	4.79348								Vps20	7.62308	5.43446	CG6184	9.23896	#N/A			Syx6	5.37664	82	Syx6	8.14587	51
	Vps20	2.93037	1.52559		Vps20	2.93037	1.52559		mor	-1.29521	1.31536							CG6184	3.20773	4.49517		CG6184	3.20773	4.49517		Jupiter	-3.73029	7.31074								MESK2	7.27153	2.77776	mon2	9.19533	34.3938			numb	5.34071	83	numb	6.80308	66
	MESK2	2.86226	1.98042		MESK2	2.86226	1.98042		caz	-1.26414	1.64721							mon2	3.2009	6.75351		mon2	3.2009	6.75351		Usp10	-3.72933	5.97305								Glug	7.22119	#N/A	CG33506	9.18401	#N/A			Syt1	5.24777	84	Syt1	28.0305	15
	Glug	2.85224	1.90747		Glug	2.85224	1.90747		Drep2	-1.25294	1.53007							CG33506	3.19912	9.42352		CG33506	3.19912	9.42352		Slik	-3.72256	3.6034								CG1486	7.21498	2.93793	Vamp7	9.11597	11.4936			MSBP	5.22542	85	MSBP	2.07695	141
	CG1486	2.85099	1.37698		CG1486	2.85099	1.37698		Hcf	-1.23069	1.59392							Vamp7	3.1884	6.7225		Vamp7	3.1884	6.7225		eIF6	-3.708	5.27826								Sema1b	7.18208	#N/A	CG12773	8.98334	5.40107			CG43066	5.21753	86	CG43066	8.95911	47
	Sema1b	2.8444	1.94935		Sema1b	2.8444	1.94935		Cp190	-1.22999	1.56079							CG12773	3.16725	6.87741		CG12773	3.16725	6.87741		Nuak	-3.69151	4.7433								LpR1	7.16875	#N/A	CG43066	8.95911	5.21753			ICA69	5.14639	87	ICA69	3.13923	108
	LpR1	2.84172	1.98473		LpR1	2.84172	1.98473		CG11267	-1.22671	1.80029							CG43066	3.16336	7.48959		CG43066	3.16336	7.48959		Map205	-3.69007	6.60701								ZnT35C	7.1367	5.15696	Wwox	8.91206	5.56985			ClC-c	5.00956	88	ClC-c	4.85776	82
	ZnT35C	2.83526	1.73172		ZnT35C	2.83526	1.73172		CtBP	-1.22389	1.44956							Wwox	3.15576	2.67489		Wwox	3.15576	2.67489		Bap111	-3.68135	9.25847								w	7.12586	16.7583	Cnx99A	8.59875	#N/A			CG13077	4.9389	89	CG13077	12.7267	32
	w	2.83306	1.98042		w	2.83306	1.98042		CG10731	-1.21981	1.65135							Cnx99A	3.10413	9.10567		Cnx99A	3.10413	9.10567		TpnC4	-3.66957	6.51002								Mdr50	7.01614	#N/A	CenB1A	8.4973	#N/A			mgl	4.92446	90	mgl	3.86983	95
	Mdr50	2.81068	1.60891		Mdr50	2.83306	1.98042		CG17715	-1.21824	1.77952							CenB1A	3.087	7.80437		CenB1A	3.087	7.80437		CG2681	-3.65037	6.71788								Dysb	6.94182	3.84161	CG6495	8.4747	#N/A			Wdfy2	4.88893	91	Wdfy2	2.48442	125
	Dysb	2.79531	1.59743		Dysb	2.81068	1.60891		CG43897	-1.21471	1.36504							CG6495	3.08316	6.73891		CG6495	3.08316	6.73891		mor	-3.65006	9.79946								Rab8	6.91081	3.63045	CG31729	8.27278	13.9857			Ykt6	4.86714	92	Ykt6	10.3242	38
	Rab8	2.78886	1.97858		Rab8	2.79531	1.59743		Sf3b1	-1.21309	1.60665							CG31729	3.04837	8.79818		CG31729	3.04837	8.79818		sordd1	-3.61658	3.2614								Piezo	6.87722	#N/A	Nep3	8.20405	5.60087			red	4.74032	93	red	2.69698	119
	Piezo	2.78183	2.41288		Piezo	2.78886	1.97858		Sf3a1	-1.20439	1.31878							Nep3	3.03634	6.19464		Nep3	3.03634	6.19464		Fim	-3.61497	6.98665								c11.1	6.86095	3.5637	Syx6	8.14587	5.37664			CG31140	4.63802	94	CG31140	3.52223	100
	c11.1	2.77841	1.45719		c11.1	2.78183	2.41288		Bacc	-1.19761	1.37042							Syx6	3.02607	7.19865		Syx6	3.02607	7.19865		Nlp	-3.60977	9.79946								CG7600	6.85438	13.3871	Syx7	8.1352	6.53232			Pi4KIIalpha	4.62676	95	Pi4KIIalpha	3.4511	104
	CG7600	2.77703	1.60983		CG7600	2.77841	1.45719		CG1737	-1.18648	1.7159							Syx7	3.02418	5.81984		Syx7	3.02418	5.81984		CG14712	-3.60448	5.99505								Snapin	6.73332	8.02916	jef	8.12042	#N/A			bw	4.57063	96	bw	9.98478	39
	Snapin	2.75132	1.59504		Snapin	2.77703	1.60983		Pep	-1.1809	1.5276							jef	3.02155	7.13173		jef	3.02155	7.13173		BEAF-32	-3.57194	8.61651								Tret1	6.69363	3.49905	CG12024	8.08584	#N/A			Spase25	4.52085	97	Spase25	3.48956	103
	Tret1	2.74279	1.98042		Tret1	2.75132	1.59504		zormin	-1.1798	1.63428							CG12024	3.0154	6.02572		CG12024	3.0154	6.02572		tral	-3.55054	7.74004								CG3662	6.62273	20.1883	htt	8.08102	8.60031			mew	4.44051	98	mew	2.55498	122
	CG3662	2.72743	1.77818		CG3662	2.74279	1.98042		CG10417	-1.17917	1.68618							htt	3.01454	6.47175		htt	3.01454	6.47175		Papss	-3.54933	4.75086								Csp	6.61964	18.0393	Hip14	8.0691	#N/A			Vha100-1	4.43452	99	Vha100-1	7.70986	57
	Csp	2.72675	2.50856		Csp	2.72743	1.77818		Dsp1	-1.17738	1.91599							Hip14	3.01241	8.42679		Hip14	3.01241	8.42679		Sdb	-3.54424	4.25538								Syx7	6.53232	8.1352	Lamtor1	8.05933	18.0977			wdp	4.35306	100	wdp	2.57069	121
	Syx7	2.70759	2.08681		Syx7	2.72675	2.50856		how	-1.16244	1.3687							Lamtor1	3.01066	7.92917		Lamtor1	3.01066	7.92917		eEF1delta	-3.52661	6.60701								Gli	6.38169	#N/A	Snapin	8.02916	6.73332			CG10804	4.28009	101	CG10804	14.6392	27
	Gli	2.67394	1.46048		Gli	2.70759	2.08681		Nup153	-1.15696	1.54389							Snapin	3.00525	5.47298		Snapin	3.00525	5.47298		Marc	-3.51247	4.41508								fab1	6.37245	#N/A	kairos	7.99495	#N/A			Arfip	4.26155	102	Arfip	6.29893	71
	fab1	2.67185	1.52707		fab1	2.67394	1.46048		Actn	-1.10975	1.31878							kairos	2.99909	4.71185		kairos	2.99909	4.71185		Cdc5	-3.50695	8.02821								Rab32	6.31817	7.40437	Snap25	7.86146	12.1043			CG1695	4.22696	103	CG1695	104.826	3
	Rab32	2.65951	2.17278		Rab32	2.67185	1.52707		mip120	-1.09517	1.76668							Snap25	2.9748	6.15451		Snap25	2.9748	6.15451		spoon	-3.48505	7.24581								Mul1	6.25926	#N/A	Vha100-1	7.70986	4.43452			CG17493	4.22527	104	CG17493	26.7639	16
	Mul1	2.64599	1.50322		Mul1	2.65951	2.17278		htk	-1.09036	1.32216							Vha100-1	2.94671	5.74069		Vha100-1	2.94671	5.74069		mip120	-3.48364	4.73882								CG12531	6.24489	13.3683	HPS4	7.56489	#N/A			CD98hc	4.21671	105	CD98hc	2.23149	136
	CG12531	2.64268	1.91599		CG12531	2.64599	1.50322		cg	-1.08793	1.78607							HPS4	2.91932	7.88214		HPS4	2.91932	7.88214		Patj	-3.48313	11.9288								mio	6.21091	#N/A	CG14971	7.48734	#N/A			Wdr20	4.21526	106	Wdr20	6.35792	70
	mio	2.6348	1.8982		mio	2.64268	1.91599		Sin3A	-1.08228	1.67339							CG14971	2.90445	6.81405		CG14971	2.90445	6.81405		Spf45	-3.48123	7.67988								CG5439	6.12245	#N/A	ChAT	7.40798	#N/A			if	4.20056	107	if	2.28673	133
	CG5439	2.61411	2.18328		CG5439	2.6348	1.8982		CG1910	-1.05895	1.78302							ChAT	2.88908	9.79946		ChAT	2.88908	9.79946		sls	-3.46974	5.12855								CG4199	6.0613	2.1289	Rab32	7.40437	6.31817			Ctl1	4.18967	108	Ctl1	5.01325	78
	CG4199	2.59963	1.44956		CG4199	2.61411	2.18328		CG8728	-1.04604	1.54389							Rab32	2.88838	11.0229		Rab32	2.88838	11.0229		D1	-3.46186	6.5334								Nckx30C	6.00391	13.3739	CG3652	7.4021	10.4333			Gos28	4.15667	109	Gos28	2.96149	112
	Nckx30C	2.5859	1.61858		Nckx30C	2.59963	1.44956		CG8729	-1.02949	1.55293							CG3652	2.88793	6.16735		CG3652	2.88793	6.16735		sals	-3.4554	7.11719								CG4658	5.99549	3.27563	Golgin97	7.27489	#N/A			Snx16	4.10163	110	Snx16	4.0404	91
	CG4658	2.58388	1.45012		CG4658	2.5859	1.61858		CG8730	-1.01792	1.78955							Golgin97	2.86293	6.68824		Golgin97	2.86293	6.68824		PIP82	-3.43621	7.33474								Vps35	5.88555	12.3341	Vmat	7.25277	2.40543			CG17660	4.01721	111	CG17660	10.6001	36
	Vps35	2.55718	1.41109		Vps35	2.58388	1.45012		CG8731	-1.01702	1.80029							Vmat	2.85853	6.87972		Vmat	2.85853	6.87972		Gug	-3.42993	7.24659								Usp32	5.84721	3.88137	Ost48	7.05501	#N/A			Rbcn-3B	3.82736	112	Rbcn-3B	5.79006	72
	Usp32	2.54775	1.4768		Usp32	2.55718	1.41109											Ost48	2.81865	11.6293		Ost48	2.81865	11.6293		CG3630	-3.41983	8.42139								PRL-1	5.82602	#N/A	TBC1D23	6.96766	5.59894			unc-104	3.76329	113	unc-104	3.34863	105
	PRL-1	2.54251	1.60891		PRL-1	2.54775	1.4768											TBC1D23	2.80067	7.57268		TBC1D23	2.80067	7.57268		EndoGI	-3.41439	8.85645								nudE	5.7771	#N/A	retm	6.94738	#N/A			Rab3-GEF	3.69549	114	Rab3-GEF	17.0322	22
	nudE	2.53035	1.91599		nudE	2.54251	1.60891											retm	2.79647	7.88456		retm	2.79647	7.88456		ps	-3.4137	9.09656								RyR	5.72643	#N/A	Tomosyn	6.88188	2.24955			Hk	3.49514	115	Hk	2.87554	116
	RyR	2.51764	1.78955		RyR	2.53035	1.91599											Tomosyn	2.7828	9.75317		Tomosyn	2.7828	9.75317		wupA	-3.39901	5.64524								jp	5.66632	#N/A	Golgin245	6.8788	42.3916			didum	3.44447	116	didum	4.80816	83
	jp	2.50241	1.46396		jp	2.51764	1.78955											Golgin245	2.78216	7.58557		Golgin245	2.78216	7.58557		Galm1	-3.39897	5.69663								jus	5.64234	#N/A	CG32944	6.83364	#N/A			hrm	3.33111	117	hrm	2.46779	127
	jus	2.49629	1.78955		jus	2.50241	1.46396											CG32944	2.77265	5.29459		CG32944	2.77265	5.29459		Trm1	-3.39807	6.68824								Nep3	5.60087	8.20405	Rnf11	6.82495	14.0372			CG7785	3.30606	118	CG7785	11.5041	35
	Nep3	2.48565	1.69216		Nep3	2.49629	1.78955											Rnf11	2.77082	5.47566		Rnf11	2.77082	5.47566		CG1737	-3.39385	6.7225								TBC1D23	5.59894	6.96766	Sytalpha	6.81585	13.7112			path	3.27161	119	path	2.44817	128
	TBC1D23	2.48515	1.78955		TBC1D23	2.48565	1.69216											Sytalpha	2.76889	8.1981		Sytalpha	2.76889	8.1981		Top3beta	-3.37495	4.38239								Wwox	5.56985	8.91206	numb	6.80308	5.34071			Sec22	3.17846	120	Sec22	2.02322	144
	Wwox	2.47764	2.14212		Wwox	2.48515	1.78955											numb	2.76619	8.8507		numb	2.76619	8.8507		Nup62	-3.36056	6.31255								Vps26	5.43815	30.5037	ND-B17	6.76827	#N/A			ATP8A	3.16066	121	ATP8A	2.92541	114
	Vps26	2.44312	1.55293		Vps26	2.47764	2.14212											ND-B17	2.75879	5.89888		ND-B17	2.75879	5.89888		Zn72D	-3.33611	3.67944								CG12773	5.40107	8.98334	CG13248	6.70642	#N/A			Dg	3.06226	122	Dg	2.47789	126
	CG12773	2.43324	1.46396		CG12773	2.44312	1.55293											CG13248	2.74554	7.16678		CG13248	2.74554	7.16678		Not3	-3.31889	7.3457								Syx6	5.37664	8.14587	cv-d	6.6315	#N/A			Rbcn-3A	3.02344	123	Rbcn-3A	4.98555	79
	Syx6	2.42671	1.8167		Syx6	2.43324	1.46396											cv-d	2.72934	4.3003		cv-d	2.72934	4.3003		vig	-3.31808	2.96275								CNT2	5.37031	#N/A	syd	6.62482	198.215			Ocrl	3.02261	124	Ocrl	2.67949	120
	CNT2	2.425	1.38282		CNT2	2.42671	1.8167											syd	2.72788	6.35864		syd	2.72788	6.35864		Larp7	-3.30633	4.5263								numb	5.34071	6.80308	car	6.54801	26.37			Past1	2.94531	125	Past1	2.82954	117
	numb	2.41703	1.60891		numb	2.425	1.38282											car	2.71106	7.352		car	2.71106	7.352		cora	-3.30158	8.04851								mGluR	5.29088	#N/A	mv	6.53638	8.92605			Orp8	2.90696	126	Orp8	2.06204	142
	mGluR	2.40351	1.67339		mGluR	2.41703	1.60891											mv	2.70849	8.43155		mv	2.70849	8.43155		ldbr	-3.3006	3.52528								Vps33B	5.26093	#N/A	CG4953	6.52122	#N/A			Syx1A	2.88766	127	Syx1A	9.68264	42
	Vps33B	2.39532	1.37669		Vps33B	2.40351	1.67339											CG4953	2.70514	5.66455		CG4953	2.70514	5.66455		tyf	-3.29235	4.60849								Syt1	5.24777	28.0305	fid	6.49463	#N/A			Cyp9b2	2.76303	128	Cyp9b2	2.37851	130
	Syt1	2.3917	1.96312		Syt1	2.39532	1.37669											fid	2.69925	9.10567		fid	2.69925	9.10567		Myo10A	-3.28437	3.69282								MSBP	5.22542	2.07695	Wdr20	6.35792	4.21526			OstDelta	2.75569	129	OstDelta	4.05573	90
	MSBP	2.38555	2.41288		MSBP	2.3917	1.96312											Wdr20	2.66856	7.05518		Wdr20	2.66856	7.05518		by	-3.2765	7.36713								CG43066	5.21753	8.95911	Arfip	6.29893	4.26155			mys	2.74671	130	mys	2.5221	123
	CG43066	2.38337	1.98042		CG43066	2.38555	2.41288											Arfip	2.65511	5.35737		Arfip	2.65511	5.35737		Nasp	-3.25876	7.46179								CG33096	5.19893	#N/A	Sap47	6.26711	#N/A			nrv2	2.64517	131	nrv2	2.13746	138
	CG33096	2.37821	1.7903		CG33096	2.38337	1.98042											Sap47	2.6478	5.90504		Sap47	2.6478	5.90504		FoxK	-3.25699	6.64247								Tmf	5.18135	#N/A	CG5554	6.23567	#N/A			Akap200	2.591	132	Akap200	2.25223	135
	Tmf	2.37333	1.54818		Tmf	2.37821	1.7903											CG5554	2.64054	8.69451		CG5554	2.64054	8.69451		CG12065	-3.2407	5.63552								ICA69	5.14639	3.13923	CG5021	6.19275	#N/A			Sec8	2.56082	133	Sec8	2.00698	145
	ICA69	2.36356	1.96388		ICA69	2.37333	1.54818											CG5021	2.63058	3.26455		CG5021	2.63058	3.26455		Rcd1	-3.24066	7.64533								ClC-c	5.00956	4.85776	unc-13	6.16516	#N/A			Vmat	2.40543	134	Vmat	7.25277	60
	ClC-c	2.32468	1.7159		ClC-c	2.36356	1.96388											unc-13	2.62414	9.37572		unc-13	2.62414	9.37572		mdlc	-3.23092	6.01988								CG13077	4.9389	12.7267	spir	5.98981	#N/A			Crag	2.38565	135	Crag	5.19555	75
	CG13077	2.30419	1.70356		CG13077	2.32468	1.7159											spir	2.58251	9.03122		spir	2.58251	9.03122		CG15356	-3.2305	6.5716								mgl	4.92446	3.86983	Kr-h2	5.95692	#N/A			CG33090	2.3751	136	CG33090	9.63477	43
	mgl	2.29996	1.52451		mgl	2.30419	1.70356											Kr-h2	2.57457	4.5263		Kr-h2	2.57457	4.5263		4E-T	-3.22731	6.09058								Wdfy2	4.88893	2.48442	gammaSnap1	5.79367	#N/A			Rab1	2.36771	137	Rab1	2.10767	140
	Wdfy2	2.28952	1.48462		Wdfy2	2.29996	1.52451											gammaSnap1	2.53448	6.19441		gammaSnap1	2.53448	6.19441		CG8834	-3.22668	5.25146								Ykt6	4.86714	10.3242	Rbcn-3B	5.79006	3.82736			stnB	2.31108	138	stnB	3.5684	98
	Ykt6	2.28307	2.02515		Ykt6	2.28952	1.48462											Rbcn-3B	2.53358	10.1329		Rbcn-3B	2.53358	10.1329		Nup44A	-3.22071	6.08087								Rer1	4.86437	#N/A	CG31064	5.76278	53.1851			Tomosyn	2.24955	139	Tomosyn	6.88188	62
	Rer1	2.28225	1.87904		Rer1	2.28307	2.02515											CG31064	2.52677	9.46753		CG31064	2.52677	9.46753		ZAP3	-3.2145	6.57162								mmd	4.81979	#N/A	CG8500	5.6372	#N/A			NTPase	2.24275	140	NTPase	2.50223	124
	mmd	2.26897	1.7302		mmd	2.28225	1.87904											CG8500	2.49498	6.01268		CG8500	2.49498	6.01268		Bap170	-3.21153	8.14398								Klc	4.79477	#N/A	CG32590	5.50861	#N/A			Snap24	2.1823	141	Snap24	2.25237	134
	Klc	2.26146	1.97249		Klc	2.26897	1.7302											CG32590	2.46169	7.5062		CG32590	2.46169	7.5062		Uba2	-3.18591	5.77661								red	4.74032	2.69698	CG18507	5.48167	#N/A			CG11396	2.09715	142	CG11396	3.91013	93
	red	2.24499	1.69231		red	2.26146	1.97249											CG18507	2.45462	6.42863		CG18507	2.45462	6.42863		Cdep	-3.1674	8.73651								CG31140	4.63802	3.52223	CG6959	5.46618	#N/A			CG32544	2.06802	143	CG32544	3.18355	107
	CG31140	2.21351	2.50856		CG31140	2.24499	1.69231											CG6959	2.45053	5.79161		CG6959	2.45053	5.79161		Rnp4F	-3.16579	5.32042								Pi4KIIalpha	4.62676	3.4511	loaf	5.45589	#N/A			trc	2.06061	144	trc	3.50776	101
	Pi4KIIalpha	2.21	1.98042		Pi4KIIalpha	2.21351	2.50856											loaf	2.44781	7.77054		loaf	2.44781	7.77054		eIF4EHP	-3.1642	6.12229								Cog1	4.62095	#N/A	Vps20	5.43446	7.62308			Trs31	2.05656	145	Trs31	2.29394	131
	Cog1	2.20819	1.74933		Cog1	2.21	1.98042											Vps20	2.44214	4.30676		Vps20	2.44214	4.30676		larp	-3.1351	6.23744								CG40006	4.58864	#N/A	CG34109	5.21648	#N/A
	CG40006	2.19807	1.30656		CG40006	2.20819	1.74933											CG34109	2.38308	4.54013		CG34109	2.38308	4.54013		CG8086	-3.13439	6.61151								bw	4.57063	9.98478	Crag	5.19555	2.38565
	bw	2.19239	1.90117		bw	2.19807	1.30656											Crag	2.37728	7.00585		Crag	2.37728	7.00585		Dlg5	-3.13262	7.57994								GM130	4.55621	#N/A	CG3408	5.18244	#N/A
	GM130	2.18784	1.88397		GM130	2.19239	1.90117											CG3408	2.37363	4.43841		CG3408	2.37363	4.43841		mahe	-3.12538	4.19434								CG2224	4.53241	#N/A	ZnT35C	5.15696	7.1367
	CG2224	2.18028	1.77186		CG2224	2.18784	1.88397											ZnT35C	2.36652	4.03982		ZnT35C	2.36652	4.03982		fs(1)h	-3.11694	6.50009								Spase25	4.52085	3.48956	CG1513	5.07765	13.8789
	Spase25	2.17659	1.43825		Spase25	2.18028	1.77186											CG1513	2.34416	3.90297		CG1513	2.34416	3.90297		Edc3	-3.07025	6.44186								sp3	4.45586	#N/A	Pdzd8	5.02792	#N/A
	sp3	2.15571	1.42036		sp3	2.17659	1.43825											Pdzd8	2.32996	5.17186		Pdzd8	2.32996	5.17186		san	-3.06239	6.31619								CG6834	4.45581	#N/A	Ctl1	5.01325	4.18967
	CG6834	2.15569	1.98473		CG6834	2.15571	1.42036											Ctl1	2.32575	7.73309		Ctl1	2.32575	7.73309		Nab2	-3.06078	5.59261								mew	4.44051	2.55498	Rab26	5.00539	#N/A
	mew	2.15073	1.59439		mew	2.15569	1.98473											Rab26	2.32348	5.86953		Rab26	2.32348	5.86953		Phax	-3.05352	7.31074								Vha100-1	4.43452	7.70986	Rbcn-3A	4.98555	3.02344
	Vha100-1	2.14878	1.38282		Vha100-1	2.15073	1.59439											Rbcn-3A	2.31775	9.22894		Rbcn-3A	2.31775	9.22894		grh	-3.05318	5.9572								CG5916	4.43026	#N/A	CG31673	4.98213	#N/A
	CG5916	2.14739	2.18261		CG5916	2.14878	1.38282											CG31673	2.31676	5.15836		CG31673	2.31676	5.15836		hfp	-3.05092	7.38498								CG14232	4.3565	#N/A	CG5149	4.98123	#N/A
	CG14232	2.12317	1.7903		CG14232	2.14739	2.18261											CG5149	2.3165	4.75596		CG5149	2.3165	4.75596		east	-3.04695	4.97716								wdp	4.35306	2.57069	Rab3	4.96417	#N/A
	wdp	2.12203	1.78302		wdp	2.12317	1.7903											Rab3	2.31155	8.8032		Rab3	2.31155	8.8032		Rtf1	-3.04644	6.21185								CG2930	4.33173	#N/A	dor	4.91223	28.1216
	CG2930	2.11494	1.98042		CG2930	2.12203	1.78302											dor	2.29638	3.9732		dor	2.29638	3.9732		Hrb98DE	-3.04107	6.45113								Wdr24	4.31151	#N/A	BORCS7	4.89967	8.73482
	Wdr24	2.10819	1.69216		Wdr24	2.11494	1.98042											BORCS7	2.29269	7.33267		BORCS7	2.29269	7.33267		Men-b	-3.03023	9.62512								CG10132	4.29721	#N/A	mRpL37	4.88799	#N/A
	CG10132	2.1034	1.77186		CG10132	2.10819	1.69216											mRpL37	2.28924	7.17076		mRpL37	2.28924	7.17076		Sf3b6	-3.0261	6.91135								CG10804	4.28009	14.6392	Rab11	4.86779	#N/A
	CG10804	2.09764	1.77786		CG10804	2.1034	1.77186											Rab11	2.28327	3.91183		Rab11	2.28327	3.91183		HmgZ	-3.02524	4.72426								Arfip	4.26155	6.29893	ClC-c	4.85776	5.00956
	Arfip	2.09138	2.17278		Arfip	2.09764	1.77786											ClC-c	2.28029	7.41106		ClC-c	2.28029	7.41106		stwl	-3.01527	6.00282								CG1695	4.22696	104.826	CG7806	4.80882	#N/A
	CG1695	2.07962	1.425		CG1695	2.09138	2.17278											CG7806	2.26568	5.68583		CG7806	2.26568	5.68583		Sf3b2	-3.0134	5.75001								CG17493	4.22527	26.7639	didum	4.80816	3.44447
	CG17493	2.07904	1.91599		CG17493	2.07962	1.425											didum	2.26549	6.15408		didum	2.26549	6.15408		Zasp66	-3.00174	7.13092								CD98hc	4.21671	2.23149	Mtmr6	4.75069	#N/A
	CD98hc	2.07612	1.76536		CD98hc	2.07904	1.91599											Mtmr6	2.24814	7.60362		Mtmr6	2.24814	7.60362		CG33521	-2.99885	5.40315								Wdr20	4.21526	6.35792	Ack-like	4.7269	#N/A
	Wdr20	2.07562	1.7159		Wdr20	2.07612	1.76536											Ack-like	2.24089	6.35864		Ack-like	2.24089	6.35864		CrebB	-2.9926	7.50475								CG42271	4.21488	#N/A	Orco	4.69285	#N/A
	CG42271	2.07549	1.90313		CG42271	2.07562	1.7159											Orco	2.23046	6.24915		Orco	2.23046	6.24915		CG6106	-2.97882	5.94216								if	4.20056	2.28673	Hsl	4.68527	10.0653
	if	2.07058	1.3826		if	2.07549	1.90313											Hsl	2.22813	4.19411		Hsl	2.22813	4.19411		Su(var)205	-2.97783	5.947								Ctl1	4.18967	5.01325	BORCS6	4.65549	14.009
	Ctl1	2.06684	1.70836		Ctl1	2.07058	1.3826											BORCS6	2.21893	7.33825		BORCS6	2.21893	7.33825		Mp20	-2.97328	7.11719								Sema1a	4.15721	#N/A	CG3702	4.64119	#N/A
	Sema1a	2.05562	1.57064		Sema1a	2.06684	1.70836											CG3702	2.21449	7.45967		CG3702	2.21449	7.45967		CG43078	-2.96366	4.04195								Gos28	4.15667	2.96149	cpx	4.57595	#N/A
	Gos28	2.05543	1.98042		Gos28	2.05562	1.57064											cpx	2.19407	10.0131		cpx	2.19407	10.0131		Psi	-2.95999	5.697								CG18745	4.13898	#N/A	CG9205	4.56251	#N/A
	CG18745	2.04927	1.53007		CG18745	2.05543	1.98042											CG9205	2.18983	5.18997		CG9205	2.18983	5.18997		CRMP	-2.95215	11.9288								Pex3	4.13724	#N/A	X11L	4.54492	#N/A
	Pex3	2.04867	1.98042		Pex3	2.04927	1.53007											X11L	2.18425	4.91058		X11L	2.18425	4.91058		CG14480	-2.94473	5.97349								OtopLa	4.12065	#N/A	Stam	4.5381	#N/A
	OtopLa	2.04287	1.82452		OtopLa	2.04867	1.98042											Stam	2.18209	8.20217		Stam	2.18209	8.20217		CG4751	-2.94175	7.45514								Snx16	4.10163	4.0404	BORCS5	4.47724	39.2515
	Snx16	2.0362	1.45722		Snx16	2.04287	1.82452											BORCS5	2.16261	4.71964		BORCS5	2.16261	4.71964		CG2841	-2.94057	4.62405								fra	4.09328	#N/A	EndoA	4.47495	#N/A
	fra	2.03326	1.60532		fra	2.0362	1.45722											EndoA	2.16187	7.12225		EndoA	2.16187	7.12225		Dera	-2.93875	3.67117								Vps2	4.06542	#N/A	rdo	4.47357	#N/A
	Vps2	2.0234	1.36301		Vps2	2.03326	1.60532											rdo	2.16143	5.15795		rdo	2.16143	5.15795		Sps1	-2.91884	8.03679								iPLA2-VIA	4.04492	#N/A	Mob2	4.40782	#N/A
	iPLA2-VIA	2.01611	1.64721		iPLA2-VIA	2.0234	1.36301											Mob2	2.14007	5.68888		Mob2	2.14007	5.68888		CG30460	-2.89346	6.0871								CG17660	4.01721	10.6001	CG43693	4.35924	9.33172
	CG17660	2.00619	1.84312		CG17660	2.01611	1.64721											CG43693	2.12408	7.95934		CG43693	2.12408	7.95934		yuri	-2.88419	6.46186								Grasp65	3.97637	#N/A	Trp1	4.30909	#N/A
	Grasp65	1.99145	1.7159		Grasp65	2.00619	1.84312											Trp1	2.10738	6.49138		Trp1	2.10738	6.49138		xmas	-2.88021	6.02311								Muted	3.97203	#N/A	rg	4.26277	13.0804
	Muted	1.98988	2.41288		Muted	1.99145	1.7159											rg	2.09179	9.489		rg	2.09179	9.489		TfIIS	-2.87767	6.45518								hlk	3.96004	#N/A	CG8245	4.24026	#N/A
	hlk	1.98552	1.43843		hlk	1.98988	2.41288											CG8245	2.08415	7.21215		CG8245	2.08415	7.21215		CG31373	-2.86473	6.02425								Creld	3.95516	#N/A	hook	4.14196	9.69046
	Creld	1.98374	1.59392		Creld	1.98552	1.43843											hook	2.05031	4.15047		hook	2.05031	4.15047		Pkcdelta	-2.86054	5.41906								plx	3.92281	#N/A	lap	4.10479	#N/A
	plx	1.97189	1.70295		plx	1.98374	1.59392											lap	2.03731	8.16378		lap	2.03731	8.16378		futsch	-2.85547	7.3457								Blos4	3.8999	#N/A	CG11883	4.08144	#N/A
	Blos4	1.96344	2.17278		Blos4	1.97189	1.70295											CG11883	2.02908	7.86741		CG11883	2.02908	7.86741		CG2926	-2.84231	4.43778								CG18747	3.87091	#N/A	Mvl	4.06172	#N/A
	CG18747	1.95267	1.7159		CG18747	1.96344	2.17278											Mvl	2.02209	6.94791		Mvl	2.02209	6.94791		nop5	-2.83869	7.53315								hbt	3.85144	#N/A	OstDelta	4.05573	2.75569
	hbt	1.9454	2.41288		hbt	1.95267	1.7159											OstDelta	2.01996	7.13714		OstDelta	2.01996	7.13714		CG13096	-2.83654	6.80623								Rbcn-3B	3.82736	5.79006	Snx16	4.0404	4.10163
	Rbcn-3B	1.93635	1.87751		Rbcn-3B	1.9454	2.41288											Snx16	2.0145	6.59029		Snx16	2.0145	6.59029		Zasp52	-2.83369	5.59999								unc-104	3.76329	3.34863	MCU	4.03522	#N/A
	unc-104	1.912	1.57584		unc-104	1.93635	1.87751											MCU	2.01265	3.71691		MCU	2.01265	3.71691		hebe	-2.80914	8.81941								TM4SF	3.71442	#N/A	mRpL3	4.01872	#N/A
	TM4SF	1.89314	1.94935		TM4SF	1.912	1.57584											mRpL3	2.00674	2.47313		mRpL3	2.00674	2.47313		Prp5	-2.80831	5.74069								Rab3-GEF	3.69549	17.0322	Vps45	4.01124	#N/A
	Rab3-GEF	1.88577	1.39536		Rab3-GEF	1.89314	1.94935											Vps45	2.00405	5.15234		Vps45	2.00405	5.15234		lig	-2.80792	7.41708								GluClalpha	3.66335	#N/A	Frq2	3.94589	9.95082
	GluClalpha	1.87316	1.89221		GluClalpha	1.88577	1.39536											Frq2	1.98035	6.97672		Frq2	1.98035	6.97672		Amph	-2.80513	3.87254								CG4829	3.63786	#N/A	CG11396	3.91013	2.09715
	CG4829	1.86309	1.63248		CG4829	1.87316	1.89221											CG11396	1.96722	8.25117		CG11396	1.96722	8.25117		Set	-2.80293	8.57689								mge	3.62453	#N/A	mRpS25	3.89385	#N/A
	mge	1.8578	1.4768		mge	1.86309	1.63248											mRpS25	1.9612	2.7409		mRpS25	1.9612	2.7409		Fundc1	-2.79099	5.94815								CG9590	3.61091	#N/A	Usp32	3.88137	5.84721
	CG9590	1.85236	1.77786		CG9590	1.8578	1.4768											Usp32	1.95657	4.94135		Usp32	1.95657	4.94135		RanGAP	-2.78927	7.57284								Tsc1	3.5536	#N/A	nwk	3.87375	#N/A
	Tsc1	1.82928	2.14212		Tsc1	1.85236	1.77786											nwk	1.95373	4.70978		nwk	1.95373	4.70978		Fmr1	-2.78203	5.99269								anchor	3.5005	#N/A	Bckdha	3.87194	#N/A
	anchor	1.80756	1.57584		anchor	1.82928	2.14212											Bckdha	1.95306	4.00694		Bckdha	1.95306	4.00694		CG18259	-2.77861	5.54787								Hk	3.49514	2.87554	mgl	3.86983	4.92446
	Hk	1.80535	1.78474		Hk	1.80756	1.57584											mgl	1.95227	3.10767		mgl	1.95227	3.10767		CG34417	-2.77155	8.69451								gish	3.48599	#N/A	Dysb	3.84161	6.94182
	gish	1.80157	1.7428		gish	1.80535	1.78474											Dysb	1.94171	4.87445		Dysb	1.94171	4.87445		klar	-2.76443	3.66742								didum	3.44447	4.80816	brp	3.83616	#N/A
	didum	1.78428	1.7428		didum	1.80157	1.7428											brp	1.93966	5.74288		brp	1.93966	5.74288		CstF64	-2.72254	6.52328								GlcAT-P	3.41913	#N/A	Lrp4	3.82431	#N/A
	GlcAT-P	1.77363	1.80792		GlcAT-P	1.78428	1.7428											Lrp4	1.9352	5.49823		Lrp4	1.9352	5.49823		MED26	-2.71681	6.89827								Vps11	3.41085	#N/A	Irk1	3.77518	#N/A
	Vps11	1.77013	1.85815		Vps11	1.77363	1.80792											Irk1	1.91654	8.69451		Irk1	1.91654	8.69451		Nup214	-2.71368	9.91569								santa-maria	3.39817	#N/A	bb8	3.77325	#N/A
	santa-maria	1.76476	1.46396		santa-maria	1.77013	1.85815											bb8	1.91581	4.37833		bb8	1.91581	4.37833		su(r)	-2.71189	5.50246								VhaAC45	3.36263	#N/A	Rabex-5	3.76703	#N/A
	VhaAC45	1.74959	1.68618		VhaAC45	1.76476	1.46396											Rabex-5	1.91343	3.692		Rabex-5	1.91343	3.692		CG31510	-2.70109	5.38372								hrm	3.33111	2.46779	Nrx-1	3.76513	#N/A
	hrm	1.736	1.77236		hrm	1.74959	1.68618											Nrx-1	1.9127	4.61046		Nrx-1	1.9127	4.61046		mod	-2.70011	8.16524								Alp12	3.31232	#N/A	Rim	3.76024	#N/A
	Alp12	1.72784	1.99835		Alp12	1.736	1.77236											Rim	1.91083	5.60651		Rim	1.91083	5.60651		CG15160	-2.6957	5.74122								CG7785	3.30606	11.5041	GAPcenA	3.74574	#N/A
	CG7785	1.72511	2.41119		CG7785	1.72784	1.99835											GAPcenA	1.90525	7.46655		GAPcenA	1.90525	7.46655		GstD2	-2.69321	3.24857								Snx21	3.30603	#N/A	Teh4	3.73385	#N/A
	Snx21	1.7251	1.77786		Snx21	1.72511	2.41119											Teh4	1.90066	3.49843		Teh4	1.90066	3.49843		lgs	-2.68759	6.11454								CG10681	3.30417	#N/A	x16	3.73233	#N/A
	CG10681	1.72429	1.98042		CG10681	1.7251	1.77786											x16	1.90008	1.82075		x16	1.90008	1.82075		aru	-2.67568	5.16195								path	3.27161	2.44817	CG10616	3.73172	#N/A
	path	1.71	1.73172		path	1.72429	1.98042											CG10616	1.89984	2.84828		CG10616	1.89984	2.84828		rin	-2.67487	3.93842								oya	3.27139	#N/A	Pldn	3.70312	#N/A
	oya	1.7099	1.53692		oya	1.71	1.73172											Pldn	1.88874	3.46227		Pldn	1.88874	3.46227		TpnC47D	-2.67418	4.90315								CG8379	3.18541	#N/A	SPoCk	3.69152	#N/A
	CG8379	1.67148	2.41288		CG8379	1.7099	1.53692											SPoCk	1.88421	9.489		SPoCk	1.88421	9.489		ninaC	-2.65183	6.63104								Sec22	3.17846	2.02322	Vha100-2	3.68953	#N/A
	Sec22	1.66833	1.70865		Sec22	1.67148	2.41288											Vha100-2	1.88344	2.23991		Vha100-2	1.88344	2.23991		Lsd-2	-2.64792	7.68304								ATP8A	3.16066	2.92541	Flo1	3.65619	#N/A
	ATP8A	1.66023	1.87751		ATP8A	1.66833	1.70865											Flo1	1.87034	4.57939		Flo1	1.87034	4.57939		Nup358	-2.63188	9.71941								CG5065	3.1488	#N/A	Rab8	3.63045	6.91081
	CG5065	1.6548	1.77577		CG5065	1.66023	1.87751											Rab8	1.86015	2.25907		Rab8	1.86015	2.25907		Nup58	-2.61678	4.89362								galectin	3.13519	#N/A	CG11309	3.62993	#N/A
	galectin	1.64855	1.37698		galectin	1.6548	1.77577											CG11309	1.85994	5.96776		CG11309	1.85994	5.96776		Mbs	-2.6156	5.54902								Vps16B	3.12528	#N/A	gammaSnap2	3.62773	#N/A
	Vps16B	1.64398	1.46396		Vps16B	1.64855	1.37698											gammaSnap2	1.85907	2.55352		gammaSnap2	1.85907	2.55352		TfIIA-L	-2.61542	6.16735								nrv3	3.11926	#N/A	porin	3.61785	#N/A
	nrv3	1.64121	1.69216		nrv3	1.64398	1.46396											porin	1.85513	5.63552		porin	1.85513	5.63552		ebi	-2.61542	6.97346								Amph	3.07947	#N/A	Rab2	3.59123	#N/A
	Amph	1.62268	1.359		Amph	1.64121	1.69216											Rab2	1.84448	6.7912		Rab2	1.84448	6.7912		Taf6	-2.61149	6.81405								tweek	3.06843	#N/A	stnB	3.5684	2.31108
	tweek	1.6175	1.75059		tweek	1.62268	1.359											stnB	1.83528	8.03897		stnB	1.83528	8.03897		Veneno	-2.60968	9.59285								Dg	3.06226	2.47789	c11.1	3.5637	6.86095
	Dg	1.6146	1.69216		Dg	1.6175	1.75059											c11.1	1.83338	7.15568		c11.1	1.83338	7.15568		mxt	-2.60779	5.17892								CG3860	3.04442	#N/A	Vps53	3.56245	#N/A
	CG3860	1.60617	1.64406		CG3860	1.6146	1.69216											Vps53	1.83287	9.59285		Vps53	1.83287	9.59285		Gyf	-2.60403	5.96052								norpA	3.03292	#N/A	CG15099	3.54182	#N/A
	norpA	1.60071	1.4768		norpA	1.60617	1.64406											CG15099	1.82449	4.22826		CG15099	1.82449	4.22826		row	-2.60293	6.02047								Rbcn-3A	3.02344	4.98555	CG31140	3.52223	4.63802
	Rbcn-3A	1.59619	1.97141		Rbcn-3A	1.60071	1.4768											CG31140	1.81649	4.61664		CG31140	1.81649	4.61664		AOX1	-2.60285	7.38498								Ocrl	3.02261	2.67949	trc	3.50776	2.06061
	Ocrl	1.59579	1.8982		Ocrl	1.59619	1.97141											trc	1.81055	7.00598		trc	1.81055	7.00598		dokb	-2.59917	5.95524								Vps13	3.0177	#N/A	Tret1	3.49905	6.69363
	Vps13	1.59345	1.74913		Vps13	1.59579	1.8982											Tret1	1.80696	7.99817		Tret1	1.80696	7.99817		Prosalpha3	-2.59628	5.74376								Lamtor3	3.00522	#N/A	sicily	3.49635	#N/A
	Lamtor3	1.58747	1.86616		Lamtor3	1.59345	1.74913											sicily	1.80585	5.42721		sicily	1.80585	5.42721		Nelf-A	-2.59571	5.55452								Rac2	2.95391	#N/A	Spase25	3.48956	4.52085
	Rac2	1.56263	1.70716		Rac2	1.58747	1.86616											Spase25	1.80305	6.16472		Spase25	1.80305	6.16472		CG14968	-2.58854	4.05936								Past1	2.94531	2.82954	Pi4KIIalpha	3.4511	4.62676
	Past1	1.55842	1.98042		Past1	1.56263	1.70716											Pi4KIIalpha	1.78706	7.93208		Pi4KIIalpha	1.78706	7.93208		RIC-3	-2.57676	7.62084								Sbf	2.94513	#N/A	X11Lbeta	3.44508	#N/A
	Sbf	1.55833	1.41109		Sbf	1.55842	1.98042											X11Lbeta	1.78454	4.09086		X11Lbeta	1.78454	4.09086		Actn	-2.57561	7.22256								CG32536	2.92739	#N/A	Sirt2	3.43228	#N/A
	CG32536	1.54962	1.72177		CG32536	1.55833	1.41109											Sirt2	1.77917	5.26235		Sirt2	1.77917	5.26235		up	-2.57389	6.60866								Cisd	2.90914	#N/A	CtsB	3.40697	#N/A
	Cisd	1.54059	1.8167		Cisd	1.54962	1.72177											CtsB	1.76849	2.93494		CtsB	1.76849	2.93494		NC2alpha	-2.57158	5.94172								Orp8	2.90696	2.06204	LpR2	3.40527	#N/A
	Orp8	1.53951	1.69216		Orp8	1.54059	1.8167											LpR2	1.76777	5.3897		LpR2	1.76777	5.3897		cher	-2.5661	9.62512								Svip	2.90484	#N/A	slo	3.3951	#N/A
	Svip	1.53846	1.38668		Svip	1.53951	1.69216											slo	1.76345	4.0606		slo	1.76345	4.0606		Kank	-2.55887	4.46793								nrv1	2.89217	#N/A	smal	3.38735	#N/A
	nrv1	1.53215	1.4768		nrv1	1.53846	1.38668											smal	1.76016	6.91441		smal	1.76016	6.91441		Jasper	-2.55327	5.15506								Syx1A	2.88766	9.68264	ca	3.36608	#N/A
	Syx1A	1.5299	1.73011		Syx1A	1.53215	1.4768											ca	1.75107	5.538		ca	1.75107	5.538		Saf-B	-2.5314	8.2022								Tom20	2.85251	#N/A	unc-104	3.34863	3.76329
	Tom20	1.51223	1.77786		Tom20	1.5299	1.73011											unc-104	1.74357	5.78646		unc-104	1.74357	5.78646		Df31	-2.51055	5.0867								Mfe2	2.79964	#N/A	CG43783	3.33415	#N/A
	Mfe2	1.48524	1.43825		Mfe2	1.51223	1.77786											CG43783	1.73732	5.34679		CG43783	1.73732	5.34679		Usp47	-2.49759	4.17768								Cyp9b2	2.76303	2.37851	Tmem214	3.31849	#N/A
	Cyp9b2	1.46625	1.58947		Cyp9b2	1.48524	1.43825											Tmem214	1.73053	5.00027		Tmem214	1.73053	5.00027		CG31321	-2.49138	7.46626								OstDelta	2.75569	4.05573	aux	3.31833	#N/A
	OstDelta	1.46241	1.3386		OstDelta	1.46625	1.58947											aux	1.73046	6.69882		aux	1.73046	6.69882		CG11414	-2.48897	4.51202								Rip11	2.75089	#N/A	CG4658	3.27563	5.99549
	Rip11	1.4599	1.65111		Rip11	1.46241	1.3386											CG4658	1.71177	6.85626		CG4658	1.71177	6.85626		Unr	-2.48679	4.76627								mys	2.74671	2.5221	l(3)76BDm	3.24879	#N/A
	mys	1.4577	2.40863		mys	1.4599	1.65111											l(3)76BDm	1.6999	9.79946		l(3)76BDm	1.6999	9.79946		CG5381	-2.48472	7.08146								CG6701	2.74327	#N/A	CG34130	3.24096	#N/A
	CG6701	1.45589	1.31155		CG6701	1.4577	2.40863											CG34130	1.69642	6.01336		CG34130	1.69642	6.01336		CG12259	-2.48407	5.00755								CG8004	2.73555	#N/A	Galphas	3.23372	#N/A
	CG8004	1.45183	1.60665		CG8004	1.45589	1.31155											Galphas	1.69319	4.8095		Galphas	1.69319	4.8095		CG33217	-2.48179	5.31739								Syx5	2.73346	#N/A	Naprt	3.23217	#N/A
	Syx5	1.45073	1.69216		Syx5	1.45183	1.60665											Naprt	1.6925	1.88289		Naprt	1.6925	1.88289		CG5787	-2.47737	6.57162								CG31793	2.69687	#N/A	unc-13-4A	3.18912	#N/A
	CG31793	1.43128	1.36504		CG31793	1.45073	1.69216											unc-13-4A	1.67316	6.20602		unc-13-4A	1.67316	6.20602		TBPH	-2.46876	6.48221								Hsc70-1	2.69491	#N/A	CG32544	3.18355	2.06802
	Hsc70-1	1.43024	1.30939		Hsc70-1	1.43128	1.36504											CG32544	1.67063	7.05734		CG32544	1.67063	7.05734		TfIIFbeta	-2.46589	5.57832								Mec2	2.69376	#N/A	stnA	3.17583	#N/A
	Mec2	1.42962	1.32691		Mec2	1.43024	1.30939											stnA	1.66714	7.32753		stnA	1.66714	7.32753		Cbp20	-2.46542	4.92814								ed	2.68801	#N/A	Ifrd1	3.16537	#N/A
	ed	1.42654	1.7903		ed	1.42962	1.32691											Ifrd1	1.66238	2.3292		Ifrd1	1.66238	2.3292		Bx42	-2.45929	7.99878								nrv2	2.64517	2.13746	ICA69	3.13923	5.14639
	nrv2	1.40336	1.59906		nrv2	1.42654	1.7903											ICA69	1.65041	5.72744		ICA69	1.65041	5.72744		sqd	-2.4343	10.1699								RabX6	2.61932	#N/A	ValRS-m	3.13688	#N/A
	RabX6	1.38919	1.31669		RabX6	1.38919	1.31669											ValRS-m	1.64933	3.84701		ValRS-m	1.64933	3.84701		Fbl6	-2.4265	7.15252								kirre	2.61023	#N/A	CG13833	3.10538	#N/A
	kirre	1.38418	1.77786		kirre	1.38418	1.77786											CG13833	1.63477	2.68866		CG13833	1.63477	2.68866		eIF3g1	-2.41795	9.489								Akap200	2.591	2.25223	Lnpk	3.09713	#N/A
	Akap200	1.37351	1.40234		Akap200	1.37351	1.40234											Lnpk	1.63093	2.2807		Lnpk	1.63093	2.2807		CG12224	-2.40382	2.39979								Synd	2.56497	#N/A	Pde1c	3.08951	#N/A
	Synd	1.35894	1.4768		Synd	1.35894	1.4768											Pde1c	1.62738	3.55587		Pde1c	1.62738	3.55587		CAH1	-2.40117	4.32825								Sec8	2.56082	2.00698	CG6550	3.05998	#N/A
	Sec8	1.35661	1.61858		Sec8	1.35661	1.61858											CG6550	1.61352	5.94466		CG6550	1.61352	5.94466		TpnC41C	-2.39636	7.79757								CG11151	2.51484	#N/A	Rbp	3.0421	#N/A
	CG11151	1.33046	1.60665		CG11151	1.33046	1.60665											Rbp	1.60507	8.67656		Rbp	1.60507	8.67656		bru3	-2.38292	6.91992								trio	2.47879	#N/A	gry	3.0389	#N/A
	trio	1.30964	1.3386		trio	1.30964	1.3386											gry	1.60355	10.0219		gry	1.60355	10.0219		CG3436	-2.37083	5.01011								Oatp58Da	2.47541	#N/A	RagC-D	3.03731	25.9656
	Oatp58Da	1.30767	1.72044		Oatp58Da	1.30767	1.72044											RagC-D	1.60279	5.9321		RagC-D	1.60279	5.9321		RpS19a	-2.36971	10.1699								kcc	2.47423	#N/A	Atg4b	3.03124	24.7532
	kcc	1.30698	1.76668		kcc	1.30698	1.76668											Atg4b	1.59991	3.18447		Atg4b	1.59991	3.18447		eIF2Bdelta	-2.36081	5.894								Fundc1	2.4545	#N/A	CG7071	3.03068	#N/A
	Fundc1	1.29543	1.46396		Fundc1	1.29543	1.46396											CG7071	1.59964	3.0743		CG7071	1.59964	3.0743		egl	-2.34402	2.26478								CG31321	2.44763	#N/A	CG7556	3.028	#N/A
	CG31321	1.29138	1.82613		CG31321	1.29138	1.82613											CG7556	1.59837	2.76444		CG7556	1.59837	2.76444		Dek	-2.34143	6.7829								wus	2.43033	#N/A	CG6607	2.99245	#N/A
	wus	1.28115	1.5096		wus	1.28115	1.5096											CG6607	1.58133	6.81405		CG6607	1.58133	6.81405		Gk2	-2.33222	8.33844								nahoda	2.40824	#N/A	Vps16A	2.98352	13.4887
	nahoda	1.26798	1.73688		nahoda	1.26798	1.73688											Vps16A	1.57701	5.59247		Vps16A	1.57701	5.59247		Tm1	-2.33173	5.20973								Vmat	2.40543	7.25277	l(2)37Bb	2.96571	#N/A
	Vmat	1.26629	1.33553		Vmat	1.26629	1.33553											l(2)37Bb	1.56838	4.77113		l(2)37Bb	1.56838	4.77113		tou	-2.32875	7.06556								Droj2	2.39842	#N/A	Pen	2.96176	#N/A
	Droj2	1.26209	1.33926		Droj2	1.26209	1.33926											Pen	1.56646	2.65883		Pen	1.56646	2.65883		Strn-Mlck	-2.32485	2.12118								Cerk	2.39538	#N/A	Gos28	2.96149	4.15667
	Cerk	1.26026	1.54198		Cerk	1.26026	1.54198											Gos28	1.56632	4.21544		Gos28	1.56632	4.21544		DIP1	-2.32168	6.30508								Rubicon	2.38669	#N/A	CG42674	2.96048	#N/A
	Rubicon	1.25501	1.52967		Rubicon	1.25501	1.52967											CG42674	1.56583	7.55479		CG42674	1.56583	7.55479		Parg	-2.31954	6.64358								Crag	2.38565	5.19555	CG14408	2.9491	#N/A
	Crag	1.25438	1.60891		Crag	1.25438	1.60891											CG14408	1.56027	7.09923		CG14408	1.56027	7.09923		beag	-2.31673	5.1984								CG33090	2.3751	9.63477	CG1486	2.93793	7.21498
	CG33090	1.24799	1.67339		CG33090	1.24799	1.67339											CG1486	1.5548	4.07253		CG1486	1.5548	4.07253		AspRS-m	-2.30702	6.5072								STUB1	2.37302	#N/A	CG7910	2.93321	#N/A
	STUB1	1.24672	1.45787		STUB1	1.24672	1.45787											CG7910	1.55248	1.60994		CG7910	1.55248	1.60994		shot	-2.30675	8.69451								Rab1	2.36771	2.10767	ATP8A	2.92541	3.16066
	Rab1	1.24349	1.54198		Rab1	1.24349	1.54198											ATP8A	1.54864	3.49534		ATP8A	1.54864	3.49534		kst	-2.30337	5.52962								Diap2	2.35327	#N/A	ergic53	2.92134	8.96977
	Diap2	1.23467	1.47899		Diap2	1.23467	1.47899											ergic53	1.54663	3.67866		ergic53	1.54663	3.67866		Amun	-2.28024	4.97716								Inx2	2.32253	#N/A	CG8034	2.91748	#N/A
	Inx2	1.2157	1.39283		Inx2	1.2157	1.39283											CG8034	1.54472	3.31781		CG8034	1.54472	3.31781		M7BP	-2.27376	4.87924								Atg16	2.31248	#N/A	Rph	2.90238	#N/A
	Atg16	1.20944	1.45567		Atg16	1.20944	1.45567											Rph	1.53724	4.98017		Rph	1.53724	4.98017		eIF2A	-2.26949	8.49461								stnB	2.31108	3.5684	bbc	2.89145	#N/A
	stnB	1.20856	1.77786		stnB	1.20856	1.77786											bbc	1.53179	3.27914		bbc	1.53179	3.27914		XRCC1	-2.2692	7.05642								Evi5	2.25937	#N/A	CG11200	2.87862	#N/A
	Evi5	1.17592	1.47663		Evi5	1.17592	1.47663											CG11200	1.52537	2.45552		CG11200	1.52537	2.45552		Tango11	-2.26395	8.57689								PMCA	2.25408	#N/A	Hk	2.87554	3.49514
	PMCA	1.17254	1.8167		PMCA	1.17254	1.8167											Hk	1.52383	7.34346		Hk	1.52383	7.34346		Cpsf5	-2.25768	5.6605								Tomosyn	2.24955	6.88188	Cadps	2.84188	#N/A
	Tomosyn	1.16964	1.67339		Tomosyn	1.16964	1.67339											Cadps	1.50685	7.57802		Cadps	1.50685	7.57802		cyp33	-2.25527	8.80263								NTPase	2.24275	2.50223	Fife	2.84013	#N/A
	NTPase	1.16527	1.73392		NTPase	1.16527	1.73392											Fife	1.50596	6.25328		Fife	1.50596	6.25328		eEF1beta	-2.25507	8.02821								Ehbp1	2.23924	#N/A	CG5853	2.83377	#N/A
	Ehbp1	1.16301	1.71193		Ehbp1	1.16301	1.71193											CG5853	1.50272	3.20468		CG5853	1.50272	3.20468		Inos	-2.24381	5.8218								CG15118	2.21064	#N/A	g	2.83322	#N/A
	CG15118	1.14447	1.729		CG15118	1.14447	1.729											g	1.50244	2.89589		g	1.50244	2.89589		elav	-2.22694	1.9728								bond	2.20411	#N/A	Past1	2.82954	2.94531
	bond	1.14019	1.425		bond	1.14019	1.425											Past1	1.50057	8.04816		Past1	1.50057	8.04816		SRPK	-2.22347	3.16201								Snap24	2.1823	2.25237	Nepl16	2.82665	#N/A
	Snap24	1.12585	1.7159		Snap24	1.12585	1.7159											Nepl16	1.4991	6.70135		Nepl16	1.4991	6.70135		par-6	-2.22225	4.77781								CG12576	2.16776	#N/A	Hdc	2.81714	#N/A
	CG12576	1.1162	1.60665		CG12576	1.1162	1.60665											Hdc	1.49423	3.96372		Hdc	1.49423	3.96372		His2A:CG33853	-2.22168	2.18949								pst	2.16701	#N/A	comt	2.81012	#N/A
	pst	1.11571	1.46396		pst	1.11571	1.46396											comt	1.49063	8.13426		comt	1.49063	8.13426		sdt	-2.2174	4.2347								Alk	2.15931	#N/A	MESK2	2.77776	7.27153
	Alk	1.11057	1.3539		Alk	1.11057	1.3539											MESK2	1.47392	6.2956		MESK2	1.47392	6.2956		Lasp	-2.21121	6.43459								Tspo	2.13895	#N/A	svr	2.76664	#N/A
	Tspo	1.0969	1.91599		Tspo	1.0969	1.91599											svr	1.46813	4.41285		svr	1.46813	4.41285		pzg	-2.20677	9.52127								nrm	2.12762	#N/A	Lrpprc2	2.75581	#N/A
	nrm	1.08924	1.61453		nrm	1.08924	1.61453											Lrpprc2	1.46248	3.04418		Lrpprc2	1.46248	3.04418		MED1	-2.20641	7.09923								ClC-a	2.12663	#N/A	CG6230	2.7336	#N/A
	ClC-a	1.08857	1.77786		ClC-a	1.08857	1.77786											CG6230	1.4508	3.71054		CG6230	1.4508	3.71054		CG7083	-2.20156	6.2183								RpL28	2.12617	#N/A	red	2.69698	4.74032
	RpL28	1.08826	1.74987		RpL28	1.08826	1.74987											red	1.43134	5.64223		red	1.43134	5.64223		wuho	-2.19634	5.32042								igl	2.12289	#N/A	nmd	2.69437	#N/A
	igl	1.08603	1.57429		igl	1.08603	1.57429											nmd	1.42995	1.8709		nmd	1.42995	1.8709		Taf9	-2.18869	4.40314								Bem46	2.10624	#N/A	lace	2.68414	#N/A
	Bem46	1.07467	1.69216		Bem46	1.07467	1.69216											lace	1.42446	5.33667		lace	1.42446	5.33667		Prm	-2.18371	3.88262								Nrg	2.10168	#N/A	ND-20	2.68347	#N/A
	Nrg	1.07154	1.69216		Nrg	1.07154	1.69216											ND-20	1.4241	2.80084		ND-20	1.4241	2.80084		fus	-2.17829	3.90116								puml	2.09878	#N/A	CG10089	2.68007	#N/A
	puml	1.06955	1.80044		puml	1.06955	1.80044											CG10089	1.42227	1.86992		CG10089	1.42227	1.86992		tn	-2.17478	3.91183								CG11396	2.09715	3.91013	Ocrl	2.67949	3.02261
	CG11396	1.06843	1.87326		CG11396	1.06843	1.87326											Ocrl	1.42196	7.37535		Ocrl	1.42196	7.37535		Ptx1	-2.17443	4.76372								subdued	2.08786	#N/A	Timp	2.67438	#N/A
	subdued	1.06203	1.78955		subdued	1.06203	1.78955											Timp	1.4192	4.84342		Timp	1.4192	4.84342		lva	-2.17277	7.50475								Agl	2.08485	#N/A	GstO2	2.66633	#N/A
	Agl	1.05995	1.58674		Agl	1.05995	1.58674											GstO2	1.41486	2.59916		GstO2	1.41486	2.59916		pcm	-2.16848	5.41383								CG32544	2.06802	3.18355	Nt5c	2.65592	#N/A
	CG32544	1.04825	1.4768		CG32544	1.04825	1.4768											Nt5c	1.40921	8.7915		Nt5c	1.40921	8.7915		Girdin	-2.16818	3.45736								trc	2.06061	3.50776	Tdc2	2.65075	#N/A
	trc	1.04307	1.43825		trc	1.04307	1.43825											Tdc2	1.4064	6.5527		Tdc2	1.4064	6.5527		CG5355	-2.15377	6.51527								CG17029	2.05802	#N/A	Gpat4	2.6474	#N/A
	CG17029	1.04125	1.37125		CG17029	1.04125	1.37125											Gpat4	1.40458	6.13884		Gpat4	1.40458	6.13884		Pfdn6	-2.1536	5.15986								Trs31	2.05656	2.29394	Mhc	2.64337	#N/A
	Trs31	1.04023	1.38036		Trs31	1.04023	1.38036											Mhc	1.40238	1.94265		Mhc	1.40238	1.94265		CG14022	-2.15105	4.50894								OtopLc	2.03775	#N/A	RpS7	2.63599	#N/A
	OtopLc	1.02698	1.91599		OtopLc	1.02698	1.91599											RpS7	1.39834	2.06629		RpS7	1.39834	2.06629		vig2	-2.14992	5.06325								Nhe2	2.0128	#N/A	Osbp	2.62483	#N/A
	Nhe2	1.0092	1.53698		Nhe2	1.0092	1.53698											Osbp	1.39222	5.40315		Osbp	1.39222	5.40315		Rel	-2.14655	4.61505								PIP5K59B	2.00056	#N/A	AP-2alpha	2.62136	#N/A
	PIP5K59B	1.0004	1.31669		PIP5K59B	1.0004	1.31669											AP-2alpha	1.39031	10.3014		AP-2alpha	1.39031	10.3014		fand	-2.13197	6.02551											Hmgs	2.61561	#N/A
	Pde8	3.91708	0.800677															Hmgs	1.38715	3.41285		Hmgs	1.38715	3.41285		CG31145	-2.12647	4.7103											Spt-I	2.60601	#N/A
	CG9205	3.76584	1.08614															Spt-I	1.38184	4.30529		Spt-I	1.38184	4.30529		DCTN4-p62	-2.1249	3.33417											CG2604	2.58686	#N/A
	Golgin97	3.56628	1.16741															CG2604	1.3712	1.53955		CG2604	1.3712	1.53955		CG12576	-2.12244	2.92774											CG30022	2.58439	#N/A
	RhoGAP68F	3.33328	1.16157															CG30022	1.36982	2.8193		CG30022	1.36982	2.8193		CG6340	-2.11838	4.41413											alphaTub67C	2.58376	#N/A
	Pcb	3.27624	0.604881															alphaTub67C	1.36947	3.31984		alphaTub67C	1.36947	3.31984		GABA-B-R2	-2.1174	6.03498											wdp	2.57069	4.35306
	Lrp4	3.20681	0.879374															wdp	1.36215	5.64181		wdp	1.36215	5.64181		AGO1	-2.10312	6.91006											Trhn	2.55593	#N/A
	CG8500	3.19897	1.23085															Trhn	1.35385	6.56555		Trhn	1.35385	6.56555		Spt5	-2.0757	4.04092											mew	2.55498	4.44051
	CG8785	3.03636	1.28229															mew	1.35331	6.67383		mew	1.35331	6.67383		Jabba	-2.07216	3.84701											l(2)k05819	2.55322	#N/A
	fws	2.96343	1.27221															l(2)k05819	1.35232	3.61587		l(2)k05819	1.35232	3.61587		CG10907	-2.05607	6.91135											Mctp	2.54285	#N/A
	Mlp60A	2.92634	0.723071															Mctp	1.34644	3.80222		Mctp	1.34644	3.80222		Cpsf100	-2.05264	4.87445											ArfGAP1	2.54159	#N/A
	CG3106	2.6545	1.09914															ArfGAP1	1.34573	9.1564		ArfGAP1	1.34573	9.1564		Art8	-2.04588	3.86372											Sfxn1-3	2.52526	#N/A
	loaf	2.56732	1.14123															Sfxn1-3	1.33643	5.63405		Sfxn1-3	1.33643	5.63405		eIF4E1	-2.03617	8.36643											mys	2.5221	2.74671
	CG8814	2.54624	1.28513															mys	1.33462	8.25605		mys	1.33462	8.25605		scaf6	-2.03345	5.3789											Ih	2.50884	#N/A
	sky	2.44096	1.0121															Ih	1.32702	3.90856		Ih	1.32702	3.90856		Cpsf160	-2.03302	6.50104											NTPase	2.50223	2.24275
	CG13743	2.38904	1.27566															NTPase	1.32322	6.46913		NTPase	1.32322	6.46913		Top1	-2.02905	4.15783											Rgk1	2.49458	#N/A
	CG1951	2.36562	1.0243															Rgk1	1.31879	2.5396		Rgk1	1.31879	2.5396		Dis3l2	-2.02511	4.93609											Wdfy2	2.48442	4.88893
	out	2.30904	1.20218															Wdfy2	1.31291	3.32492		Wdfy2	1.31291	3.32492		Taf4	-2.01416	5.13355											Sac1	2.48288	#N/A
	Gorab	2.25218	1.23186															Sac1	1.31201	5.66455		Sac1	1.31201	5.66455		Ankrd11	-2.01383	7.50494											dare	2.48041	#N/A
	Vps24	2.25122	1.27221															dare	1.31058	5.09116		dare	1.31058	5.09116		Paip1	-2.00959	4.58147											Dg	2.47789	3.06226
	Mitofilin	2.23358	1.10172															Dg	1.30911	5.60427		Dg	1.30911	5.60427		CG15717	-2.00921	4.77533											hrm	2.46779	3.33111
	para	2.214	1.26239															hrm	1.30322	5.01647		hrm	1.30322	5.01647		BuGZ	-2.0091	7.62321											CG1344	2.46734	#N/A
	Ent2	2.19886	1.12334															CG1344	1.30296	3.8751		CG1344	1.30296	3.8751		CG33099	-2.00698	5.25724											POLDIP2	2.46351	#N/A
	Shaw	2.18176	1.13404															POLDIP2	1.30072	4.39211		POLDIP2	1.30072	4.39211		mask	-2.00526	4.55995											CG3529	2.45643	#N/A
	nmd	2.1814	1.25598															CG3529	1.29656	9.91053		CG3529	1.29656	9.91053		CG7065	-2.00328	4.65641											path	2.44817	3.27161
	Rgk3	2.17605	1.01607															path	1.2917	7.42452		path	1.2917	7.42452		mnb	-1.99556	6.62724											Rme-8	2.42632	18.2408
	sw	2.17344	0.690038															Rme-8	1.27877	7.15067		Rme-8	1.27877	7.15067		pic	-1.99047	6.21269											Ppox	2.42164	#N/A
	Flo2	2.16661	1.04382															Ppox	1.27598	1.51732		Ppox	1.27598	1.51732		D19A	-1.98865	5.41906											RhoL	2.4185	#N/A
	egl	2.14232	0.487568															RhoL	1.27411	2.42566		RhoL	1.27411	2.42566		CG30015	-1.98703	4.33223											Pka-R2	2.4129	#N/A
	Tango5	2.11402	1.26659															Pka-R2	1.27077	6.19441		Pka-R2	1.27077	6.19441		Tm2	-1.98427	6.33193											Dlat	2.40924	#N/A
	DCTN3-p24	2.0774	1.07114															Dlat	1.26858	2.38001		Dlat	1.26858	2.38001		eIF4G2	-1.96974	4.64012											pch2	2.39653	#N/A
	bchs	2.05352	1.07172															pch2	1.26095	2.94291		pch2	1.26095	2.94291		CG44001	-1.96732	5.1546											CG2004	2.39318	#N/A
	Top3beta	2.03504	0.761841															CG2004	1.25893	1.54707		CG2004	1.25893	1.54707		Urod	-1.96475	2.25937											prt	2.38972	#N/A
	cn	1.98446	1.10569															prt	1.25684	3.79369		prt	1.25684	3.79369		CG31974	-1.96022	3.88172											ReepB	2.38643	#N/A
	MRP	1.95349	1.16795															ReepB	1.25485	4.11496		ReepB	1.25485	4.11496		Hil	-1.96012	5.05885											Cyp9b2	2.37851	2.76303
	Rpn11	1.95183	0.731416															Cyp9b2	1.25006	2.47155		Cyp9b2	1.25006	2.47155		CG7974	-1.95636	3.19053											drpr	2.36775	#N/A
	CG42709	1.92126	1.14187															drpr	1.24352	3.65161		drpr	1.24352	3.65161		Trabd	-1.9555	8.96654											CG5174	2.34305	#N/A
	Rac1	1.91169	1.19324															CG5174	1.22838	6.17634		CG5174	1.22838	6.17634		Patr-1	-1.95476	4.77979											Ivd	2.32733	#N/A
	Nup44A	1.89519	1.04082															Ivd	1.21868	3.9374		Ivd	1.21868	3.9374		CG11710	-1.95379	4.63295											VhaAC39-1	2.30172	#N/A
	Ccz1	1.86707	1.08094															VhaAC39-1	1.20271	1.67841		VhaAC39-1	1.20271	1.67841		enc	-1.95222	6.39359											Trs31	2.29394	2.05656
	TrpRS	1.85091	1.27595															Trs31	1.19783	4.87973		Trs31	1.19783	4.87973		Akr1B	-1.94422	6.46298											lt	2.29381	13.8244
	Sfp33A3	1.79658	0.872011															lt	1.19775	6.45604		lt	1.19775	6.45604		bol	-1.94327	2.39793											if	2.28673	4.20056
	Pp1-87B	1.76571	0.728098															if	1.19329	3.053		if	1.19329	3.053		ras	-1.94169	4.41972											exu	2.28662	#N/A
	Ost48	1.75331	1.28945															exu	1.19321	3.20258		exu	1.19321	3.20258		CCT8	-1.93817	7.99878											RapGAP1	2.28283	#N/A
	CRAT	1.74998	0.960153															RapGAP1	1.19083	4.70924		RapGAP1	1.19083	4.70924		CG1965	-1.93684	3.63203											Apl	2.28077	#N/A
	CG18507	1.71847	1.04658															Apl	1.18952	2.61595		Apl	1.18952	2.61595		spag	-1.91888	3.67265											Sp7	2.28027	#N/A
	CG17839	1.70709	1.15896															Sp7	1.18921	3.01868		Sp7	1.18921	3.01868		CG14615	-1.91609	6.70135											wwk	2.27788	#N/A
	Motor	1.70012	1.19599															wwk	1.18769	1.89593		wwk	1.18769	1.89593		Mf	-1.91588	4.8522											Src64B	2.25978	#N/A
	RSG7	1.69211	1.29631															Src64B	1.17618	4.04505		Src64B	1.17618	4.04505		CG42808	-1.90833	1.35388											CG8155	2.25885	#N/A
	Syx4	1.68665	0.954929															CG8155	1.17559	3.24218		CG8155	1.17559	3.24218		papi	-1.90717	5.8711											Nup154	2.25466	#N/A
	CG7071	1.65749	1.0121															Nup154	1.17291	6.89887		Nup154	1.17291	6.89887		eIF3b	-1.90043	6.59636											Snap24	2.25237	2.1823
	CG13510	1.64796	0.897401															Snap24	1.17144	7.81333		Snap24	1.17144	7.81333		CG9776	-1.89848	4.99633											Akap200	2.25223	2.591
	Mic26-27	1.63297	0.87453															Akap200	1.17135	4.73882		Akap200	1.17135	4.73882		Snrnp65	-1.89844	1.68045											Scox	2.25194	#N/A
	Mrp5	1.62706	1.27295															Scox	1.17117	3.74962		Scox	1.17117	3.74962		tth	-1.8937	5.40984											colt	2.25026	#N/A
	anne	1.6202	1.19599															colt	1.17009	5.06109		colt	1.17009	5.06109		prom	-1.88976	2.53072											PPO1	2.24937	#N/A
	Rab11	1.6191	1.27221															PPO1	1.16952	4.91116		PPO1	1.16952	4.91116		kay	-1.88648	3.90664											CG8243	2.2403	#N/A
	kraken	1.60303	0.848285															CG8243	1.16369	5.25052		CG8243	1.16369	5.25052		OtopLc	-1.88539	5.76651											CD98hc	2.23149	4.21671
	scramb2	1.59331	1.16157															CD98hc	1.15801	7.13762		CD98hc	1.15801	7.13762		Ank2	-1.87985	6.73891											Pka-C1	2.22781	#N/A
	Fatp1	1.58932	0.601994															Pka-C1	1.15563	5.17917		Pka-C1	1.15563	5.17917		Liprin-beta	-1.87573	5.37594											CG6055	2.2125	#N/A
	Cpes	1.55794	1.07292															CG6055	1.14568	3.48993		CG6055	1.14568	3.48993		Gs2	-1.86817	5.98651											CkIalpha	2.20234	#N/A
	Pxt	1.55224	1.2969															CkIalpha	1.13904	5.38233		CkIalpha	1.13904	5.38233		l(1)G0020	-1.83728	6.58953											Arlr	2.20091	#N/A
	CadN	1.53082	1.1357															Arlr	1.1381	4.43479		Arlr	1.1381	4.43479		Mtr4	-1.83549	6.59636											Dhpr	2.19926	#N/A
	Sply	1.51506	1.03253															Dhpr	1.13702	3.24969		Dhpr	1.13702	3.24969		Agxt	-1.8243	4.03726											Snap29	2.19521	#N/A
	spidey	1.50476	0.862482															Snap29	1.13436	7.94277		Snap29	1.13436	7.94277		CG14442	-1.81425	5.28226											Mitofilin	2.18906	#N/A
	uif	1.48277	1.21024															Mitofilin	1.13031	5.70809		Mitofilin	1.13031	5.70809		E(bx)	-1.81353	4.46821											Usp20-33	2.18501	#N/A
	Pex1	1.44922	1.20406															Usp20-33	1.12764	2.55651		Usp20-33	1.12764	2.55651		RtGEF	-1.81305	3.20468											primo-1	2.18241	#N/A
	RpS5b	1.44117	1.06153															primo-1	1.12592	2.32377		primo-1	1.12592	2.32377		CG13901	-1.80676	7.85979											yl	2.1822	#N/A
	Pvr	1.43709	1.07172															yl	1.12579	3.0442		yl	1.12579	3.0442		SF1	-1.80186	2.056											CG8841	2.17495	#N/A
	CG31998	1.43617	1.08107															CG8841	1.12098	2.63336		CG8841	1.12098	2.63336		HDAC6	-1.79943	5.30752											Arp1	2.17307	#N/A
	Rala	1.43109	0.93259															Arp1	1.11974	4.71596		Arp1	1.11974	4.71596		RanBP3	-1.79918	1.92696											Rab10	2.17148	#N/A
	Ldsdh1	1.42514	0.510063															Rab10	1.11868	7.09923		Rab10	1.11868	7.09923		Pur-alpha	-1.79412	5.79161											Fas2	2.1695	10.2665
	CG9328	1.42448	0.845746															Fas2	1.11736	5.90504		Fas2	1.11736	5.90504		Taldo	-1.78912	2.77572											CG8306	2.1682	#N/A
	Atg13	1.42058	1.05087															CG8306	1.11649	3.56452		CG8306	1.11649	3.56452		bic	-1.78884	3.3145											Pcb	2.16239	#N/A
	Osbp	1.40969	0.958542															Pcb	1.11263	5.33192		Pcb	1.11263	5.33192		Nup54	-1.78548	3.75378											mRpL2	2.15931	#N/A
	CG6055	1.40813	1.04687															mRpL2	1.11057	4.41676		mRpL2	1.11057	4.41676		Elp1	-1.78244	4.15521											CG8768	2.15789	#N/A
	Slc25A46a	1.40723	1.11057															CG8768	1.10962	5.91599		CG8768	1.10962	5.91599		sgll	-1.7721	2.56											Desat1	2.1547	#N/A
	Slh	1.40383	1.05556															Desat1	1.10749	4.81983		Desat1	1.10749	4.81983		bif	-1.7634	3.22522											EndoB	2.15408	#N/A
	Nrt	1.39053	1.28513															EndoB	1.10707	6.51614		EndoB	1.10707	6.51614		Motor	-1.76276	6.50104											mfrn	2.15023	#N/A
	fax	1.38306	1.27221															mfrn	1.10449	3.77408		mfrn	1.10449	3.77408		CG45105	-1.76122	4.75705											side-IV	2.14859	#N/A
	Drat	1.37041	0.673961															side-IV	1.10339	3.19476		side-IV	1.10339	3.19476		CG7706	-1.74714	5.45993											Rala	2.14704	#N/A
	AsnRS	1.36138	0.676499															Rala	1.10235	7.352		Rala	1.10235	7.352		eIF4B	-1.73939	7.71624											ClpP	2.1421	#N/A
	mRpS5	1.35557	0.869446															ClpP	1.09902	3.80452		ClpP	1.09902	3.80452		eIF3a	-1.73635	6.46406											nrv2	2.13746	2.64517
	Rfk	1.34779	0.646655															nrv2	1.0959	7.90023		nrv2	1.0959	7.90023		l(2)k01209	-1.73448	4.31964											CG6126	2.13549	#N/A
	Shab	1.33365	1.16333															CG6126	1.09457	8.20314		CG6126	1.09457	8.20314		chico	-1.72953	5.79851											dysc	2.13505	#N/A
	rdgB	1.29926	0.741669															dysc	1.09427	3.62324		dysc	1.09427	3.62324		fliI	-1.72819	4.08997											CG13928	2.13168	#N/A
	Lkb1	1.29509	1.27446															CG13928	1.09199	4.15217		CG13928	1.09199	4.15217		RhoGAP19D	-1.71452	4.71185											CG4199	2.1289	6.0613
	CG13796	1.28815	1.17663															CG4199	1.09011	5.61362		CG4199	1.09011	5.61362		CG17027	-1.71223	4.86982											Abcd3	2.12798	#N/A
	stck	1.27527	0.696024															Abcd3	1.08948	3.6034		Abcd3	1.08948	3.6034		grsm	-1.70943	7.99878											ND-B17.2	2.12197	#N/A
	CG3301	1.27507	0.845966															ND-B17.2	1.08541	2.40691		ND-B17.2	1.08541	2.40691		gw	-1.70654	7.94947											yata	2.1199	#N/A
	ldd	1.27455	0.812155															yata	1.084	5.60651		yata	1.084	5.60651		St2	-1.69986	1.83964											CG1648	2.11664	#N/A
	Khc	1.26756	1.27221															CG1648	1.08178	6.77578		CG1648	1.08178	6.77578		Pym	-1.69355	5.25841											ND-18	2.11601	#N/A
	Naa15-16	1.26447	0.726508															ND-18	1.08134	1.72682		ND-18	1.08134	1.72682		mub	-1.6911	6.63336											CG10077	2.11414	#N/A
	snu	1.24389	1.0798															CG10077	1.08007	3.84041		CG10077	1.08007	3.84041		vlc	-1.69047	5.29183											Rab1	2.10767	2.36771
	Plekhm1	1.23891	1.00825															Rab1	1.07565	7.17817		Rab1	1.07565	7.17817		Trmt6	-1.68846	4.12949											CG5937	2.10536	#N/A
	CG6028	1.22326	0.865409															CG5937	1.07406	3.69459		CG5937	1.07406	3.69459		tud	-1.68016	3.74867											Gp93	2.09977	#N/A
	RhoGAP100F	1.20593	1.07114															Gp93	1.07023	4.05809		Gp93	1.07023	4.05809		RanBPM	-1.67977	3.23247											Sfp24Bb	2.09708	#N/A
	Indy	1.18792	0.826779															Sfp24Bb	1.06838	2.24618		Sfp24Bb	1.06838	2.24618		eRF1	-1.67711	6.83111											Cs1	2.09259	#N/A
	koi	1.18118	1.11903															Cs1	1.06529	2.3074		Cs1	1.06529	2.3074		Golgin84	-1.66866	1.93864											CadN	2.09244	#N/A
	Ras64B	1.18012	1.01812															CadN	1.06519	4.01945		CadN	1.06519	4.01945		eIF5B	-1.66582	5.41952											Mccc1	2.08631	#N/A
	CG5167	1.16302	0.811426															Mccc1	1.06095	4.70717		Mccc1	1.06095	4.70717		Tango4	-1.66162	4.19719											Cyp6d5	2.08451	#N/A
	tmn	1.15779	0.624606															Cyp6d5	1.05971	4.6467		Cyp6d5	1.05971	4.6467		CG7747	-1.65039	3.51333											CG8043	2.08302	#N/A
	betaTub60D	1.15321	0.642293															CG8043	1.05867	4.25167		CG8043	1.05867	4.25167		eIF3j	-1.64986	7.26923											TyrRS-m	2.08299	#N/A
	Trp1	1.14945	0.858265															TyrRS-m	1.05865	4.4092		TyrRS-m	1.05865	4.4092		Cisd	-1.64815	8.16644											CG9399	2.08075	#N/A
	g	1.14392	1.07272															CG9399	1.05711	4.60667		CG9399	1.05711	4.60667		Hip1	-1.64611	1.74614											MSBP	2.07695	5.22542
	CG12121	1.13692	0.803387															MSBP	1.05447	4.50975		MSBP	1.05447	4.50975		CG10576	-1.64488	8.86332											CG41099	2.06958	#N/A
	CG34109	1.13399	1.03715															CG41099	1.04934	7.65127		CG41099	1.04934	7.65127		CG18766	-1.63372	4.59562											Orp8	2.06204	2.90696
	CG12279	1.12605	0.592461															Orp8	1.04408	4.14893		Orp8	1.04408	4.14893		tau	-1.62268	7.55479											Sfp33A3	2.06178	#N/A
	polo	1.12591	0.812155															Sfp33A3	1.04389	2.21204		Sfp33A3	1.04389	2.21204		CG17816	-1.62142	8.41736											TyrRS	2.06069	#N/A
	GC1	1.12566	0.796079															TyrRS	1.04313	2.85695		TyrRS	1.04313	2.85695		Taf3	-1.61476	4.43983											RpL10Ab	2.05681	#N/A
	Pde6	1.11807	0.767965															RpL10Ab	1.04041	6.71368		RpL10Ab	1.04041	6.71368		Nopp140	-1.60769	3.8303											Surf4	2.05149	#N/A
	Surf4	1.11631	0.808626															Surf4	1.03667	4.24269		Surf4	1.03667	4.24269		CG42671	-1.60116	3.84888											Mic26-27	2.05059	#N/A
	CG30392	1.10686	1.11682															Mic26-27	1.03604	4.06033		Mic26-27	1.03604	4.06033		twin	-1.59356	3.44029											garz	2.0502	20.4396
	papi	1.10461	0.729577															garz	1.03577	6.97346		garz	1.03577	6.97346		Nost	-1.58789	3.63472											Arp2	2.04846	#N/A
	Dlic	1.0989	0.745734															Arp2	1.03454	1.59417		Arp2	1.03454	1.59417		yps	-1.58172	4.90919											zda	2.04756	#N/A
	Arp1	1.09867	1.03253															zda	1.03391	6.71723		zda	1.03391	6.71723		CG10939	-1.57329	8.50289											Hsdl2	2.04413	#N/A
	Sams	1.09531	0.734074															Hsdl2	1.03149	7.58482		Hsdl2	1.03149	7.58482		rhea	-1.57049	7.71624											dsd	2.04371	#N/A
	CG1635	1.09491	0.838704															dsd	1.03119	5.29467		dsd	1.03119	5.29467		Phf5a	-1.56989	3.72739											Fad2	2.04301	#N/A
	Vha13	1.08787	0.515481															Fad2	1.0307	2.72836		Fad2	1.0307	2.72836		Ythdf	-1.56455	2.88097											Sara	2.03688	#N/A
	CG6180	1.07632	0.601994															Sara	1.02636	3.29556		Sara	1.02636	3.29556		Taf5	-1.54925	3.26547											Nup133	2.03567	#N/A
	Prosalpha1R	1.06433	1.28715															Nup133	1.02551	2.96793		Nup133	1.02551	2.96793		Pfrx	-1.5486	7.25688											QIL1	2.02731	#N/A
	colt	1.06367	1.1086															QIL1	1.01957	2.8874		QIL1	1.01957	2.8874		CG8635	-1.54841	5.27114											Arc42	2.02565	#N/A
	Sac1	1.0619	0.805992															Arc42	1.01839	5.01154		Arc42	1.01839	5.01154		Map60	-1.54662	4.4136											Sec22	2.02322	3.17846
	trus	1.05906	0.894178															Sec22	1.01665	2.28831		Sec22	1.01665	2.28831		Mlc2	-1.54536	5.52873											CG14696	2.022	#N/A
	CG8768	1.0434	0.579176															CG14696	1.01579	4.87032		CG14696	1.01579	4.87032		Tlk	-1.53999	4.42642											Bckdhb	2.02065	#N/A
	Rpt4	1.03456	0.592507															Bckdhb	1.01482	3.68384		Bckdhb	1.01482	3.68384		SmD2	-1.53993	1.91149											Stoml2	2.01634	#N/A
	VGAT	1.02397	0.559587															Stoml2	1.01174	4.22179		Stoml2	1.01174	4.22179		Mtap	-1.53588	4.22179											Gk1	2.00956	#N/A
	Abi	1.0168	0.741795															Gk1	1.00688	5.04147		Gk1	1.00688	5.04147		Mcm5	-1.53343	1.95536											CG4020	2.0079	#N/A
	DCTN4-p62	1.01252	1.07289															CG4020	1.00569	3.77715		CG4020	1.00569	3.77715		Moe	-1.53237	3.81897											Sec8	2.00698	2.56082
	CG7332	1.00696	1.11682															Sec8	1.00503	7.17817		Sec8	1.00503	7.17817		eIF2D	-1.51693	3.16542											Pvr	2.005	#N/A
	CG15098	1.00343	0.642293															Pvr	1.0036	5.48348		Pvr	1.0036	5.48348		MEP-1	-1.50874	4.33403											Dhc64C	2.00143	#N/A
	Gbeta76C	1.00318	0.882779															Dhc64C	1.00103	3.91494		Dhc64C	1.00103	3.91494		Drep2	-1.50589	3.73967											Mrgn1	2.00076	#N/A
	par-1	0.993997	0.747164															Mrgn1	1.00055	3.24075		Mrgn1	1.00055	3.24075		Mfe2	-1.49992	5.21641
	Plc21C	0.99377	1.52554															veli	1.95945	1.21055						DCP1	-1.49761	7.75248
	l(2)k09913	0.991353	0.842265															CG17839	1.88156	0.677961						Nacalpha	-1.49759	3.67948
	CG42542	0.988309	0.967777															CG30392	1.66164	0.913315						lolal	-1.49724	1.54108
	Nup133	0.983655	1.12483															Pu	1.27976	1.00618						aPKC	-1.48774	1.81635
	Snap29	0.983384	1.7428															Gbeta13F	1.23658	0.77309						sle	-1.48542	5.43806
	Argk1	0.983244	1.74367															Nup205	1.19299	0.314001						GstE12	-1.4724	7.27092
	SPoCk	0.982812	1.67339															Rac2	1.17195	1.26501						DENR	-1.46892	2.69484
	Unr	0.979666	0.747164															Pcyt2	0.998298	3.49894						Pex3	-1.46793	3.08528
	CG42354	0.979532	0.52498															CG12106	0.997204	4.65685						ntc	-1.45452	3.89346
	CG42258	0.97442	1.60891															CG1907	0.982278	5.6474						MetRS	-1.45248	6.00288
	CG10077	0.974125	0.592461															Dld	0.980591	4.22549						stmA	-1.44826	5.51664
	CG6195	0.957227	0.477968															slgA	0.979577	1.9923						Mad1	-1.4481	4.08082
	Vps53	0.9517	1.16157															CalpA	0.978674	5.14471						CG11550	-1.44453	6.09593
	Use1	0.948207	1.36514															jus	0.977736	3.75465						axo	-1.44079	6.31169
	Pldn	0.948143	1.20342															Tim17b	0.97486	5.67418						Pi4KIIIalpha	-1.43931	2.73307
	Apt1	0.942472	1.4768															rdgB	0.970786	4.40314						eIF3f1	-1.42853	1.4236
	CG17560	0.94192	0.605374															Cyt-b5-r	0.970054	3.57738						CG9643	-1.41265	2.84021
	ScpX	0.936515	1.07289															Rac1	0.969493	4.95179						Atx2	-1.40881	7.45736
	CG14696	0.934721	1.36514															CG8888	0.96934	5.68174						CSN7	-1.40275	6.52328
	CG7888	0.932495	1.33752															Nrx-IV	0.966182	3.43836						SCAR	-1.39842	2.67528
	Gp93	0.930785	0.590985															Shab	0.96601	3.66672						CG11586	-1.38749	4.39211
	mtd	0.927672	2.14212															CG6180	0.951518	4.79636						CG3760	-1.38466	7.97749
	PlexA	0.927376	1.10569															CG8728	0.950072	2.86392						hts	-1.38311	3.03246
	Fas3	0.91881	1.42924															nrv3	0.94718	3.96372						holn1	-1.38153	3.38398
	D2hgdh	0.916821	0.816608															nrv1	0.945374	2.36601						Idh	-1.37284	9.54071
	Dap160	0.914806	1.47687															alphaTub85E	0.944417	2.10933						eIF2Bbeta	-1.37254	3.01632
	kek5	0.912953	1.09043															CG3330	0.939782	0.733795						bbg	-1.36438	3.38096
	yata	0.912861	1.35777															Mpcp2	0.934636	6.5118						Wdr62	-1.36126	5.89077
	Trap1	0.910959	1.05885															Ras85D	0.93279	5.46019						G6pd	-1.36003	3.70829
	CG3566	0.90494	1.03253															Rop	0.931194	6.81621						CG6428	-1.35703	4.91116
	vas	0.904602	0.770236															RpL37A	0.929595	4.6277						Drp1	-1.35474	6.85191
	CG1246	0.900717	1.52967															Rpn3	0.929357	4.62964						CCT2	-1.34839	6.7912
	RhoL	0.899022	1.19006															ben	0.925188	3.9041						Pcf11	-1.34167	3.95509
	CG8888	0.895295	1.07272															scpr-B	0.924724	2.9878						CG14879	-1.33706	4.91337
	Sec13	0.894518	0.671554															Egm	0.923925	1.36707						Dp1	-1.32731	6.05366
	Irk1	0.892528	1.60891															TSG101	0.921716	1.81157						CG8516	-1.32161	4.46047
	Cadps	0.889602	1.4768															fab1	0.921059	6.19763						l(2)37Cb	-1.3213	4.54858
	Faf2	0.884958	1.31669															CG31872	0.920568	3.59549						CG3548	-1.32058	3.64019
	cpx	0.884716	1.55342															Abl	0.920261	4.53075						cN-IIIB	-1.31888	3.91183
	CG6126	0.879591	1.88397															iPLA2-VIA	0.919853	4.41008						Sap130	-1.31829	3.04481
	Dyb	0.878183	0.608744															lost	0.919393	6.87862						mal	-1.31435	7.57802
	Eaat1	0.877118	0.808006															Agpat3	0.919297	6.46406						GstE11	-1.31092	3.25982
	CG3603	0.87686	1.00968															Pten	0.915638	1.11049						CG2698	-1.30949	3.38965
	Drp1	0.876795	1.88397															Lon	0.915555	4.50979						Graf	-1.30457	3.9732
	CG6870	0.873221	0.977571															Itpr	0.912432	2.64026						Vha13	-1.30291	5.18789
	Inos	0.869344	0.870777															EMC8-9	0.911463	3.08963						Argk1	-1.30061	8.87737
	Rab3-GAP	0.863915	0.812155															Nedd8	0.908792	2.8211						cer	-1.30023	4.79339
	CG1648	0.86196	1.67339															L2HGDH	0.905854	6.44012						eIF4G1	-1.29778	6.84585
	Fmo-2	0.861799	0.912734															CG8778	0.901725	4.70994						eIF3d1	-1.29236	5.39796
	ND-B16.6	0.858687	1.03253															FAM21	0.900585	4.02807						shep	-1.28926	7.13762
	CG3702	0.855965	1.19599															Mtpalpha	0.898787	3.13846						msps	-1.28792	2.45397
	CG9547	0.855296	0.559597															CG31051	0.895684	0.922081						Got2	-1.27795	6.49596
	Pen	0.853246	1.08549															Ndg	0.893645	3.14812						pont	-1.27312	2.09395
	ReepB	0.845051	1.39133															CG5167	0.892827	4.56104						Clbn	-1.27266	2.74234
	amls	0.837976	1.28146															ACC	0.89146	4.21849						Ald1	-1.26768	5.7054
	CHMP2B	0.836603	1.68951															Usp8	0.890293	1.96462						Pde4	-1.26563	4.75965
	GlyT	0.829741	1.0222															RpL23	0.888159	5.25528						Gli	-1.26398	3.25829
	CG34133	0.829204	0.419379															RhoGAP100F	0.885366	5.11018						Slu7	-1.25589	4.44652
	CG10737	0.826305	1.28739															Ent2	0.885157	4.58095						viaf	-1.2522	6.03224
	Syx18	0.824809	1.20186															RpS2	0.883684	6.19441						CG16812	-1.24833	4.10281
	CG5174	0.819172	1.58447															CG8520	0.883031	7.69992						Vrp1	-1.24575	4.14949
	Desat1	0.818885	1.0683															mEFTu2	0.881411	5.86393						cass	-1.23492	1.78097
	l(3)76BDm	0.817184	0.487568															Tango5	0.880887	4.30401						Akr2E3	-1.23253	2.82458
	Mtmr6	0.811867	0.694691															Use1	0.880667	4.71896						CG8545	-1.2322	3.87337
	Myo31DF	0.811633	1.56079															RpL18A	0.879403	3.20085						mbf1	-1.22864	3.2511
	rb	0.808575	1.16663															Irp-1A	0.878817	1.24345						Uck	-1.22552	2.77654
	Lis-1	0.8053	0.726088															vas	0.878161	3.84514						Uba1	-1.22442	8.48504
	Tango11	0.802604	1.98042															AP-1gamma	0.877585	3.11379						NiPp1	-1.22284	3.0447
	Fitm	0.798109	1.06294															CG10802	0.877519	3.2129						mlt	-1.21367	5.566
	Stoml2	0.791519	0.582282															PMCA	0.875458	8.28697						sw	-1.2129	2.64748
	Gk1	0.790549	0.839217															Mdh1	0.874988	1.43043						CG4593	-1.21012	3.24222
	Tom70	0.790247	0.579925															Faf2	0.87365	2.1883						Abp1	-1.20867	5.88966
	CG6178	0.784768	1.3386															CG1774	0.869346	3.27049						DCTN1-p150	-1.20624	7.51754
	zda	0.782998	1.2239															Pde9	0.869094	3.26531						Dhx15	-1.19635	7.12678
	Dld	0.777969	0.648553															Flo2	0.863372	6.65099						Tdrd3	-1.19487	3.7979
	or	0.776993	0.743652															SK	0.862051	4.63685						Spn	-1.18825	6.48081
	atl	0.773781	1.20072															Mdh2	0.86134	3.51608						Stip1	-1.17744	3.29668
	Gdi	0.773458	1.72044															Blos4	0.860219	3.00333						Cat	-1.17657	6.5211
	Gat	0.761906	0.838704															Ucp4A	0.856208	3.27773						Chd64	-1.16352	6.23146
	Syp	0.757514	0.356935															ND-39	0.856207	4.10213						CG8004	-1.15683	5.88148
	Syn	0.757473	1.68057															Cyp12a4	0.851423	4.99574						LUBEL	-1.1536	3.43321
	CG8778	0.755339	0.741896															msk	0.851386	2.94141						CalpB	-1.15246	3.56824
	krz	0.755299	0.919289															Tsf2	0.851141	3.46045						CG10565	-1.14135	3.18728
	Vps8	0.753484	1.27478															Eaat1	0.85082	6.48911						cyst	-1.14052	4.08954
	Acsl	0.750067	1.75059															CG17544	0.850199	4.66511						Cyt-c-p	-1.1404	4.77094
	EMC1	0.7465	0.4161															inaC	0.848674	4.48657						Dp	-1.13931	1.69978
	CG6607	0.74613	1.22557															Start1	0.848542	5.16112						CG32809	-1.13823	3.3086
	Sec24CD	0.742555	0.934289															AP-1-2beta	0.848049	7.45207						elB	-1.13789	3.00023
	CalpA	0.73827	0.633476															betaTub85D	0.848006	4.1026						GlyRS	-1.13657	8.31342
	Sap47	0.738223	1.31669															galectin	0.846003	5.99294						Sec31	-1.13215	5.59247
	CG11980	0.733	1.18896															Idi	0.845174	2.30418						mib1	-1.13057	5.41028
	Rab7	0.731898	1.17128															alt	0.844725	4.34283						pod1	-1.12849	6.90547
	Myo61F	0.730998	0.597215															PlexA	0.843249	2.01172						Prx2	-1.12451	5.75326
	AP-2mu	0.725784	0.651568															chp	0.841785	3.27097						Jarid2	-1.123	2.01919
	deltaCOP	0.712492	1.54093															gprs	0.841301	1.58095						Hex-A	-1.1229	4.37656
	ArfGAP1	0.70228	1.72044															wal	0.841001	4.69204						CLIP-190	-1.11919	7.94947
	MYPT-75D	0.700813	0.677273															Tecr	0.839803	6.64591						Lpin	-1.11275	4.01276
	CG3164	0.694768	1.49805															Phb2	0.834033	3.62543						coro	-1.11132	3.9374
	Rop	0.683797	1.11682															ND-49	0.832872	2.47764						sta	-1.10634	7.23377
	alphaTub67C	0.681566	1.01847															GstS1	0.831648	2.46998						CG42748	-1.10528	4.01945
	Agpat3	0.681117	1.0683															Vha68-1	0.830327	7.33151						me31B	-1.10162	7.10973
	l(2)k05819	0.675572	0.643737															mRpS5	0.829995	3.73016						Acox1	-1.10003	1.34163
	Liprin-beta	0.674574	1.30943															COX4	0.829621	2.68806						Gclm	-1.09664	6.85626
	CG2604	0.672713	1.60891															sea	0.827563	5.61751						CG11444	-1.09418	6.57113
	Atpalpha	0.671944	1.2921															ND-B16.6	0.827242	2.69834						CSN3	-1.09326	2.18949
	Rpn3	0.667234	1.17663															Aos1	0.825815	4.42628						CG17528	-1.09283	2.94676
	Tbc1d22	0.666435	1.28641															Liprin-alpha	0.825237	5.45963						CG31688	-1.08979	2.11894
	Uch	0.665703	0.687267															Acaa	0.824062	2.43258						Clic	-1.07231	3.81742
	Marc	0.665265	1.77786															RpL21	0.818765	3.75242						Pex1	-1.0721	2.41939
	ATP7	0.662404	1.10172															spidey	0.818696	5.63405						CG7611	-1.07013	4.70978
	parvin	0.657195	0.998969															CG6330	0.818191	4.2665						Capr	-1.06951	2.90081
	CG3529	0.656557	1.64721															vnc	0.817145	3.64827						GluProRS	-1.0693	4.44652
	CG5653	0.651293	1.17962															CG11771	0.81466	3.33417						Acn	-1.06799	2.9272
	Hcs	0.648995	1.8982															Afg3l2	0.814202	6.5527						homer	-1.06674	7.8949
	CG15602	0.646808	1.4768															CtsF	0.813475	6.91723						Pak	-1.0667	3.2781
	CG4074	0.645465	0.741795															mfas	0.813007	1.81635						cact	-1.06391	4.60056
	gry	0.643808	0.605114															Epp	0.812883	2.16216						Gmap	-1.06345	6.04875
	fray	0.639499	0.313689															UQCR-Q	0.812858	2.7124						Eip93F	-1.05999	1.45628
	Stim	0.638283	1.55293															Mecr	0.81206	5.99294						CG2767	-1.05758	5.60539
	RpL23	0.637839	1.91599															CG6028	0.81182	3.9587						Iswi	-1.05471	2.60483
	unc-13	0.633358	0.834662															CG17097	0.810812	2.5535						goe	-1.04798	3.30462
	CG14367	0.633115	0.499656															ClpX	0.810379	3.97307
	rdo	0.629379	1.12334															Sec20	0.809415	8.02821
	Septin2	0.62936	1.23517															Cyp9f2	0.808979	4.64261
	RabGGTb	0.627818	1.09183															mAcon1	0.808344	5.80179
	CG13850	0.618701	1.31841															Nep1	0.806875	3.11967
	spoon	0.617598	0.900996															fwe	0.806614	0.747015
	sif	0.61604	0.848285															cu	0.805111	2.97301
	AspRS	0.615117	0.731319															CG10602	0.802798	3.58332
	CG1309	0.6096	1.91599															Nrt	0.799541	3.52601
	f-cup	0.608682	0.741547															Acp76A	0.799096	2.06425
	RpS5a	0.608195	0.67541															Evi5	0.796685	6.38018
	Elp6	0.605843	1.06652															P5CDh1	0.793506	1.52054
	CG17597	0.605623	0.945571															Glut1	0.793355	3.78778
	ScsbetaG	0.603651	0.505706															Arpc1	0.792973	1.91548
	Sec20	0.60344	1.58987															MagR	0.792577	3.74867
	CG31523	0.60173	1.17663															l(2)k09913	0.791947	5.84963
	Aos1	0.601451	1.70414															Uaf1	0.791797	5.21669
	bur	0.601195	0.709223															Cyp1	0.791712	4.01234
	Aralar	0.59927	1.04641															Tina-1	0.788896	0.752481
	scpr-B	0.597554	0.349964															scu	0.788504	3.71853
	Arf1	0.592201	0.998774															ND-24	0.788218	1.77429
	CG31808	0.590014	0.669929															lqf	0.787683	3.48442
	yl	0.587912	1.17708															SdhC	0.785969	2.96497
	CG13907	0.587531	1.91599															Mpcp1	0.785667	5.7589
	Mpcp2	0.586344	1.07708															CG9471	0.785016	6.0516
	RpLP0	0.583147	0.803387															CG12860	0.783766	1.00858
	poe	0.5774	0.61095															sp3	0.783671	6.0559
	AP-1-2beta	0.571017	0.449795															bsf	0.783055	2.54359
	eIF3l	0.569496	1.16857															Vps16B	0.782865	1.13726
	CG7556	0.566711	1.24199															CG31523	0.782335	3.67223
	CG10096	0.566102	1.0683															RpS24	0.781643	4.27733
	RpS2	0.562062	1.69216															AsnRS	0.781584	3.21462
	inaD	0.561618	0.480296															Rpn7	0.780438	4.07951
	axo	0.557907	1.1476															CG15118	0.780427	3.95324
	bif	0.556862	0.930956															CG13850	0.779108	6.06922
	ctp	0.552339	0.935199															Gga	0.778343	3.50553
	Mecr	0.546165	0.394696															BBS9	0.777869	2.5613
	uex	0.543946	1.41109															whd	0.777775	6.97012
	Stam	0.543381	1.28411															Myo31DF	0.777713	5.79161
	CG2698	0.540857	0.747164															sau	0.777234	1.27696
	RhoGDI	0.537273	1.24199															CG9646	0.775152	2.53209
	CG43078	0.535043	0.811278															ATP7	0.773971	4.07184
	CG33523	0.534955	0.874136															Pyk	0.773933	5.1552
	Psa	0.53387	0.540595															Idh3g	0.773619	5.83741
	aPKC	0.532122	0.168795															CG8187	0.772269	4.49585
	Marf	0.524474	1.02049															CG7378	0.770966	3.31302
	RAF2	0.522786	0.349964															Arf4	0.77011	6.99142
	CG2841	0.522161	0.365023															ND-30	0.770061	2.26234
	LBR	0.522054	0.461213															CG10096	0.766732	3.41426
	Sec63	0.520019	0.896968															CG17746	0.766494	6.09155
	RpS15Aa	0.518017	1.20664															Cbp53E	0.766459	3.56982
	RpL18	0.513872	1.8167															Gbeta76C	0.765787	3.25916
	kermit	0.513834	1.31224															RpL3	0.76475	5.13012
	RpL15	0.512335	0.816307															Trap1	0.764714	5.84158
	Rpt6	0.511451	0.842265															tmn	0.762721	5.04147
	RpS4	0.511064	1.46396															EMC1	0.761147	3.80966
	Naprt	0.510425	0.464785															Fatp1	0.760613	3.95274
	goe	0.510047	0.676499															RpL30	0.759758	3.0612
	Tecr	0.508835	1.19599															emb	0.758835	2.86972
	RpS11	0.505911	0.94326															Had1	0.757364	4.35931
	RpS27	0.504029	1.25028															Nipsnap	0.757022	7.52484
	Heatr5	0.503468	0.542563															Prosalpha4	0.754751	1.02637
	RpS6	0.49641	0.793078															RpS14b	0.753741	4.26813
	WASp	0.494383	0.885708															Rab7	0.752714	5.84963
	Cyp9f2	0.493487	0.983499															RFeSP	0.75143	3.19546
	apolpp	0.490869	0.749647															fidipidine	0.751192	4.88039
	Srpk79D	0.490678	0.689976															CG17896	0.751171	4.11496
	CG8726	0.48811	0.507394															Apt1	0.749711	6.07447
	FipoQ	0.48618	1.65289															Arl1	0.748512	4.15667
	Cyp1	0.484591	0.653234															Dlst	0.747984	1.66448
	CYLD	0.480418	0.321902															CG1635	0.746287	3.75615
	RpL8	0.47632	0.696484															Sec63	0.743396	6.03157
	CG42450	0.475328	0.291464															CG8507	0.7429	0.689255
	RpL3	0.473254	1.05885															flr	0.742584	2.30262
	Gabat	0.472288	0.863968															Atpalpha	0.741508	6.98767
	Eps-15	0.471248	0.944261															Sply	0.740321	4.08455
	CaMKII	0.467004	0.592461															Fit1	0.73962	6.89537
	Mkk4	0.465226	0.579209															CG10237	0.736015	4.35911
	CG45076	0.461771	1.17663															RpL10	0.735954	3.44503
	DnaJ-H	0.459998	1.53692															CCT3	0.735545	4.56359
	Rab2	0.453883	1.08614															CG9175	0.732241	2.96554
	Fs(2)Ket	0.452709	1.08799															Echs1	0.731893	3.1357
	Pka-C1	0.450817	0.851561															CG9951	0.731532	5.93566
	Npl4	0.447756	0.317478															Bem46	0.727256	5.81984
	Pka-R2	0.445854	0.696484															CG13887	0.727079	2.68445
	Rpn5	0.441349	0.479207															CG13332	0.724988	2.86139
	Nipsnap	0.440065	0.767732															ScsbetaA	0.723158	3.88734
	Ist1	0.437364	0.85878															Gabat	0.721735	3.86382
	UbcE2M	0.436914	1.20348															MP1	0.720743	4.91058
	dsh	0.436456	0.580707															ND-75	0.720657	3.10767
	RpS14b	0.43615	0.900286															UQCR-C2	0.716418	5.21024
	betaTub85D	0.435766	0.592507															FeCH	0.714581	6.19441
	Dip-B	0.431292	0.445568															Pdhb	0.714285	4.87633
	nst	0.429584	0.96335															pug	0.713381	4.63036
	Lam	0.429121	0.655615															CG30427	0.710139	1.91528
	Ncc69	0.426745	0.749647															Mic10b	0.709326	4.35322
	Yp3	0.426124	0.468555															betaTub97EF	0.70744	7.05258
	ArfGAP3	0.425312	1.11861															cindr	0.706251	4.97479
	scu	0.421327	1.37268															Act57B	0.705538	2.96554
	Acaa	0.418951	0.885708															betaTub60D	0.700502	3.68481
	RpL10	0.416035	0.780828															RpL31	0.699721	3.40777
	bark	0.411904	0.499692															Idh3b	0.699565	5.94145
	aux	0.411387	0.491979															r	0.697698	4.41174
	Lsd-1	0.409437	0.345061															RpS16	0.696135	4.32032
	dock	0.408197	0.2717															levy	0.694806	1.55364
	RpS23	0.408109	0.701195															ND-51	0.694085	2.87809
	Act5C	0.408078	0.581034															CG45076	0.693862	3.89772
	prom	0.407364	0.249328															Pfas	0.692888	3.94891
	Vha68-1	0.406931	0.483979															Rap1	0.692408	4.11505
	RpL12	0.406744	1.80029															Synj	0.692349	4.09036
	CG2082	0.405528	0.636177															Arf1	0.692203	5.74069
	RpL11	0.401983	1.1129															Vps13	0.690741	5.97008
	RpL31	0.401594	1.67339															RpS15Aa	0.690617	4.96122
	Paics	0.401359	0.263753															Cyp4g1	0.690558	4.46325
	comt	0.401269	1.36514															CG14419	0.688377	1.00711
	Tdc2	0.39977	0.491979															stck	0.68797	5.72727
	Rpn7	0.39946	0.806171															Acat1	0.687309	7.09923
	RpL13A	0.394721	1.22134															RpS4	0.686661	4.49296
	RpL18A	0.392587	0.806171															Arr1	0.686352	5.08746
	Atg18a	0.386203	0.830135															krz	0.683938	2.42573
	RpL21	0.385159	0.604513															Pdha1	0.683689	5.16278
	CCT3	0.384544	1.20135															kcc	0.681323	4.46735
	Septin4	0.384441	0.502207															Pgm1	0.680619	2.62282
	AP-2alpha	0.381679	0.66901															mib2	0.680225	2.63573
	flw	0.381189	0.506289															Wdr81	0.67944	0.793327
	lap	0.380149	0.745734															Gdh	0.676772	2.29695
	Vap33	0.378903	1.25573															CG18284	0.675646	2.55352
	FASN2	0.377368	0.295597															igl	0.675268	4.31584
	CG5973	0.376237	1.1114															uex	0.674603	6.78769
	CG17162	0.375629	0.337325															gish	0.673582	7.1189
	dhd	0.375066	0.452419															Cyp312a1	0.672568	1.72753
	aay	0.374537	0.540595															CG10132	0.670686	2.41956
	CG6983	0.372948	0.725088															Ldh	0.670535	5.816
	Pfas	0.372348	0.676499															RpS18	0.670501	3.67073
	Pyk	0.372311	0.992362															Idh3a	0.667789	4.69468
	Phb2	0.371433	0.868639															for	0.66772	5.11503
	CG31872	0.370849	0.520585															Ran	0.667347	5.30827
	RpL7A	0.367767	0.898273															CG4928	0.66703	3.69028
	CCT7	0.366946	1.10306															CG11037	0.66216	2.17852
	Mdh1	0.365269	0.286438															fau	0.66196	4.24366
	sgg	0.364667	1.20279															Act88F	0.658949	3.04198
	RpS24	0.363105	0.647204															alphaTub84D	0.657386	7.19974
	RpL30	0.359941	1.05076															Mtpbeta	0.656022	9.18532
	Tppl	0.359213	0.510038															AsnRS-m	0.655492	3.44966
	Rpt1	0.358845	1.32431															Cand1	0.655282	2.96176
	hts	0.356177	0.79315															rl	0.655152	2.77852
	fidipidine	0.350917	1.08094															mil	0.653834	0.848633
	whd	0.348609	0.275984															CG7920	0.649788	4.13664
	GstE11	0.348501	0.510038															para	0.647557	1.84676
	inaC	0.345248	0.54466															Rer1	0.647529	5.04805
	RpS3A	0.343446	0.98485															CG9133	0.64711	0.219962
	Cmpk	0.342719	0.819773															Cftr	0.646432	2.41537
	cyp33	0.341464	0.163559															Pgk	0.645475	3.20217
	RnrL	0.340585	0.811278															Sod2	0.645302	2.38931
	DCTN1-p150	0.340407	0.326396															CG3603	0.645155	4.58658
	GstD1	0.34008	0.99264															slf	0.644655	4.00386
	chic	0.339752	0.899272															CG6178	0.642514	3.24314
	Gapdh2	0.339746	1.60891															Mcad	0.642382	1.77629
	CG14408	0.33771	0.376849															RpS11	0.641677	4.24502
	FeCH	0.335215	0.43441															blw	0.64118	3.96727
	RpL7	0.335144	1.22134															cype	0.639073	1.46595
	p120ctn	0.334327	0.432925															Ras64B	0.638354	5.01205
	RpL14	0.334259	1.09622															RpS6	0.638098	3.48471
	ninaE	0.333244	0.559594															RpL12	0.637316	4.81588
	Rm62	0.332982	1.06089															apolpp	0.637237	2.23443
	CG11808	0.328596	0.118836															Gls	0.637135	3.31412
	sea	0.327592	0.631625															Sgp	0.636837	2.25691
	EndoA	0.326536	0.263753															Gale	0.635534	5.18537
	CG17746	0.322086	0.645894															GC1	0.635106	3.80645
	alphaSnap	0.319611	0.349655															ATPsynB	0.632935	1.73199
	Pgd	0.316121	0.516843															RpS3A	0.630729	4.95225
	bun	0.31539	0.340511															CG33695	0.630583	0.534083
	RpL24	0.31224	0.738808															CG10737	0.629586	5.06627
	Sgp	0.31164	0.566672															Uev1A	0.629483	3.09898
	Men	0.309385	0.472503															Mlp60A	0.626502	5.64019
	Mpcp1	0.308929	0.853945															TrpRS	0.623218	5.17376
	RpS16	0.306807	0.764473															SrpRalpha	0.621377	6.50009
	CG6282	0.30074	1.60891															Cul1	0.621321	2.4003
	fau	0.297829	0.553303															Kap-alpha1	0.619224	1.69457
	IRSp53	0.297675	0.228282															RpL9	0.618739	4.21849
	CG7766	0.295646	0.395441															CG1309	0.61746	1.67224
	MnM	0.295273	0.534581															alpha-PheRS	0.616224	1.80437
	Rap1	0.295174	0.712289															Slh	0.615027	4.48697
	Mtpalpha	0.29416	0.919289															lqfR	0.614573	4.60944
	Sec61alpha	0.293902	0.297665															Galphao	0.614086	7.20791
	Adh	0.293674	1.04859															ATPsynbeta	0.61338	6.17351
	RpS20	0.293401	1.44956															aspr	0.613334	1.75766
	Rpn10	0.293138	0.984258															lectin-29Ca	0.61133	0.600519
	RpL9	0.29107	1.00982															RpL8	0.611129	1.20498
	Dhrs4	0.28856	0.487568															Mrp4	0.609783	3.48171
	l(2)gl	0.287438	0.482004															Pkc98E	0.609557	4.68036
	RFeSP	0.286684	0.873861															Agbe	0.608747	3.31929
	Pacs	0.285728	0.611125															mt:CoII	0.607069	2.82917
	Pkc98E	0.285443	0.795361															ATPsynD	0.606223	1.30867
	Cyt-b5-r	0.285304	0.303203															CCT1	0.603996	5.21935
	Gapdh1	0.285207	1.03674															Acsl	0.60351	4.07353
	AnxB9	0.283983	0.353981															atl	0.603398	5.08617
	Cyt-c-p	0.283466	0.462264															Pgd	0.603142	3.24534
	ND-20	0.281956	0.36128															RpL11	0.602392	5.319
	Rpt3	0.280073	1.01376															Elp6	0.60171	3.24218
	RpL6	0.279091	0.435683															mRpS11	0.601528	2.77392
	Cs1	0.275767	0.209286															Sec23	0.599941	1.93418
	Gga	0.273836	1.41882															Nup43	0.598568	4.01234
	RpL36A	0.270892	0.181704															betaTub56D	0.598519	6.7912
	ine	0.270805	1.27221															eIF3k	0.596855	3.66585
	Mccc1	0.267539	1.46048															RpL13A	0.596455	3.23247
	SdhB	0.261493	0.333587															mEFTu1	0.595346	5.39283
	r	0.260243	0.552087															shi	0.595266	4.95418
	Rpt5	0.259867	0.385635															RpL15	0.59437	3.01764
	Art1	0.259766	0.383762															Adh	0.594001	0.48897
	PIP82	0.259609	0.156635															SmydA-8	0.593428	1.82075
	eff	0.259132	0.294879															Tim23	0.591611	3.42556
	RpL37A	0.25852	0.236397															Fitm	0.591475	1.36482
	wal	0.257962	0.482522															Rab5	0.591088	2.95492
	CG8243	0.255531	0.806171															COX5B	0.590451	2.22348
	Hsp26	0.254872	0.500714															D2hgdh	0.588546	2.40841
	cup	0.254391	0.504827															FASN1	0.587836	4.35598
	CtsK1	0.252812	0.252232															PKD	0.587096	0.88296
	Vps60	0.252389	0.463853															bocks	0.586536	1.15369
	Neurochondrin	0.251746	0.348845															CG15602	0.58652	3.03398
	CG1371	0.250973	0.147476															ninaE	0.586103	4.92158
	Alat	0.249464	0.420113															CG10097	0.585038	3.23247
	Esyt2	0.248623	0.486245															ScsbetaG	0.584355	3.89868
	Galphao	0.248135	0.353871															Pfk	0.58407	5.62274
	ND-B14.5A	0.247484	0.770236															Alg2	0.583983	4.03934
	CCT4	0.246916	0.736635															Tppl	0.582303	2.72182
	Hsc70-3	0.246911	1.12085															RpS27	0.581677	3.73196
	RpL35A	0.244158	0.719476															ND-42	0.579827	5.29467
	CCT6	0.24415	1.08107															rtp	0.579664	3.5475
	Ran	0.242645	1.08591															FASN2	0.579414	6.44345
	levy	0.240959	0.298196															Rack1	0.577136	3.84447
	ThrRS	0.239658	1.23069															ATPsyngamma	0.576942	3.65704
	TER94	0.239581	0.601994															Gs1	0.576507	3.9426
	SrpRalpha	0.239028	0.333587															Nfs1	0.572915	4.75747
	CCT1	0.238907	1.47663															Galk	0.571582	5.52962
	RpL5	0.237811	1.08614															Rrp40	0.571398	3.50693
	Aldh7A1	0.23726	0.176517															serp	0.567472	0.463128
	COX4	0.236276	1.0683															sesB	0.567455	3.59115
	RpS18	0.235902	0.953856															Yp3	0.567114	1.13958
	Hsp83	0.235494	0.644101															Sec61alpha	0.563975	4.74523
	CCT5	0.233971	1.27041															Hsp83	0.563679	5.45813
	CG3902	0.233198	0.361735															Usp5	0.562122	2.65292
	tacc	0.230833	0.264864															Tom40	0.561285	2.33108
	eIF3h	0.226864	0.829199															Neurochondrin	0.559934	4.33521
	Vha26	0.225722	0.278888															Aralar	0.558548	5.79629
	Ilk	0.224711	0.571767															CG4836	0.556308	1.29824
	Afg3l2	0.220053	0.315752															eIF4A	0.556188	4.70451
	Mic10b	0.216823	0.852598															Ostm1	0.555058	2.7019
	Uev1A	0.215799	0.647204															Rfk	0.554448	3.98023
	CG17097	0.214797	0.554217															SmydA-9	0.553341	3.41753
	ND-51	0.213345	0.540595															MRP	0.553254	3.10886
	Gs1	0.212642	0.589316															GstZ2	0.54978	2.60062
	mTor	0.212296	0.11331															Naa15-16	0.549205	3.24969
	Acat1	0.210785	0.857397															CG16758	0.548371	3.10767
	RpL17	0.20921	0.468555															CG8586	0.544882	2.64921
	Mtpbeta	0.20909	0.811426															CG9356	0.544027	5.80784
	Rho1	0.207921	0.423116															Lst8	0.54347	5.6842
	CG10237	0.204437	0.634549															Vha44	0.542742	7.26414
	Imp	0.204141	0.210108															Ppcs	0.542728	3.04235
	UQCR-Q	0.20387	0.137811															pn	0.540878	0.721014
	RpS28b	0.203346	0.693678															CG4115	0.54086	3.78059
	EndoB	0.203163	0.340151															Hel25E	0.53885	4.58758
	Cypl	0.201954	0.814348															Ilk	0.53841	3.19577
	RpS29	0.201777	0.450121															CG7409	0.53764	0.951076
	CG7920	0.200517	0.829941															RtcB	0.537048	1.53218
	eIF2beta	0.200195	0.127979															UQCR-C1	0.536384	3.12466
	eIF4A	0.199953	0.61371															Syx5	0.535843	4.8021
	pix	0.199755	0.806171															Cpr	0.534731	1.87325
	alpha-PheRS	0.199022	0.382214															CG43346	0.533793	3.54393
	RpL37-1	0.196098	0.127309															fax	0.52889	4.70924
	Rack1	0.195959	0.670016															Etfb	0.526095	1.87803
	Gdh	0.195061	0.506699															CG33523	0.526048	4.92837
	GstE9	0.194878	0.506699															CG5087	0.524695	1.59098
	Vha44	0.194183	0.319896															Scsalpha1	0.524328	4.35773
	RpL4	0.190797	0.598919															CtsK1	0.523988	3.15432
	Rpn6	0.190089	0.186017															ND-23	0.523796	1.32632
	Pgm1	0.189155	0.496575															LBR	0.51879	1.89048
	brp	0.187432	0.723963															Act79B	0.516951	2.58016
	alphaTub84B	0.186367	0.741795															P5CS	0.516537	5.84963
	Ldh	0.183505	0.232081															CG5958	0.516175	3.0579
	ND-B22	0.182733	1.77818															CG3609	0.515707	1.43721
	CG10939	0.18224	0.609098															ND-13A	0.515375	1.05475
	CaMKI	0.181856	1.27776															ClC-a	0.511838	2.48235
	Eno	0.181106	0.605667															Nsf2	0.511759	1.93357
	CG1354	0.180735	0.263753															ND-B14.7	0.508522	3.26815
	CG11334	0.179115	0.209968															Irp-1B	0.507907	3.28663
	SdhA	0.17904	0.666127															CG9132	0.5059	3.48566
	Hsdl2	0.177928	0.235025															SdhB	0.505038	1.04548
	cora	0.177837	0.506168															RpS29	0.503062	3.33371
	dlg1	0.177048	0.304822															Lkb1	0.50269	1.6452
	CG8405	0.175067	0.918964															Eno	0.501692	1.62825
	Scsalpha1	0.174587	1.50736															Grasp65	0.501614	1.7501
	aspr	0.172982	0.181258															Lam	0.501446	1.70421
	RpL27	0.17223	0.158627															Galphai	0.50136	3.16017
	CG3609	0.171919	0.369118															Tapdelta	0.500971	2.54868
	Ndf	0.171095	0.0838674															GramD1B	0.49878	0.513064
	dod	0.170709	0.102385															PhKgamma	0.496855	3.67223
	Acbp2	0.170274	0.106525															Mhc	0.496817	0.871924
	Ak1	0.17001	0.449626															Hsc70-4	0.496697	6.28235
	Pdha1	0.168597	1.06188															CaMKII	0.496318	2.34297
	mAcon1	0.167176	0.677444															CG3902	0.491927	2.34773
	SERCA	0.16715	0.853945															Aldh	0.490644	4.47662
	Usp20-33	0.166749	0.325375															ScpX	0.490555	0.521153
	CG1907	0.166539	1.32509															Pgm2a	0.48813	2.47613
	betaTub56D	0.163737	0.967398															CG5504	0.486914	1.96799
	ND-39	0.160443	0.408161															Art1	0.486816	1.46299
	lost	0.15946	0.83434															CG5439	0.48597	0.461846
	sgll	0.159293	0.147439															Arp3	0.484129	1.7457
	CG10602	0.159242	0.159518															CG15531	0.482948	3.37003
	Pgk	0.158699	0.453403															RpL18	0.482716	1.56735
	Fit1	0.158467	0.660451															ThrRS	0.482139	3.90618
	Cdep	0.158188	0.529754															Drat	0.479818	2.56721
	RpS12	0.157969	0.933907															UQCR-14	0.477353	0.468952
	ATPsynD	0.156055	0.155125															RpS20	0.477094	3.53313
	NO66	0.155209	0.080269															Vps2	0.476584	1.68235
	CG15531	0.15512	0.234538															CCT5	0.47567	3.83141
	Rpn1	0.151995	0.227419															CG9953	0.475295	1.60297
	LysRS	0.151599	0.227966															CG17026	0.474948	1.99648
	Pfk	0.150975	0.421676															SERCA	0.474352	6.04875
	Ptp61F	0.149588	0.274539															RpS17	0.473375	1.82696
	RpL10Ab	0.149229	0.156576															p24-1	0.471443	1.57639
	tsr	0.145809	0.958784															RpL35A	0.470093	2.42892
	Srrm234	0.143729	0.117191															ctp	0.469578	1.63228
	betaTub97EF	0.140108	0.222145															CG11178	0.4682	0.545948
	Dbp80	0.139894	0.215474															CtsL1	0.467931	3.2614
	CanA1	0.139082	0.592461															Psa	0.465964	4.74515
	RpL32	0.13781	0.176539															CG17597	0.465122	3.06333
	ArgRS	0.1368	0.11571															Vps29	0.465119	2.57355
	Hel25E	0.135672	0.275984															Pdh	0.462866	4.95415
	Cyp4g1	0.134702	0.23075															128up	0.462234	2.20962
	zetaCOP	0.133878	0.745188															RpL5	0.461368	3.57245
	RpLP1	0.132059	0.703502															Rpt1	0.459837	4.02537
	RpL34b	0.131902	0.462264															GCC185	0.459742	3.04528
	CG6484	0.131556	0.0689728															Cdc42	0.458689	1.79316
	UQCR-C2	0.127524	0.753376															AcCoAS	0.457191	3.09056
	mEFTu1	0.127017	0.454245															hoip	0.450904	1.30634
	CG5162	0.126757	0.107434															Rho1	0.448386	3.1032
	eIF3c	0.124655	0.186017															Sams	0.445483	3.18447
	Cam	0.124081	0.0957216															alphaSnap	0.440988	1.5304
	CtsL1	0.121701	0.268981															Muted	0.440888	0.762651
	Tudor-SN	0.119296	0.575															bgm	0.43739	1.91982
	Arr1	0.118109	0.144017															Aldh7A1	0.436524	1.72412
	Gale	0.11809	0.200465															Glyp	0.434105	4.38909
	SelR	0.117886	0.247705															CG18528	0.433921	1.2821
	Kap-alpha3	0.117852	1.11861															CG11474	0.433147	1.13714
	ReepA	0.116164	0.127827															Srrm234	0.4326	0.782375
	CG9471	0.115822	0.110905															Pdpr	0.430754	1.25635
	CG3630	0.114902	0.112435															RnrL	0.428228	1.73785
	Etfb	0.114616	0.236397															GstD1	0.423443	2.69877
	lic	0.109027	0.277772															GstD4	0.423125	1.13976
	Tapdelta	0.108928	0.692543															Ogdh1	0.422835	2.58719
	Had1	0.108569	0.0747167															CG17593	0.421097	1.21648
	Act79B	0.108311	0.214997															jar	0.420524	3.80321
	shrb	0.106947	0.125619															SC35	0.419781	0.799568
	ATPsyngamma	0.103604	1.00995															RpL7	0.413413	2.45433
	Bckdhb	0.101143	0.135253															bur	0.411157	2.45884
	ringer	0.100436	0.135751															DnaJ-H	0.410647	2.73284
	Act87E	0.100401	0.154032															Imp	0.408678	3.85462
	RpS17	0.10011	0.127087															tsr	0.407292	2.23963
	Hsc70-4	0.0998327	1.0683															CG13907	0.405256	5.52229
	betaCOP	0.0982894	0.134256															CG8814	0.40465	0.385155
	L2HGDH	0.0969375	0.104601															dock	0.403284	3.04738
	Galk	0.0948119	0.0890775															Nop56	0.399135	3.00362
	CG4115	0.0936223	0.234202															CG6972	0.398118	0.280518
	TfAP-2	0.0932898	0.435683															Vha68-2	0.398092	5.697
	CG10097	0.0913741	0.11988															chic	0.39751	1.84103
	Aldh	0.0908356	0.412801															Chc	0.397019	3.78333
	eIF3m	0.0907385	0.726791															Prx3	0.396683	2.86362
	Gpdh1	0.0906411	0.540595															RpL17	0.396346	1.51294
	Trx2	0.0891581	0.0766382															CASK	0.395073	0.762231
	Rpt2	0.088728	0.141194															Rpn5	0.393963	3.49894
	eEF2	0.0854792	0.356935															Pka-R1	0.391739	2.50016
	CG11710	0.0831842	0.61703															Sema1a	0.389235	2.4698
	CG9281	0.0827341	0.168795															CG5162	0.388921	1.00582
	Akr2E3	0.0825502	0.129419															Dys	0.388423	1.71037
	Nap1	0.0819639	0.176539															RpL27A	0.383039	0.836867
	alph	0.0817319	0.0271075															CG3961	0.378115	2.01457
	UQCR-C1	0.077101	0.878949															Prx5	0.378083	1.15778
	blw	0.0764019	0.432521															Epac	0.376003	1.27955
	eEF1gamma	0.0720109	0.119842															Fas1	0.375794	1.68935
	Pdhb	0.070399	0.321902															Rpt3	0.375356	3.09823
	lqfR	0.0646959	0.554411															eIF2gamma	0.375285	4.54326
	Ca-alpha1T	0.0643416	0.195397															Tg	0.374953	3.00143
	Acp26Aa	0.0640844	0.0692112															verm	0.372896	0.307767
	CG15894	0.0625883	0.0350287															Act5C	0.372823	0.573383
	ND-42	0.0606233	0.204069															Lectin-galC1	0.372153	3.36841
	eEF1alpha2	0.0587109	0.0766382															Heatr5	0.372125	0.403535
	gammaCOP	0.0573074	0.0966515															nst	0.371629	3.2184
	stmA	0.0550937	0.111055															Hsp26	0.370912	1.30853
	Pak3	0.0543833	0.0510948															Kap-alpha3	0.370564	2.94676
	ND-75	0.0542333	0.135751															CG3860	0.369248	0.923203
	Clbn	0.0522956	0.0427254															Mlp84B	0.368214	4.79633
	Vha14-1	0.0518366	0.0735264															CCT4	0.365986	2.88327
	slf	0.0486818	0.0840842															Gpdh1	0.365595	2.96689
	Prx3	0.0486396	0.0840842															RpL14	0.365036	1.45274
	Idh3g	0.0478911	0.176006															par-1	0.363394	2.19848
	Idh3b	0.0467132	0.34037															cathD	0.363267	0.997038
	Srp72	0.04431	0.0596031															CG9590	0.359451	2.8599
	twf	0.043713	0.0716626															STUB1	0.358235	2.33012
	klar	0.0401125	0.0502032															CG5973	0.357801	1.20179
	SerRS	0.0367121	0.106525															Baldspot	0.357739	1.91921
	Hykk	0.0360832	0.186017															CG3793	0.356446	1.55061
	sesB	0.0340112	0.0510948															fra	0.354239	3.29103
	Unc-115a	0.032749	0.0580405															RpL4	0.354037	2.67232
	Scp1	0.0279196	0.135253															Gpo1	0.352767	0.68839
	sds22	0.0267825	0.0197683															RpS5a	0.352502	1.98237
	Rtnl1	0.026073	0.149203															ncm	0.349455	0.250601
	Chc	0.0246314	0.0744899															RpL24	0.347418	1.64074
	RIC-3	0.0236949	0.0388347															CG18428	0.344045	0.523803
	ScsbetaA	0.023198	0.04867															FipoQ	0.343919	3.79139
	tn	0.0220124	0.0145476															RpL37-1	0.343799	0.67214
	beta'COP	0.0202269	0.0291143															Psat	0.342964	1.41551
	dokb	0.0193209	0.0184238															RpS23	0.342184	1.47838
	Gk2	0.0192915	0.0291143															Bka	0.339591	0.458451
	Tap42	0.0180807	0.0556743															CG8176	0.337008	0.802087
	RpS27A	0.0171324	0.00889238															CG15019	0.336685	0.336795
	mtm	0.0157165	0.0133634															Tom70	0.334321	3.53319
	RpL13	0.0154578	0.0194522															RpS12	0.331907	2.1929
	P5CS	0.0142536	0.0388347															Syx18	0.329088	5.83884
	CG8003	0.0123919	0.0196114															CG32536	0.327974	0.296942
	CG5068	0.0123189	0.0145476															Scp1	0.327399	2.86952
	Idh3a	0.0110571	0.0554373															CG4733	0.326955	1.07292
	ND-13A	0.009757	0.0342331															Cam	0.325966	0.998161
	wdb	0.00925474	0.0196174															RpS8	0.325221	0.500479
	Trabd	0.00897193	0.0342331															Fit2	0.325082	1.03565
	Tm1	0.0088369	0.0123471															EloA	0.322181	0.396082
	Act88F	0.00811832	0.00637269															CG34408	0.321999	1.43268
	CG7054	0.00786937	0.0109754															Tmf	0.321393	2.96328
	Uba5	0.00628059	0.0130231															14-3-3epsilon	0.31866	2.06425
	ninaC	0.00548213	0.00698181															GM130	0.318109	2.6387
	shi	0.00375729	0.00594784															Droj2	0.317976	0.934986
	CG17593	0.00342733	0.00474032															Rpt6	0.315426	1.52849
	Prx5	0.00188701	0.0156042															RpS28b	0.314596	1.40502
	CG5958	0.000937796	0.00100633															Fip1	0.312627	0.438496
	Atox1	-0.000494563	0.000625471															Khc-73	0.311793	0.877597
	GAPcenA	-0.00169702	0.00302237															Rpn10	0.308702	2.09395
	CG6071	-0.0020253	0.0018942															Gprk1	0.306298	0.941982
	gek	-0.00536935	0.0132645															Hsc70-5	0.304791	2.11023
	Ttc1	-0.0064437	0.00921879															SLIRP1	0.30066	2.51515
	mbf1	-0.0084896	0.0130231															poe	0.298925	2.74234
	me31B	-0.0101621	0.0433416															AspRS	0.295763	1.29419
	ATPsynB	-0.0132276	0.0130231															CG5377	0.294875	0.662457
	CG12237	-0.0141275	0.0241162															CG7483	0.293305	2.94102
	Prm	-0.0145113	0.0132645															ND-B22	0.292798	0.844958
	CG1943	-0.0157371	0.0135308															AIF	0.289425	1.66766
	Cndp2	-0.0157496	0.0267136															or	0.289414	3.20589
	RpS8	-0.0170393	0.0145476															CG15561	0.289106	0.387642
	SmydA-9	-0.0193267	0.0190955															ND-15	0.287783	0.532488
	Mdh2	-0.0200875	0.0145476															Alat	0.286509	0.750593
	14-3-3zeta	-0.0204919	0.092648															CG42542	0.286159	1.91477
	Gs2	-0.0212306	0.0510948															CG12321	0.285314	1.53892
	Vha68-2	-0.0243934	0.1301															eIF3l	0.284255	2.92968
	Jabba	-0.0247006	0.0291143															eIF2alpha	0.282048	2.84614
	Prx6c	-0.0254111	0.0634303															Ptp99A	0.280304	0.082982
	Nup154	-0.0255542	0.0130231															CG14367	0.279418	1.30511
	Dhc64C	-0.027542	0.0292341															Ote	0.277968	1.32654
	GstS1	-0.0321907	0.0396924															RpS27A	0.277931	0.707972
	MetRS	-0.0324618	0.0674693															RpL27	0.277885	0.371881
	CG2926	-0.033838	0.0269278															Hem	0.277352	1.91742
	tzn	-0.0343371	0.0884655															Fs(2)Ket	0.275541	1.72981
	ACC	-0.038318	0.0995049															Sgs5	0.274315	0.710396
	Fmr1	-0.0448314	0.0388347															UbcE2M	0.273612	1.91833
	alphaCOP	-0.0459259	0.0524089															RpL29	0.273477	0.433104
	Pdh	-0.0474084	0.0995049															trio	0.273024	1.87745
	pins	-0.0491391	0.0605304															Acox3	0.272395	0.874331
	sra	-0.0504973	0.0941592															RpS26	0.271152	0.72821
	Gpo1	-0.0521857	0.0733922															Dab	0.270946	1.55985
	CG14411	-0.0545038	0.0822988															Dyb	0.267691	1.66448
	RhoGAP92B	-0.0562672	0.0430234															Vap33	0.266241	1.79347
	eIF2alpha	-0.0583973	0.118387															CG11807	0.263	0.0974817
	P5CDh1	-0.0623503	0.11571															RpLP0	0.262652	1.52204
	stv	-0.0623836	0.0903733															Atg16	0.261323	0.216539
	eIF2gamma	-0.0656365	0.325375															CG6983	0.261139	2.75852
	sxc	-0.0684619	0.04867															Tpp	0.258844	0.159122
	CG42748	-0.0685701	0.148291															Nop60B	0.257228	0.553095
	CNBP	-0.0724233	0.15898															Gapdh2	0.256442	1.15333
	DIP2	-0.0733845	0.234306															5PtaseI	0.256116	0.669739
	jar	-0.0735655	0.0649056															CG9547	0.252546	1.06246
	AcCoAS	-0.0739571	0.113503															PRL-1	0.250538	0.897095
	TpnC4	-0.0773687	0.0605304															CG3699	0.247911	0.264785
	sals	-0.0775692	0.0634303															CG5065	0.246613	1.54898
	milt	-0.077822	0.11331															Gapdh1	0.244184	0.834684
	wupA	-0.0836446	0.126595															Ankle2	0.242488	0.223592
	cype	-0.0850661	0.156576															CG15210	0.242445	0.193837
	lva	-0.0854939	0.233247															p120ctn	0.24176	0.864116
	mt:CoII	-0.0875052	0.0995714															hbt	0.241457	0.756678
	ND-23	-0.0875259	0.726508															inaD	0.240898	1.02713
	Nurf-38	-0.0880214	0.128372															GlcAT-P	0.239755	1.74158
	Dsor1	-0.0937749	0.107068															RpL6	0.238912	0.327232
	Srp68	-0.0952996	0.209286															Srp72	0.237997	1.28766
	RpS3	-0.0954865	0.518847															SdhA	0.236923	1.09832
	CCT8	-0.0973563	0.594465															SelR	0.235944	0.733797
	eIF3k	-0.100232	0.151895															Ube4B	0.234974	2.73969
	IleRS	-0.101007	0.112589															RpL32	0.23358	0.312609
	bocks	-0.101925	0.189047															Acp26Aa	0.232573	0.453287
	beta-PheRS	-0.102797	0.144631															Atg17	0.227393	0.456917
	CG4593	-0.104057	0.15384															Marf	0.226862	2.30418
	GckIII	-0.107555	0.195863															Cmpk	0.225286	1.33631
	Sod1	-0.10781	1.24199															Tctp	0.223151	0.604767
	CG9784	-0.108887	0.179234															Ebp	0.223001	0.170438
	CG8547	-0.111834	0.196882															rdgA	0.221442	1.73634
	CG18428	-0.112967	0.078159															Rpt2	0.221351	1.1386
	pnut	-0.117499	0.209286															Nkap	0.22029	0.174613
	Decay	-0.118199	0.146188															PIP5K59B	0.219615	0.376244
	Oatp58Dc	-0.120849	0.152353															Rbp1-like	0.218613	0.458592
	Snx6	-0.120912	0.11571															RpL35	0.216049	0.247314
	CG14022	-0.121917	0.290191															Rm62	0.214887	0.7202
	Ctps	-0.123267	0.276982															Targ1	0.214675	1.02183
	rudhira	-0.124	0.290874															Dip-B	0.212163	1.43721
	PpD3	-0.124848	0.228282															bor	0.210832	0.176591
	Prps	-0.125343	0.369118															Uch	0.210707	2.82815
	CG8475	-0.126996	0.168795															miple2	0.209024	0.17336
	Targ1	-0.127622	0.11738															Syn2	0.208299	1.07837
	Ogdh1	-0.131214	0.560614															ric8a	0.207601	0.540247
	CLIP-190	-0.134376	0.170236															Rlip	0.207288	0.357448
	csw	-0.138118	0.10429															Hao	0.204866	0.41985
	Cul2	-0.140399	0.119226															FASN3	0.200881	1.45315
	Vrp1	-0.144153	0.369839															unc-45	0.199892	0.240936
	Nmt	-0.148247	0.198538															MED19	0.199462	0.289071
	Rpn2	-0.148501	0.508763															Hn	0.198105	1.06598
	RpL35	-0.148511	0.125619															lark	0.196993	0.699813
	orb2	-0.148521	0.34187															eIF3h	0.195248	1.41462
	Ndae1	-0.148952	0.228282															CCT6	0.195124	2.65872
	eIF3e	-0.149237	0.518847															CG9328	0.192452	0.415585
	Pgam1	-0.15094	0.524837															Mkk4	0.189744	1.87854
	Nph	-0.151256	0.248154															Pax	0.188142	0.438257
	Gbs-76A	-0.152861	0.24214															CG5382	0.187901	0.762231
	Ufd1	-0.155037	0.608744															Hrb87F	0.185966	0.666127
	se	-0.15574	0.193679															RpL34b	0.184591	0.195227
	bgm	-0.155857	0.479207															Snrk	0.183441	1.73634
	Hn	-0.157747	0.10429															CG34325	0.179789	1.18152
	Dus4	-0.158929	0.816367															Srp68	0.178024	0.51572
	Yp1	-0.159069	0.100745															RhoGAPp190	0.176985	1.31245
	slgA	-0.161368	0.119226															ND-B14.5A	0.176717	0.269724
	LRR	-0.165685	0.257446															Cdk12	0.176245	0.108077
	FASN1	-0.166704	0.677273															14-3-3zeta	0.174359	1.06778
	Arr2	-0.16991	0.245257															ValRS	0.173591	1.45385
	Dab	-0.170652	0.340511															Tpi	0.17283	0.19879
	Rpn13	-0.17189	0.148275															Rpn9	0.172778	0.174776
	COX5B	-0.173672	0.74977															Rbp1	0.168986	0.301798
	ALiX	-0.174136	0.367988															AnxB9	0.168828	0.697129
	CG8834	-0.177035	0.57358															Nap1	0.166218	0.450466
	Chd64	-0.17985	0.895842															Taf2	0.165723	0.178948
	CG4069	-0.180228	0.100291															Ufl1	0.164396	0.400874
	CG8066	-0.180626	0.540595															CG15432	0.163961	0.197337
	Taf2	-0.1849	0.121831															Klp10A	0.163215	0.274255
	Txl	-0.190559	0.597545															Arms	0.163124	0.628018
	Ebp	-0.190707	0.127422															GstE13	0.162028	0.871688
	Ufl1	-0.191567	0.303066															Tudor-SN	0.160652	1.42883
	Pp2A-29B	-0.192761	0.65803															CycT	0.160523	0.160279
	Pp2B-14D	-0.192958	0.311602															CG31705	0.159134	0.261662
	CG7409	-0.196776	0.170845															Nsun2	0.158248	0.167528
	MAPk-Ak2	-0.197119	0.196424															pain	0.154982	0.642576
	viaf	-0.198622	0.817832															Cpsf6	0.15463	0.228366
	sordd1	-0.20098	0.257906															sgg	0.154309	0.809976
	Tkt	-0.204603	0.451877															CG8726	0.154082	1.03531
	CG12567	-0.20995	0.19421															Rtnl1	0.153079	1.35078
	ATPsynbeta	-0.213795	1.08631															Pmm2	0.152499	0.683827
	Prx6a	-0.214108	0.742687															Lis-1	0.151934	1.51082
	cN-IIIB	-0.223059	0.811278															Got1	0.150903	0.123526
	jdp	-0.224168	0.44958															CG43867	0.147077	0.23801
	DCP1	-0.228942	0.625493															l(3)80Fj	0.145946	0.175053
	RpS26	-0.229038	0.11988															CNBP	0.145837	0.484722
	CycT	-0.23085	0.135533															Syx4	0.145607	0.223406
	dl	-0.231278	0.229472															spen	0.141988	1.06028
	RpL29	-0.232524	0.187869															f-cup	0.141616	0.662274
	RpL19	-0.234779	0.375307															Khc	0.141339	0.437456
	Lpin	-0.236574	0.42087															blp	0.141316	0.189474
	CG3226	-0.236811	0.540595															eEF2	0.140525	1.14219
	pkm	-0.237407	0.413775															jdp	0.137724	0.642395
	CCT2	-0.237604	1.68279															GstE9	0.13743	0.279621
	Sec31	-0.239459	0.871856															Alk	0.137092	0.406034
	msk	-0.243741	0.651469															Ns1	0.136043	0.220262
	PAPLA1	-0.249929	0.729577															Syp	0.136035	0.836152
	tau	-0.253266	0.275528															Fmo-2	0.134611	0.584115
	Rbp1	-0.257514	0.196372															Ist1	0.129598	0.869194
	Ate1	-0.257626	1.04082															B4	0.12857	0.0925533
	Stip1	-0.263454	0.351723															CG11307	0.127912	0.49387
	ND-15	-0.265597	0.310871															Stim	0.126211	0.415585
	SH3PX1	-0.26991	0.860925															Fkbp39	0.124602	0.377904
	Glyp	-0.270586	0.937829															uif	0.123623	0.0766334
	eEF1alpha1	-0.271681	0.838704															tweek	0.123269	0.43479
	CG9391	-0.272929	0.641															ytr	0.120125	0.150771
	endos	-0.276451	0.308102															Hsp23	0.118695	0.288245
	RpL27A	-0.276624	0.121088															Ddc	0.118262	0.183405
	Gss2	-0.278292	0.78788															Pde6	0.118166	0.275092
	CG8578	-0.281664	0.608514															eIF1A	0.117186	0.186914
	Pde4	-0.282019	0.510119															Prp4k	0.115661	0.123645
	stnA	-0.284449	0.634549															CG5068	0.112844	0.438257
	RhoGAPp190	-0.285638	0.648022															Vha26	0.112185	0.357448
	aru	-0.286848	0.304822															Ulp1	0.111752	0.0267865
	rdgA	-0.288373	0.321902															miple1	0.11085	0.167528
	Targ2	-0.290723	1.39536															RpS25	0.108928	0.232867
	Atg3	-0.291521	0.696484															Argl	0.107148	0.102712
	VhaSFD	-0.292489	0.565203															CG6195	0.106209	0.139959
	CG41099	-0.293154	0.854742															Lamtor3	0.105883	0.17269
	clu	-0.300974	0.553179															CG12896	0.104805	0.274655
	Prx2	-0.304041	1.24732															Sbf	0.10436	0.276797
	CG16758	-0.306081	0.468861															Ehbp1	0.102837	0.400874
	HBS1	-0.307068	1.18923															dod	0.102835	1.16583
	RpS21	-0.315947	1.05556															Srpk79D	0.102497	0.18821
	Pgi	-0.316128	0.655404															eIF3m	0.101604	0.369925
	mora	-0.317144	1.48462															CG31522	0.100681	0.323006
	Irp-1B	-0.320483	0.473618															Ttc1	0.100383	0.234855
	Srp54k	-0.323017	0.321509															p115	0.0992798	0.257768
	CanA-14F	-0.323576	0.422225															CG12237	0.0981747	0.560631
	GluProRS	-0.329738	0.3628															CG11808	0.0977264	0.0892784
	AIMP2	-0.32982	0.515481															CHMP2B	0.0971616	0.493687
	Mlp84B	-0.332931	1.74933															Fak	0.0946977	0.322929
	pug	-0.33377	1.08988															CG42354	0.0933554	0.118074
	CG4836	-0.336203	0.319262															dj-1beta	0.0854989	0.362483
	yrt	-0.34305	1.16843															Srp19	0.085213	0.34925
	Hsc70-5	-0.347035	0.466157															Tkt	0.0835697	0.319078
	mts	-0.351551	0.609098															vimar	0.0812558	0.154495
	wrd	-0.351776	1.54198															Spn77Bb	0.0806203	0.140762
	Got1	-0.353923	0.808369															CaMKI	0.0793569	0.224184
	Cbp53E	-0.355258	0.743652															Pgi	0.0789026	0.0708462
	Lsd-2	-0.359254	0.554411															CCT7	0.0783753	0.5409
	Rbp	-0.360493	0.878949															Rpn11	0.0771463	0.209481
	Acbp3	-0.361028	0.479207															pkm	0.0758916	0.305414
	Sf3b5	-0.361385	0.35553															Adcy1	0.0716107	0.121697
	CG9705	-0.362226	1.11861															Paics	0.0712149	0.320159
	CRMP	-0.365594	1.03253															beta-PheRS	0.0701255	0.365459
	Sec16	-0.366139	0.590985															GluClalpha	0.0661701	0.160201
	CG40045	-0.367982	1.69216															Rpt4	0.066038	0.539728
	CG31974	-0.368815	0.871856															CG6621	0.0658148	0.106693
	Liprin-alpha	-0.375076	1.11719															Fer1HCH	0.0592653	0.12971
	cib	-0.379762	1.06294															DAAM	0.0588171	0.118074
	Tbcb	-0.382362	0.632799															RpL7A	0.0585512	0.36859
	RhoGAP1A	-0.385369	0.67541															CG3301	0.0541432	0.0758802
	GlyRS	-0.38765	0.355074															RpL13	0.051846	0.139741
	coro	-0.387749	0.524608															Prp40	0.0507525	0.0449848
	nwk	-0.396009	0.491811															CG1354	0.0490495	0.106693
	I-2	-0.399947	0.91535															CG8042	0.0460444	0.0776519
	Slmap	-0.402491	0.585298															Gmppb	0.0459364	0.189688
	CG32809	-0.405328	0.351207															CG1307	0.0438649	0.0483406
	RpL23A	-0.405374	0.305111															CG9281	0.0423823	0.184736
	Sf3b3	-0.410871	0.694691															Ptp61F	0.0419604	0.0704398
	CG6144	-0.411706	0.723963															CG7332	0.0409302	0.171043
	mub	-0.41206	0.696484															CG33332	0.0356183	0.0183096
	Ote	-0.414022	0.630886															eff	0.0339243	0.0783733
	CG44195	-0.414521	0.634584															CG8833	0.0333469	0.0356501
	CIAPIN1	-0.418374	1.43303															fray	0.0298546	0.0683041
	homer	-0.425794	0.85793															Klc	0.0282203	0.0936873
	Patronin	-0.434251	0.697871															S-Lap2	0.0249686	0.0328988
	Sec23	-0.442658	0.190031															CanA-14F	0.0203546	0.0936873
	Got2	-0.449313	0.894059															CG4074	0.0198797	0.0139034
	CG9330	-0.45371	1.59743															l(2)gl	0.0184136	0.141074
	Svil	-0.454237	0.719991															dre4	0.0174648	0.0183096
	CG31104	-0.455282	0.563249															RpL23A	0.0174015	0.0302444
	GstZ2	-0.455813	0.342951															cpa	0.0164118	0.0371421
	Pdcd4	-0.457797	0.889469															Snx1	0.0152441	0.0108459
	Usp14	-0.459822	1.06353															Tspo	0.0138131	0.0267865
	CG42795	-0.460622	0.598241															CG3164	0.013055	0.0445716
	Hsp68	-0.461554	0.81384															CG9213	0.0128424	0.0108459
	eRF3	-0.463095	1.17663															Fas3	0.0126616	0.0216584
	Hsp27	-0.467385	0.463792															Nak	0.0106028	0.0200484
	mop	-0.474144	1.43341															CG34039	0.00966482	0.00582555
	bel	-0.475563	1.13002															CG18809	0.00850434	0.0100853
	nudC	-0.482166	1.22134															Ncc69	0.00814148	0.0183096
	Hex-A	-0.486213	1.03862															swm	0.00801997	0.00659338
	Nt5b	-0.486668	0.885708															CG4968	0.00709622	0.0286553
	CG12065	-0.497801	0.579575															Pak3	0.00557925	0.00627028
	Mo25	-0.504819	0.516983															gek	0.00378167	0.00683414
	Ank	-0.508633	0.450964															RhoGAP93B	0.00335292	0.00721179
	Art8	-0.510134	0.504781															Mlc1	0.00228822	0.00377628
	eEF5	-0.510662	1.54389															RpL36A	-0.00114912	0.0014492
	Tpi	-0.512543	0.967398															Arpc2	-0.00324424	0.00659338
	CG7611	-0.513021	0.483979															CG5653	-0.00576306	0.0139034
	par-6	-0.521066	0.617583															ArfGAP3	-0.00610008	0.0356501
	FASN3	-0.524465	0.498601															fws	-0.00738338	0.0144743
	ND-30	-0.526873	0.747164															betaCOP	-0.00740362	0.0364475
	tmod	-0.527043	0.992465															Hsp68	-0.00786444	0.0225539
	Crk	-0.530006	0.838704															RpS3	-0.00883557	0.0390267
	CG33217	-0.530677	1.66421															CG42271	-0.0106843	0.0160659
	CG7789	-0.531619	1.34437															alphaCOP	-0.0116897	0.0276438
	Uba1	-0.535964	1.10569															Sec24CD	-0.0126963	0.0170788
	Dlg5	-0.536707	0.707759															CG31998	-0.0152869	0.0334363
	Fkbp59	-0.537296	0.821592															Mob4	-0.0154431	0.0379607
	Pur-alpha	-0.540358	0.854742															Esyt2	-0.0178977	0.121697
	beta-Spec	-0.541516	0.372119															Ssrp	-0.0201017	0.0183766
	CG13901	-0.547486	1.20683															dsh	-0.0214398	0.0298534
	Ank2	-0.553834	1.43457															loopin-1	-0.023585	0.0345864
	CG1416	-0.556546	0.844809															Gdi	-0.0241798	0.0464231
	p47	-0.562078	1.09128															Nph	-0.0243588	0.0536645
	smash	-0.563931	0.73969															l(1)G0196	-0.0245257	0.0470548
	lqf	-0.564447	0.858265															Panx	-0.0253345	0.011135
	Nak	-0.565061	0.666556															Gss1	-0.0256266	0.10557
	Hrb27C	-0.56941	1.7159															Tbc1d22	-0.0278052	0.185807
	His2B	-0.574181	0.348175															Srrm1	-0.0282193	0.0183096
	Eb1	-0.574715	1.00209															CG6071	-0.0287008	0.02354
	CG17883	-0.575628	1.72044															Drice	-0.0291797	0.0170788
	Hsp110	-0.579208	1.37639															Sec24AB	-0.0308094	0.0555339
	ens	-0.583542	0.610563															Elp4	-0.0347523	0.150686
	Wdr62	-0.584665	1.26263															CG13760	-0.0352575	0.170627
	Mlc1	-0.60239	1.90021															kmr	-0.0356879	0.0980372
	sta	-0.607963	1.60665															TER94	-0.0387465	0.279136
	Nadsyn	-0.609259	0.484886															snama	-0.0407499	0.0457388
	CalpB	-0.611566	0.741547															alpha-Cat	-0.0454959	0.0926608
	yki	-0.612472	0.580707															CG8939	-0.0486822	0.0513028
	Cortactin	-0.619796	1.8167															jp	-0.0515262	0.297664
	Myo10A	-0.626008	0.590985															CG13842	-0.052418	0.0794399
	Tps1	-0.628266	1.16157															ringer	-0.0564034	0.12271
	capt	-0.628857	1.48462															Asator	-0.0580231	0.54244
	Usp7	-0.62887	0.7806															Pp2B-14D	-0.0580914	0.410371
	M7BP	-0.631021	0.318776															Sarm	-0.0583644	0.245994
	RpS25	-0.634448	0.370038															Men	-0.0608395	0.151263
	pAbp	-0.635366	1.23069															Mo25	-0.0662772	0.41825
	UGP	-0.638558	1.54389															wdb	-0.066469	0.523526
	Hsp23	-0.638948	0.444345															CG31638	-0.0678412	0.472444
	cindr	-0.641835	0.676499															CG15784	-0.0763453	0.0687366
	Tm2	-0.652814	1.4519															CG11980	-0.0763667	0.525456
	gfzf	-0.653348	0.630886															APC10	-0.0768425	0.114362
	Gclm	-0.655519	1.19167															CG13185	-0.0774928	0.221758
	eIF4H1	-0.657316	0.967777															Pde8	-0.0795938	0.100154
	CG18304	-0.661845	0.654454															Usp2	-0.0835008	0.0683041
	CG9674	-0.669375	1.62985															rump	-0.0855399	0.149263
	CG14207	-0.680806	1.3334															ClC-b	-0.0863119	0.195141
	Asator	-0.681858	0.537362															Dhrs4	-0.0890144	0.387642
	CG31373	-0.686475	0.669929															CG6937	-0.0899058	0.219962
	Akr1B	-0.696839	1.7903															betaggt-I	-0.0910089	0.286873
	AGO1	-0.697916	1.08941															Ca-alpha1T	-0.0925785	0.537567
	CG17027	-0.698124	0.749045															Dbp80	-0.0929276	0.824338
	CG9346	-0.701136	0.716918															spas	-0.100101	0.177313
	CG2681	-0.703714	1.32249															csw	-0.104957	0.482871
	CG17816	-0.705397	1.32431															Tailor	-0.105179	0.0936873
	CG11444	-0.711033	0.573589															Taf8	-0.107143	0.15491
	CG9643	-0.713221	1.70414															RAF2	-0.111115	0.187811
	faf	-0.718861	0.553303															Rpn1	-0.11221	0.918229
	Fim	-0.719584	1.26224															WASp	-0.11442	0.283959
	mlt	-0.727045	0.755579															NdufV3	-0.11815	0.0300057
	DCTN2-p50	-0.727728	1.26659															Vps60	-0.11871	1.07175
	CG15717	-0.730419	1.02116															Pp2A-29B	-0.120985	1.23228
	Zn72D	-0.733522	0.826779															Pp1-87B	-0.12233	0.318992
	CG5023	-0.734578	1.26116															CG17029	-0.122559	0.361399
	Edc3	-0.736262	0.559587															Rpn8	-0.123279	0.602146
	rhea	-0.7528	1.30939															metro	-0.126735	0.423053
	cer	-0.760829	0.580707															Rpt5	-0.128959	1.15231
	PSMG1	-0.761634	0.454245															Moca-cyp	-0.129914	0.152961
	Cdc37	-0.761857	0.868187															pix	-0.130173	0.778052
	pcm	-0.767153	0.700568															Arg	-0.130499	0.253388
	speck	-0.781123	0.630916															mGluR	-0.132771	0.567573
	alt	-0.783713	1.3386															Slmap	-0.136645	0.542269
	futsch	-0.789751	1.65135															sxc	-0.137968	1.19279
	Idh	-0.789818	1.8396															Dlic	-0.139807	0.626144
	cact	-0.792234	1.27221															Lnk	-0.140728	0.267994
	HIP-R	-0.796368	0.846088															Grx3	-0.146676	0.539728
	twin	-0.799061	1.98042															Tps1	-0.149079	1.83964
	pont	-0.800179	0.741547															Cep164	-0.155994	0.758841
	Bruce	-0.801368	0.863968															CG9784	-0.158334	1.34743
	Cat	-0.80479	1.20835															kek5	-0.159845	0.218686
	Pax	-0.807522	1.62507															MYPT-75D	-0.160995	1.2323
	Lmpt	-0.807863	1.2854															CG42450	-0.164468	0.704163
	Mical	-0.813553	0.461194															Ndae1	-0.165856	0.695142
	Vha55	-0.822429	1.70716															CG15894	-0.166607	0.970408
	chico	-0.823207	1.09926															CG7878	-0.16895	0.413947
	CG5381	-0.832772	1.88298															CG9346	-0.171484	0.279136
	GstE12	-0.83438	1.7159															Hsc70-3	-0.173402	1.58886
	gw	-0.835921	1.61858															LeuRS	-0.174042	1.85331
	cher	-0.840471	1.16157															His3.3A	-0.17581	0.265441
	CG6106	-0.844591	1.10306															Surf6	-0.181038	0.286873
	kst	-0.850793	0.515481															Hex-C	-0.181606	1.11637
	Dhx15	-0.852818	1.46396															CG10874	-0.18286	0.80651
	G6pd	-0.856101	1.57584															orb2	-0.18608	1.41441
	AMPdeam	-0.85664	0.871856															SmydA-1	-0.186872	0.791
	Usp10	-0.86271	0.736054															AGO2	-0.187817	0.374885
	Rel	-0.872816	1.46858															CG12822	-0.190074	0.288802
	Dp1	-0.874292	1.64721															Rpn6	-0.194263	1.12051
	san	-0.876885	1.19059															eEF1gamma	-0.194277	0.81721
	Nup98-96	-0.877371	0.803347															eEF1alpha2	-0.197061	0.908321
	tud	-0.881836	0.506699															SmB	-0.198426	0.721555
	Reps	-0.886411	1.60665															Ttc7	-0.20109	0.522556
	Acly	-0.887248	1.54902															Tsc1	-0.207206	0.312799
	Abp1	-0.88749	1.31669															RpL19	-0.212952	1.07308
	TTLL4B	-0.887575	1.07934															CG8289	-0.215905	0.371268
	CG11307	-0.888807	0.536423															RyR	-0.215999	2.0879
	Cen	-0.896437	1.01607															eIF3i	-0.218061	1.02663
	mahe	-0.897043	0.863968															CG42258	-0.218119	1.57837
	mal	-0.902075	1.37268															mmd	-0.218232	1.66932
	Galm1	-0.90423	1.46048															Myo61F	-0.218644	1.58095
	Hil	-0.906621	1.12483															Pacs	-0.219555	1.30242
	RpL22	-0.910751	1.69095															Nup93-1	-0.220458	0.821783
	mxt	-0.915131	1.73108															mts	-0.221695	0.958617
	eRF1	-0.919582	1.54389															CG8353	-0.223001	0.299267
	eIF4G1	-0.921103	1.36504															norpA	-0.223794	1.10072
	CG8149	-0.925612	0.880472															CG3226	-0.224238	0.523358
	CG33521	-0.926606	1.68381															Gat	-0.224734	0.12971
	Ge-1	-0.935651	1.67339															Usp16-45	-0.227721	0.346418
	eIF3d1	-0.942474	1.0121															Vps24	-0.228253	0.660949
	vig2	-0.945837	1.48016															eIF3c	-0.232065	1.68601
	eIF4EHP	-0.950676	0.898057															hlk	-0.234562	0.863353
	CG3402	-0.957722	0.796079															His1:CG33807	-0.236027	0.216974
	eIF4E1	-0.960669	1.11861															Plc21C	-0.236179	1.84288
	Jupiter	-0.961928	1.91599															Atox1	-0.237764	0.483087
	hpo	-0.968632	1.7159															CysRS	-0.239305	1.59491
	uncNacbeta	-0.970727	1.44956															mge	-0.239322	0.769096
	Strn-Mlck	-0.974614	1.91599															sra	-0.240483	1.71359
	Elp1	-0.975341	0.704115															CG7255	-0.240644	2.8558
	su(r)	-0.975399	1.07292															CG1440	-0.242789	2.27591
	Mp20	-0.98008	1.76407															Atat	-0.245348	1.37686
	CG8635	-0.983744	1.43073															beta'COP	-0.246131	0.733791
	PIP4K	-0.988002	0.304822															Nrg	-0.247284	3.3957
	Capr	-1.00272	0.689976															Mnn1	-0.252926	0.729751
	Mocs2B	-1.00626	0.829941															Hsp27	-0.258138	2.0567
	CSN7	-1.00763	0.864949															Naus	-0.260582	0.979086
	Nuak	-1.00919	1.09128															Atg18a	-0.260598	1.20173
	kis	-1.01702	1.80029															Pkc53E	-0.262069	0.16119
	Obsc	-1.01792	1.78955															Nurf-38	-0.262743	2.12979
	fmt	-1.02949	1.55293															milt	-0.263533	1.72981
	cin	-1.03189	0.661239															faf	-0.263831	1.93586
	Dera	-1.04604	1.54389															Hsp110	-0.266593	2.46891
	Pfrx	-1.04884	1.24481															RpL36	-0.269578	0.570866
	CAP	-1.05895	1.78302															Cf2	-0.270093	0.406684
	REG	-1.0723	1.05155															qkr54B	-0.271968	0.286873
	Lasp	-1.08027	1.28641															hppy	-0.275588	1.66588
	Mtap	-1.08228	1.67339															AlaRS	-0.283175	1.54266
	RanBPM	-1.08793	1.78607															CG34133	-0.283363	2.09902
	NAT1	-1.09036	1.32216															lic	-0.283824	3.49914
	CG15356	-1.09353	1.11861															MAPk-Ak2	-0.284055	1.2579
	eIF4B	-1.09446	1.23085															Usp7	-0.285544	1.81835
	Gclc	-1.09517	1.76668															RpS21	-0.285933	0.760636
	Kank	-1.10975	1.31878															cib	-0.292099	2.40399
	CG44085	-1.11501	1.17752															Uba5	-0.294951	2.3292
	TpnC73F	-1.11504	0.614177															CG32264	-0.294988	0.339183
	Agbe	-1.11535	1.10569															CG6432	-0.295304	0.356913
	Dys	-1.12604	1.11861															Ak1	-0.297653	1.03436
	CysRS	-1.13162	1.16663															Dsor1	-0.301081	3.30907
	CG14615	-1.13661	0.669929															pst	-0.302894	0.49982
	Gart	-1.13797	1.27221															ttm50	-0.304992	0.143643
	alpha-Spec	-1.13978	0.597898															Plap	-0.307002	2.72588
	cno	-1.14693	1.11861															Dus4	-0.307023	2.69431
	CG13551	-1.15416	0.723024															fabp	-0.307258	0.471735
	eIF3g1	-1.15696	1.54389															SerRS	-0.308838	2.70145
	Sgs5	-1.16062	0.838723															Ufd1	-0.308902	3.10254
	Bx42	-1.16244	1.3687															CG15628	-0.309753	1.05153
	Mlc2	-1.16599	1.17364															Septin2	-0.313064	2.22534
	B52	-1.17007	1.03497															LRR	-0.313083	0.322892
	sqd	-1.17738	1.91599															Pgls	-0.313224	0.88865
	Pu	-1.17917	1.68618															VhaSFD	-0.313769	1.28003
	eEF1delta	-1.1798	1.63428															hpo	-0.314513	1.70201
	eas	-1.1809	1.5276															ppan	-0.316774	0.441085
	sls	-1.18648	1.7159															tmod	-0.320709	1.46576
	CG14968	-1.18743	0.812155															raptor	-0.322878	0.389472
	Doa	-1.18773	0.806171															Ccdc6	-0.324007	0.759286
	Mbs	-1.19551	0.794528															Rpn2	-0.325313	1.95939
	RpS10b	-1.19761	1.37042															CG7888	-0.329373	1.16873
	Tlk	-1.20063	1.29949															Nmt	-0.330068	0.524658
	HDAC6	-1.20262	0.612785															mEFG1	-0.332237	0.185807
	eIF3a	-1.20439	1.31878															CG7766	-0.335041	5.41446
	Larp4B	-1.21309	1.60665															Isha	-0.336698	0.594662
	Lsp1alpha	-1.21397	1.2239															Zyx	-0.341577	0.958001
	Msp300	-1.21471	1.36504															CG5521	-0.341795	0.221273
	Atx2	-1.21824	1.77952															speck	-0.34236	1.90176
	Pkcdelta	-1.21981	1.65135															smash	-0.345668	0.616239
	tral	-1.22146	1.11357															Brd7-9	-0.345956	0.402854
	mbo	-1.22389	1.44956															Cwc25	-0.347898	0.972203
	CG10576	-1.22577	1.10306															CG8405	-0.348152	1.46143
	HIPP1	-1.22671	1.80029															Hyccin	-0.351252	2.16264
	eEF1beta	-1.22999	1.56079															SH3PX1	-0.353666	0.611538
	Glys	-1.23069	1.59392															shrb	-0.355014	1.84763
	Spt5	-1.23915	0.648553															arm	-0.359552	1.22269
	His4r	-1.24785	0.800578															clu	-0.359907	1.35288
	shot	-1.25294	1.53007															BicD	-0.36001	2.72588
	CG8209	-1.25518	0.594627															Reps	-0.360381	2.70145
	eIF3j	-1.26414	1.64721															RSG7	-0.36395	2.03143
	LamC	-1.29521	1.31536															Arr2	-0.371473	2.12193
	Nup358	-1.30267	1.88397															SNF4Agamma	-0.372162	1.3447
	grsm	-1.30439	1.99835															CG43102	-0.373006	1.08454
	pod1	-1.3084	1.04116															HIP-R	-0.37412	1.90571
	Agxt	-1.30963	1.20664															eIF2beta	-0.379577	2.11728
	Tctp	-1.33789	1.08549															Cyp313a1	-0.380503	0.805727
	cPges	-1.34289	2.08422															LysRS	-0.384971	1.61637
	Veneno	-1.34399	1.77786															Fkbp59	-0.386028	1.84755
	Men-b	-1.3511	1.98042															flw	-0.386921	1.68343
	Ald1	-1.35978	1.5075															Pdcd4	-0.387149	4.67616
	scrib	-1.36441	1.60217															DIP2	-0.387199	2.33596
	CG8677	-1.36701	1.08185															SF2	-0.387782	0.733612
	lig	-1.36819	1.74005															Dscam2	-0.390771	1.09645
	Cka	-1.36991	0.872011															CG10550	-0.392008	0.374885
	Nup214	-1.3913	1.77786															HBS1	-0.394558	3.34411
	Slu7	-1.40291	1.13404															HisRS	-0.396157	2.48418
	mask	-1.41341	1.61858															Rrp6	-0.397322	1.58525
	sm	-1.42222	1.07114															Atg3	-0.404385	0.828348
	Psi	-1.42376	1.39587															Oga	-0.405039	1.70251
	Hex-C	-1.42379	1.24573															CG6686	-0.406208	0.697352
	CG12224	-1.42483	1.11719															CG6770	-0.407564	0.176591
	Pkn	-1.42715	0.778069															Shark	-0.407947	0.751896
	RpS19a	-1.43193	1.89221															cpb	-0.40851	0.777587
	Cbp20	-1.44915	1.23633															amls	-0.409596	3.93869
	Dif	-1.45124	1.43825															mop	-0.410513	1.5094
	Rpn8	-1.47635	1.19599															CG4119	-0.41055	0.584641
	larp	-1.4778	0.846733															UGP	-0.412198	4.56777
	CG9667	-1.48556	1.46396															parvin	-0.415175	1.83345
	Sf3b2	-1.50433	1.69216															Srp54k	-0.417127	2.38503
	Mf	-1.50811	1.57584															Dif	-0.417414	1.09953
	Gfat1	-1.5104	0.811426															CG11334	-0.41867	2.65872
	mod	-1.52085	1.60532															LamC	-0.419076	2.57486
	Map205	-1.5229	2.18934															Dcr-2	-0.421084	1.57148
	CG1578	-1.52426	0.793991															CG11777	-0.423478	4.52758
	Nup62	-1.52487	1.82452															Sec13	-0.423558	1.30932
	by	-1.53409	1.43825															HINT1	-0.424754	0.315179
	Chro	-1.56582	0.696024															rudhira	-0.427147	1.74614
	vig	-1.57192	1.35581															Hsc70-1	-0.431189	2.01177
	Papss	-1.5723	1.1239															CG2082	-0.431941	3.54393
	Sps1	-1.57514	1.45719															MnM	-0.431945	1.53207
	brm	-1.57815	1.16333															CG6891	-0.432683	1.87807
	qkr58E-1	-1.58094	1.47663															CG9727	-0.434979	0.394561
	Taf4	-1.58861	1.49805															CG31191	-0.436825	1.0496
	ND-B12	-1.59803	1.18888															Agl	-0.440586	0.628766
	Rnp4F	-1.59889	1.43734															trus	-0.442518	3.0354
	hebe	-1.6085	1.57429															deltaCOP	-0.443296	6.71723
	CG11550	-1.60984	1.35865															His2B	-0.444518	1.02259
	Nlp	-1.63114	1.29082															AnxB10	-0.447098	1.37577
	nocte	-1.64748	1.60891															CG7564	-0.449027	0.899986
	Trhn	-1.6482	1.03958															Hsp60A	-0.451894	0.458407
	Brr2	-1.65252	1.4768															Hykk	-0.456421	5.14471
	Cyp313a1	-1.65636	0.878949															Ns2	-0.457169	0.877597
	fln	-1.65954	1.91599															koi	-0.459334	1.46038
	CG14480	-1.67425	1.77818															PIP4K	-0.459783	4.25813
	nop5	-1.67765	1.8167															CG1416	-0.460589	4.56393
	tyf	-1.68372	1.3407															jub	-0.464318	1.11704
	AOX1	-1.6969	1.60891															ReepA	-0.466516	1.57471
	bic	-1.70244	1.11385															RhoGDI	-0.466725	1.81233
	RPA1	-1.71424	1.84196															gfzf	-0.46738	0.652782
	Ns1	-1.72686	1.10381															CdGAPr	-0.472571	3.50675
	CG31126	-1.72743	1.24481															Hcs	-0.475223	4.5332
	CG44245	-1.73028	1.4768															eEF5	-0.475562	3.04403
	Cpsf5	-1.74114	1.7903															tho2	-0.476257	0.647115
	vlc	-1.76213	0.875391															CG8003	-0.476984	3.17598
	CG7966	-1.76715	1.23739															puml	-0.481981	2.8551
	Patj	-1.7749	1.67339															CG9143	-0.483919	0.843952
	CG14712	-1.78375	1.43825															CYLD	-0.488552	4.10213
	RanGAP	-1.78671	2.00302															Unc-115a	-0.491078	4.95419
	CG34417	-1.83071	1.16157															tzn	-0.491949	5.79161
	Zasp66	-1.85976	1.72044															Ndf	-0.492024	3.01779
	D1	-1.86207	1.43341															Obsc	-0.493958	5.99251
	nonA	-1.87344	0.838704															eas	-0.496649	2.90792
	Uba2	-1.87769	1.03253															alpha-Est5	-0.498316	3.3086
	BEAF-32	-1.87777	1.77786															Rip11	-0.498555	0.794457
	Zasp52	-1.90493	1.98473															Lsd-1	-0.499119	1.09013
	jbug	-1.90659	1.04632															ALiX	-0.499626	1.76181
	grh	-1.91157	1.11861															Shaw	-0.502302	0.840169
	Sgs3	-1.91469	0.873861															Yp1	-0.506132	1.19027
	rin	-1.92999	1.12334															Cndp2	-0.51136	2.54488
	pzg	-1.93612	1.3386															CG1578	-0.514913	3.17348
	CG5087	-1.94161	0.591404															sds22	-0.515655	3.25829
	Hmbs	-1.95061	1.16157															twf	-0.516401	3.50868
	CAH1	-1.9662	1.16157															Npl4	-0.520353	4.16614
	Zasp67	-1.96802	1.80029															subdued	-0.523904	3.20956
	Ars2	-2.01233	1.72732															Dph2	-0.524501	2.9812
	CG33099	-2.02026	1.27438															NO66	-0.527458	3.16331
	Taldo	-2.02281	1.98042															CG1943	-0.530306	2.70239
	osi	-2.05281	1.89759															pps	-0.534066	0.718382
	CG6418	-2.09139	1.13407															Pkn	-0.534705	1.47511
	Sdb	-2.17015	1.78955															I-2	-0.538796	3.59409
	Nup50	-2.18801	1.76536															B52	-0.541023	1.25925
	EndoGI	-2.20941	1.53007															CG6144	-0.543663	2.26478
	mor	-2.23401	1.77251															Rs1	-0.543965	0.875704
	caz	-2.25393	1.7428															CG8475	-0.544496	4.78547
	Drep2	-2.25592	1.47173															CG9674	-0.548675	4.80077
	Hcf	-2.3105	1.79587															eag	-0.550639	2.08208
	Hrb98DE	-2.31559	1.23069															mtm	-0.556525	2.72588
	Cp190	-2.34087	1.96312															endos	-0.563735	4.58423
	CG11267	-2.3411	1.55293															Hrb27C	-0.570278	4.43824
	CG10731	-2.3778	1.56079															Septin1	-0.571772	1.9923
	CG17715	-2.38632	1.7159															Pfdn5	-0.572574	2.52218
	CG43897	-2.39952	1.41907															eIF3e	-0.577506	4.67854
	Adi1	-2.41339	0.82486															CG12608	-0.581738	1.12696
	Sf3b1	-2.4261	2.18261															Gfat2	-0.585631	2.19634
	bt	-2.49136	1.46396															Crk	-0.587686	3.6718
	Sf3a1	-2.56529	1.64721															Ate1	-0.590206	2.78782
	Bacc	-2.58582	1.87751															RhoGAP92B	-0.59036	1.36714
	CG1737	-2.58731	1.70637															Ank	-0.593254	4.23513
	Pep	-2.59147	2.41288															alph	-0.593524	2.26281
	Bap111	-2.59307	1.21459															CG31550	-0.593674	1.32261
	zormin	-2.63265	2.29812															CG9330	-0.594968	5.31815
	CG10417	-2.6419	1.77786															epsilonCOP	-0.595311	3.10932
	Dsp1	-2.69511	1.55797															PpD3	-0.598131	4.6979
	how	-2.76294	1.54389															Vha14-1	-0.600834	4.02537
	Nup153	-2.81039	1.98473															spg	-0.602686	1.90525
	Spf45	-2.85047	0.898589															mod(mdg4)	-0.607691	1.29824
	Actn	-2.906	1.49597															Ctps	-0.60896	5.15795
	mip120	-2.94397	1.98042															chas	-0.609429	0.945183
	Mgtor	-2.99643	1.09914															CG10126	-0.609542	2.71063
	CG1674	-3.12245	1.47663															Sod1	-0.611633	3.15966
	htk	-3.2948	1.78474															Madm	-0.618366	2.64748
	cg	-3.33036	2.14212															Csk	-0.620547	7.24659
	Sin3A	-3.5754	2.18934															Tbcb	-0.622108	4.77437
	CtBP	-3.64273	2.41288															RpL22	-0.622329	3.6056
	CG1910	-4.17496	2.39185															Tap42	-0.626475	3.06238
	CG12384	-4.42411	0.709334															Ankrd49	-0.627232	1.89109
	RpS30	-4.73697	0.769565															CG7139	-0.631566	1.48267
	CG8728	-5.63725	1.79796															sif	-0.63911	3.515
																		Asap	-0.639712	1.78206
																		CG9705	-0.642296	5.28015
																		yrt	-0.649024	4.71185
																		p47	-0.649259	5.39841
																		CG31122	-0.65256	3.67073
																		nrm	-0.659257	5.04638
																		gammaCOP	-0.661167	6.36699
																		mora	-0.661654	3.80765
																		Txl	-0.662415	4.00969
																		cPges	-0.666018	4.21031
																		Mi-2	-0.667527	2.77058
																		CG8578	-0.668877	7.23377
																		dos	-0.669055	0.762651
																		Gart	-0.671633	2.06223
																		kermit	-0.672086	1.29714
																		Sec16	-0.674269	4.2313
																		Ldsdh1	-0.674796	0.672569
																		ArgRS	-0.676431	4.22982
																		RhoGAP1A	-0.676659	4.66511
																		Gclc	-0.681734	5.60953
																		CG12279	-0.684453	3.18929
																		bond	-0.689345	1.67095
																		nsl1	-0.69132	2.04655
																		APP-BP1	-0.692488	1.92341
																		Acbp1	-0.694975	0.761988
																		Vha55	-0.695741	6.06601
																		upSET	-0.703349	2.12967
																		Trx2	-0.703858	1.89525
																		CG31126	-0.707253	1.27329
																		eEF1alpha1	-0.709353	5.69039
																		CIAPIN1	-0.715025	5.46534
																		dlg1	-0.719816	6.0153
																		pnut	-0.72414	4.33365
																		vari	-0.72762	1.25868
																		CG31908	-0.74015	0.934986
																		PTP-ER	-0.746694	0.503062
																		nudC	-0.747022	4.09478
																		OtopLa	-0.748527	3.50453
																		Cortactin	-0.753172	5.92441
																		CG3817	-0.761165	0.301022
																		Nup98-96	-0.762703	3.1357
																		CG8066	-0.762997	4.61864
																		Mcm3	-0.763263	2.45302
																		DCTN2-p50	-0.764539	3.59255
																		GlyT	-0.765481	3.67372
																		nahoda	-0.767402	2.34945
																		CAP	-0.771525	4.25134
																		NfI	-0.773659	0.77309
																		cin	-0.775828	3.92693
																		tamo	-0.77706	1.83765
																		Usp14	-0.783592	6.85097
																		CG16790	-0.786117	1.9151
																		CG46466	-0.786197	4.29341
																		CG13994	-0.787059	2.62434
																		U2af50	-0.787305	0.974867
																		Cog1	-0.788265	1.37483
																		Fcp1	-0.789858	5.54614
																		CG8209	-0.791097	4.39876
																		Eb1	-0.792935	5.1988
																		eIF5	-0.793133	1.89625
																		zetaCOP	-0.796201	5.94466
																		Rok	-0.80233	3.87182
																		bun	-0.802419	4.71185
																		wrd	-0.80511	4.22692
																		CG1703	-0.809455	3.95307
																		CG5466	-0.809733	0.845678
																		IleRS	-0.811406	2.97515
																		Cen	-0.812777	5.35676
																		Pgam1	-0.816309	3.62415
																		DCTN3-p24	-0.817825	3.07181
																		CG12567	-0.820545	3.26469
																		Snx6	-0.823178	3.28881
																		Septin4	-0.826719	6.42185
																		eIF4H1	-0.827632	3.9213
																		RpLP1	-0.835491	3.86923
																		TM4SF	-0.839125	2.65855
																		CG9265	-0.842022	1.20179
																		CG33722	-0.843788	4.88398
																		yki	-0.844461	3.22082
																		psq	-0.845095	0.910416
																		Targ2	-0.846951	6.09862
																		pins	-0.847545	3.28663
																		CG7789	-0.849557	6.93671
																		CG13917	-0.851357	4.60298
																		AMPdeam	-0.851521	4.15508
																		eIF1	-0.857068	1.39966
																		msn	-0.867757	1.66448
																		CG9391	-0.872221	5.79475
																		CG1785	-0.873888	0.843806
																		capt	-0.874323	5.89888
																		tws	-0.875227	2.08077
																		fmt	-0.875595	4.75147
																		Abi	-0.876994	3.43321
																		Nadk1a	-0.87884	2.57335
																		CG42795	-0.879615	4.03659
																		CG8441	-0.883981	1.05098
																		Non2	-0.891239	3.43165
																		AIMP2	-0.891645	4.7103
																		Acly	-0.8977	8.1981
																		CG17683	-0.901545	2.40271
																		Cdc37	-0.901688	4.07625
																		cnk	-0.902822	2.04013
																		CSN5	-0.903722	2.81736
																		pr	-0.904827	1.3848
																		eIF2Bgamma	-0.905405	1.49157
																		Sf3b3	-0.910686	6.39024
																		CG42724	-0.9119	3.88525
																		Gfat1	-0.915499	6.15498
																		CG40045	-0.917662	5.64587
																		PAPLA1	-0.918607	5.94679
																		Synd	-0.918905	4.97716
																		CG4069	-0.91975	6.49458
																		eRF3	-0.921721	4.09812
																		Phgdh	-0.926882	1.54819
																		CG31251	-0.927056	2.41844
																		Cypl	-0.939736	4.2689
																		beta-Spec	-0.941209	6.11172
																		Dll	-0.944722	1.68536
																		Sbds	-0.948733	3.18142
																		Glys	-0.957346	7.86829
																		GckIII	-0.958035	5.58045
																		CG14411	-0.961148	6.7923
																		Clamp	-0.961488	2.75621
																		CG17002	-0.961683	4.60667
																		r2d2	-0.964536	2.5556
																		Prx6a	-0.972176	4.73754
																		CG8547	-0.972787	4.61712
																		Mec2	-0.976734	2.17699
																		Adss	-0.984011	2.57748
																		alpha-Spec	-0.986219	7.03879
																		bel	-0.987017	5.19416
																		CG12384	-0.987722	5.04263
																		Cka	-0.992717	6.15389
																		Trxr1	-0.999603	2.67299
																		Rpn13	-1.00079	6.31326
																		Elp2	-1.0008	4.7232
																		Prps	-1.00179	6.28402
																		Nadsyn	-1.0021	7.94841
																		bark	-1.0048	1.69383
																		Nt5b	-1.00561	5.46695
																		Sf3b5	-1.00645	3.61347
																		mbo	-1.01357	6.62193
																		dl	-1.0137	3.11985
																		pAbp	-1.01724	6.02551
																		ATPsynCF6	-1.0207	1.08341
																		Doa	-1.02767	2.54101
																		Bruce	-1.03234	5.14686
																		e(y)3	-1.03372	1.07063
																		mud	-1.03427	0.375041
																		Zpr1	-1.03769	1.93357
																		Sms	-1.04044	1.13809
																		CG8677	-1.04638	3.10859
																		tacc	-1.04688	4.0011
																		goe	-1.04798	3.30462
																		Iswi	-1.05471	2.60483
																		CG2767	-1.05758	5.60539
																		vito	-1.05912	0.751896
																		Eip93F	-1.05999	1.45628
																		Gmap	-1.06345	6.04875
																		cact	-1.06391	4.60056
																		Pak	-1.0667	3.2781
																		homer	-1.06674	7.8949
																		Acn	-1.06799	2.9272
																		GluProRS	-1.0693	4.44652
																		Capr	-1.06951	2.90081
																		CG7611	-1.07013	4.70978
																		Pex1	-1.0721	2.41939
																		Clic	-1.07231	3.81742
																		CG31688	-1.08979	2.11894
																		CG17528	-1.09283	2.94676
																		CSN3	-1.09326	2.18949
																		CG11444	-1.09418	6.57113
																		Gclm	-1.09664	6.85626
																		PSMG1	-1.098	1.13158
																		Acox1	-1.10003	1.34163
																		me31B	-1.10162	7.10973
																		CG42748	-1.10528	4.01945
																		sta	-1.10634	7.23377
																		coro	-1.11132	3.9374
																		Lpin	-1.11275	4.01276
																		CLIP-190	-1.11919	7.94947
																		Hex-A	-1.1229	4.37656
																		Jarid2	-1.123	2.01919
																		CG5543	-1.12312	1.14146
																		Prx2	-1.12451	5.75326
																		pod1	-1.12849	6.90547
																		mib1	-1.13057	5.41028
																		Sec31	-1.13215	5.59247
																		GlyRS	-1.13657	8.31342
																		elB	-1.13789	3.00023
																		CG32809	-1.13823	3.3086
																		Dp	-1.13931	1.69978
																		Cyt-c-p	-1.1404	4.77094
																		cyst	-1.14052	4.08954
																		CG10565	-1.14135	3.18728
																		CalpB	-1.15246	3.56824
																		LUBEL	-1.1536	3.43321
																		CG8004	-1.15683	5.88148
																		Chd64	-1.16352	6.23146
																		Cat	-1.17657	6.5211
																		Stip1	-1.17744	3.29668
																		Spn	-1.18825	6.48081
																		Tdrd3	-1.19487	3.7979
																		Dhx15	-1.19635	7.12678
																		DCTN1-p150	-1.20624	7.51754
																		Abp1	-1.20867	5.88966
																		CG4593	-1.21012	3.24222
																		sw	-1.2129	2.64748
																		mlt	-1.21367	5.566
																		kraken	-1.21972	0.67212
																		Pex19	-1.22155	1.10968
																		NiPp1	-1.22284	3.0447
																		Uba1	-1.22442	8.48504
																		Uck	-1.22552	2.77654
																		mbf1	-1.22864	3.2511
																		CG10435	-1.23047	0.965665
																		CG8545	-1.2322	3.87337
																		Akr2E3	-1.23253	2.82458
																		cass	-1.23492	1.78097
																		Vrp1	-1.24575	4.14949
																		CG16812	-1.24833	4.10281
																		viaf	-1.2522	6.03224
																		Slu7	-1.25589	4.44652
																		Gli	-1.26398	3.25829
																		Pde4	-1.26563	4.75965
																		Ald1	-1.26768	5.7054
																		Clbn	-1.27266	2.74234
																		pont	-1.27312	2.09395
																		Got2	-1.27795	6.49596
																		msps	-1.28792	2.45397
																		shep	-1.28926	7.13762
																		eIF3d1	-1.29236	5.39796
																		eIF4G1	-1.29778	6.84585
																		cer	-1.30023	4.79339
																		Argk1	-1.30061	8.87737
																		Vha13	-1.30291	5.18789
																		Graf	-1.30457	3.9732
																		CG2698	-1.30949	3.38965
																		GstE11	-1.31092	3.25982
																		mal	-1.31435	7.57802
																		Sap130	-1.31829	3.04481
																		cN-IIIB	-1.31888	3.91183
																		CG3548	-1.32058	3.64019
																		l(2)37Cb	-1.3213	4.54858
																		Trl	-1.32151	1.12489
																		CG8516	-1.32161	4.46047
																		Dp1	-1.32731	6.05366
																		CG14879	-1.33706	4.91337
																		Pcf11	-1.34167	3.95509
																		CCT2	-1.34839	6.7912
																		Drp1	-1.35474	6.85191
																		CG6428	-1.35703	4.91116
																		G6pd	-1.36003	3.70829
																		Wdr62	-1.36126	5.89077
																		bbg	-1.36438	3.38096
																		eIF2Bbeta	-1.37254	3.01632
																		Idh	-1.37284	9.54071
																		holn1	-1.38153	3.38398
																		hts	-1.38311	3.03246
																		CG3760	-1.38466	7.97749
																		CG11586	-1.38749	4.39211
																		SCAR	-1.39842	2.67528
																		CSN7	-1.40275	6.52328
																		Atx2	-1.40881	7.45736
																		ldd	-1.41067	0.542253
																		CG9643	-1.41265	2.84021
																		eIF3f1	-1.42853	1.4236
																		Pi4KIIIalpha	-1.43931	2.73307
																		axo	-1.44079	6.31169
																		CG11550	-1.44453	6.09593
																		Mad1	-1.4481	4.08082
																		stmA	-1.44826	5.51664
																		MetRS	-1.45248	6.00288
																		ntc	-1.45452	3.89346
																		Pex3	-1.46793	3.08528
																		DENR	-1.46892	2.69484
																		GstE12	-1.4724	7.27092
																		sle	-1.48542	5.43806
																		aPKC	-1.48774	1.81635
																		lolal	-1.49724	1.54108
																		Nacalpha	-1.49759	3.67948
																		DCP1	-1.49761	7.75248
																		Mfe2	-1.49992	5.21641
																		Drep2	-1.50589	3.73967
																		MEP-1	-1.50874	4.33403
																		eIF2D	-1.51693	3.16542
																		hyd	-1.51756	1.21555
																		Moe	-1.53237	3.81897
																		Mcm5	-1.53343	1.95536
																		Mtap	-1.53588	4.22179
																		SmD2	-1.53993	1.91149
																		Tlk	-1.53999	4.42642
																		Mlc2	-1.54536	5.52873
																		Map60	-1.54662	4.4136
																		CG8635	-1.54841	5.27114
																		Pfrx	-1.5486	7.25688
																		Taf5	-1.54925	3.26547
																		Ythdf	-1.56455	2.88097
																		Phf5a	-1.56989	3.72739
																		rhea	-1.57049	7.71624
																		CG10939	-1.57329	8.50289
																		yps	-1.58172	4.90919
																		Nost	-1.58789	3.63472
																		twin	-1.59356	3.44029
																		CG42671	-1.60116	3.84888
																		Nopp140	-1.60769	3.8303
																		Taf3	-1.61476	4.43983
																		CG17816	-1.62142	8.41736
																		tau	-1.62268	7.55479
																		CG18766	-1.63372	4.59562
																		CG10576	-1.64488	8.86332
																		Hip1	-1.64611	1.74614
																		Cisd	-1.64815	8.16644
																		eIF3j	-1.64986	7.26923
																		CG7747	-1.65039	3.51333
																		Tango4	-1.66162	4.19719
																		eIF5B	-1.66582	5.41952
																		Golgin84	-1.66866	1.93864
																		eRF1	-1.67711	6.83111
																		RanBPM	-1.67977	3.23247
																		tud	-1.68016	3.74867
																		Trmt6	-1.68846	4.12949
																		vlc	-1.69047	5.29183
																		mub	-1.6911	6.63336
																		Pym	-1.69355	5.25841
																		St2	-1.69986	1.83964
																		gw	-1.70654	7.94947
																		grsm	-1.70943	7.99878
																		CG17027	-1.71223	4.86982
																		RhoGAP19D	-1.71452	4.71185
																		fliI	-1.72819	4.08997
																		chico	-1.72953	5.79851
																		l(2)k01209	-1.73448	4.31964
																		eIF3a	-1.73635	6.46406
																		eIF4B	-1.73939	7.71624
																		CG7706	-1.74714	5.45993
																		CG45105	-1.76122	4.75705
																		Motor	-1.76276	6.50104
																		bif	-1.7634	3.22522
																		sgll	-1.7721	2.56
																		Elp1	-1.78244	4.15521
																		Nup54	-1.78548	3.75378
																		bic	-1.78884	3.3145
																		Taldo	-1.78912	2.77572
																		Pur-alpha	-1.79412	5.79161
																		RanBP3	-1.79918	1.92696
																		HDAC6	-1.79943	5.30752
																		SF1	-1.80186	2.056
																		CG13901	-1.80676	7.85979
																		RtGEF	-1.81305	3.20468
																		E(bx)	-1.81353	4.46821
																		CG14442	-1.81425	5.28226
																		Agxt	-1.8243	4.03726
																		Mtr4	-1.83549	6.59636
																		l(1)G0020	-1.83728	6.58953
																		Acbp2	-1.83986	1.2323
																		Gs2	-1.86817	5.98651
																		Liprin-beta	-1.87573	5.37594
																		Ank2	-1.87985	6.73891
																		OtopLc	-1.88539	5.76651
																		kay	-1.88648	3.90664
																		prom	-1.88976	2.53072
																		tth	-1.8937	5.40984
																		Snrnp65	-1.89844	1.68045
																		CG9776	-1.89848	4.99633
																		eIF3b	-1.90043	6.59636
																		papi	-1.90717	5.8711
																		CG42808	-1.90833	1.35388
																		Mf	-1.91588	4.8522
																		CG14615	-1.91609	6.70135
																		spag	-1.91888	3.67265
																		CG1965	-1.93684	3.63203
																		CCT8	-1.93817	7.99878
																		ras	-1.94169	4.41972
																		bol	-1.94327	2.39793
																		Akr1B	-1.94422	6.46298
																		enc	-1.95222	6.39359
																		CG11710	-1.95379	4.63295
																		Patr-1	-1.95476	4.77979
																		Trabd	-1.9555	8.96654
																		CG7974	-1.95636	3.19053
																		Hil	-1.96012	5.05885
																		CG31974	-1.96022	3.88172
																		Urod	-1.96475	2.25937
																		CG44001	-1.96732	5.1546
																		eIF4G2	-1.96974	4.64012
																		Tm2	-1.98427	6.33193
																		CG30015	-1.98703	4.33223
																		D19A	-1.98865	5.41906
																		pic	-1.99047	6.21269
																		mnb	-1.99556	6.62724
																		CG7065	-2.00328	4.65641
																		mask	-2.00526	4.55995
																		CG33099	-2.00698	5.25724
																		BuGZ	-2.0091	7.62321
																		CG15717	-2.00921	4.77533
																		Paip1	-2.00959	4.58147
																		Ankrd11	-2.01383	7.50494
																		Taf4	-2.01416	5.13355
																		Dis3l2	-2.02511	4.93609
																		Top1	-2.02905	4.15783
																		Cpsf160	-2.03302	6.50104
																		scaf6	-2.03345	5.3789
																		eIF4E1	-2.03617	8.36643
																		Art8	-2.04588	3.86372
																		Cpsf100	-2.05264	4.87445
																		CG10907	-2.05607	6.91135
																		Jabba	-2.07216	3.84701
																		Spt5	-2.0757	4.04092
																		AGO1	-2.10312	6.91006
																		GABA-B-R2	-2.1174	6.03498
																		CG6340	-2.11838	4.41413
																		CG12576	-2.12244	2.92774
																		DCTN4-p62	-2.1249	3.33417
																		CG31145	-2.12647	4.7103
																		fand	-2.13197	6.02551
																		Rel	-2.14655	4.61505
																		vig2	-2.14992	5.06325
																		CG14022	-2.15105	4.50894
																		Pfdn6	-2.1536	5.15986
																		CG5355	-2.15377	6.51527
																		Girdin	-2.16818	3.45736
																		pcm	-2.16848	5.41383
																		lva	-2.17277	7.50475
																		Ptx1	-2.17443	4.76372
																		tn	-2.17478	3.91183
																		fus	-2.17829	3.90116
																		unk	-2.18219	1.29924
																		Prm	-2.18371	3.88262
																		Taf9	-2.18869	4.40314
																		wuho	-2.19634	5.32042
																		CG7083	-2.20156	6.2183
																		MED1	-2.20641	7.09923
																		pzg	-2.20677	9.52127
																		Lasp	-2.21121	6.43459
																		sdt	-2.2174	4.2347
																		His2A:CG33853	-2.22168	2.18949
																		par-6	-2.22225	4.77781
																		SRPK	-2.22347	3.16201
																		elav	-2.22694	1.9728
																		Inos	-2.24381	5.8218
																		eEF1beta	-2.25507	8.02821
																		cyp33	-2.25527	8.80263
																		Cpsf5	-2.25768	5.6605
																		Tango11	-2.26395	8.57689
																		XRCC1	-2.2692	7.05642
																		eIF2A	-2.26949	8.49461
																		M7BP	-2.27376	4.87924
																		Amun	-2.28024	4.97716
[truncated: 273 more rows]
[truncated: 2 more columns]

## Sheet: Figure 2
Fig. 2A																Fig. 2B																										Fig. 2D
Experiment performed/times:																Experiment performed/times:																										Experiment performed/times:
2																3																										2

## Sheet: Figure 3
Fig. 3B-D	Angle (°)	Relative frequency								Fig. 3E	Genotype	Ln(Ret/Ant)	Genotype	n							Fig. 3F	Genotype	Relative static peak amplitude	Genotype	n						Fig. 3G	Genotype	Anterograde flux (vesicles/min)	Retrograde flux (vesicles/min)	Static vesicles	Genotype	n							Fig. 3H	Genotype	Proportion static vesicles (%)	Genotype	n
		Control	Rab2	Syd[z4]/Df	Dhc-KD	Khc-KD	Arl8/Df	unc-104[P350/O3.1]			Control	-1.81422	Control	29								Control	0.0564622	Control	29							Control	165.795	124.347	2.24048	Control	29								Control	0.766284	Control	29
	-90	0.00137078	0.00173109	0.00136952	0.00168798	0.00565832	0.00255551	0.00133229			Control	-0.603939	Rab2	10								Control	0.0929682	Rab2	10							Control	97.4608	88.4989	4.48096	Rab2	10								Control	2.35294	Rab2	10
	-87.9775	0.000750446	0.000941038	0.00123272	0.00149297	0.00390292	0.00258952	0.00112535			Control	-0.915383	Syd/Df	12								Control	0.0632724	Syd/Df	12							Control	151.232	112.024	8.96191	Syd/Df	12								Control	3.29218	Syd/Df	12
	-85.9551	0.000982517	0.0009621	0.00128567	0.00160795	0.00348518	0.00277321	0.00132924			Control	-0.227916	Dhc-KD	12								Control	0.0752779	Dhc-KD	12							Control	193.801	148.992	8.96191	Dhc-KD	12								Control	2.54777	Dhc-KD	12
	-83.9326	0.00144971	0.00112737	0.00140568	0.00170083	0.0034556	0.00296112	0.00174655			Control	-1.39797	Khc-KD	8								Control	0.0414612	Khc-KD	8							Control	189.32	128.827	0	Khc-KD	8								Control	0	Khc-KD	8
	-81.9101	0.00228494	0.00134748	0.00153897	0.00186839	0.00366606	0.0035518	0.00249899			Control	-0.957085	UNC104	12								Control	0.0561277	UNC104	12							Control	164.675	148.992	6.72143	Arl8/Df	9								Control	2.0979	Arl8/Df	9
	-79.8876	0.00383298	0.00160334	0.00166914	0.00199046	0.00399701	0.00420926	0.00406998			Control	-1.10982										Control	0.0507042									Control	165.795	125.467	2.24048	UNC104	12								Control	0.763359	UNC104	12
	-77.8652	0.00717206	0.00209559	0.00176928	0.00218881	0.00442148	0.00619521	0.00862134			Control	-0.577934	Analysis									Control	0.105337	Analysis								Control	126.587	91.8596	4.48096										Control	2.01005
	-75.8427	0.013785	0.00282377	0.00198639	0.00244038	0.00523527	0.0111628	0.0168202			Control	-1.28166	ANOVA									Control	0.0770931	Steel with control test								Control	186.52	101.382	4.48096	Analysis									Control	1.53257	Analysis
	-73.8202	0.0222594	0.00340586	0.00225665	0.00264483	0.00629114	0.0170927	0.0238602			Control	-0.459361	Source	DF	Sum of Squares	Mean Square	F Ratio					Control	0.038899	Level	- Level	Score Mean Difference	Std Err Dif	Z	p-Value			Control	199.963	147.872	7.84167	Anterograde flux (vesicles/min)									Control	2.20472	Data transformed by adding 1 and then taking the logarithm
	-71.7978	0.0294496	0.00392825	0.00255249	0.00289118	0.00685017	0.0123238	0.0268437			Control	-0.562518	Model	5	29.8165	5.9633	8.5582					Control	0.0429359	Rab2	Control	18.3569	4.18124	4.3903	0.0001			Control	167.476	148.432	5.60119	Data transformed by taking the square root									Control	1.74216	x'=ln(x+1)
	-69.7753	0.0311789	0.00421918	0.00265569	0.00299474	0.00640899	0.0124014	0.0254099			Control	-2.0924	Error	77	53.6528	0.69679	Prob > F					Control	0.0464783	Syd/Df	Control	20.4411	4.11177	4.97137	3.3e-06			Control	100.822	79.537	5.60119	ANOVA									Control	3.01205	ANOVA
	-67.7528	0.0300338	0.00432516	0.00257653	0.0029551	0.00610566	0.0117865	0.0217474			Control	-1.48755	C. Total	82	83.4692		<.0001					Control	0.0514776	Dhc-KD	Control	20.4411	4.11177	4.97137	3.3e-06			Control	173.637	105.302	0	Source	DF	Sum of Squares	Mean Square	F Ratio					Control	0	Source	DF	Sum of Squares
	-65.7303	0.0267237	0.00421442	0.00264741	0.00295611	0.00548446	0.00893479	0.0183667			Control	-1.17154										Control	0.0626615	Khc-KD	Control	18.4203	4.32274	4.26125	0.0001			Control	125.467	103.622	3.36072	Model	6	1316.27	219.378	133.536					Control	1.44578	Model	6	141.907
	-63.7079	0.0236524	0.00415298	0.00265855	0.00301903	0.00513061	0.00747225	0.0152953			Control	-1.13176	Dunnett test									Control	0.0664109	UNC104	Control	6.65661	4.11177	1.61892	0.4008			Control	178.118	106.983	3.36072	Error	85	139.641	1.643	Prob > F					Control	1.16505	Error	85	24.2551
	-61.6854	0.0197046	0.00392185	0.00255128	0.00299077	0.0046808	0.00737211	0.012779			Control	-2.78648	Level	- Level	Difference	Std Err Dif	Lower CL	Upper CL	p-Value			Control	0.0744035									Control	171.397	95.2203	6.72143	C. Total	91	1455.91		<.0001					Control	2.45902	C. Total	91	166.162
	-59.6629	0.0170992	0.00355191	0.0025729	0.00288639	0.00450455	0.00713257	0.0103539			Control	0.194209	Rab2	Control	-1.51587	0.306115	-2.31591	-0.715823	2.1e-05			Control	0.142199									Control	103.062	108.663	4.48096	Dunnett test									Control	2.07254
	-57.6404	0.0148378	0.00328643	0.0023708	0.00271687	0.0042294	0.00652549	0.00904878			Control	-1.64001	Syd/Df	Control	-0.99876	0.286519	-1.74759	-0.249933	0.004			Control	0.0595142									Control	164.115	122.106	5.60119	Level	- Level	Difference	Std Err Dif	Lower CL	Upper CL	p-Value			Control	1.91939	Dunnett test
	-55.618	0.0127066	0.00322103	0.00235901	0.00262636	0.00407883	0.00566581	0.00845052			Control	-1.3528	Dhc-KD	Control	-1.32237	0.286519	-2.07119	-0.573535	0.0001			Control	0.124333									Control	127.707	116.505	0	Rab2	Cntl	-3.104	0.470036	-4.3601	-1.84782	2e-08			Control	0	Level	- Level	Difference
	-53.5955	0.0109238	0.00287944	0.00242437	0.00253485	0.00402366	0.00585594	0.0074486			Control	-1.19786	Khc-KD	Control	-0.80759	0.333356	-1.67883	0.063646	0.0805			Control	0.0497495									Control	169.156	105.302	0	Syd/Df	Cntl	-7.6102	0.439946	-8.7859	-6.43447	0			Control	0	Rab2	Cntl	1.89881
	-51.573	0.00930533	0.00263746	0.00242135	0.00250442	0.00376245	0.005423	0.00646523			Control	0.0843024	UNC104	Control	-0.14381	0.286519	-0.89264	0.605016	0.9891			Control	0.154836									Control	184.839	124.347	11.2024	Dhc-KD	Cntl	-7.7569	0.439946	-8.9327	-6.58119	0			Control	3.4965	Syd/Df	Cntl	2.8912
	-49.5506	0.00825412	0.00252854	0.00234361	0.00253486	0.00367726	0.00522341	0.00559621			Control	-2.93596										Control	0.0779357									Control	167.476	60.4929	7.84167	Khc-KD	Cntl	-8.9536	0.511864	-10.3215	-7.58563	0			Control	3.32542	Dhc-KD	Cntl	2.63518
	-47.5281	0.00736309	0.00235559	0.00211792	0.00243576	0.00355013	0.00535507	0.00540414			Control	0.0878972										Control	0.268733									Control	93.54	104.182	10.0822	Arl8/Df	Cntl	-10.3441	0.489068	-11.6511	-9.03706	0			Control	4.85175	Khc-KD	Cntl	2.80104
	-45.5056	0.00684361	0.0022518	0.00196536	0.00244331	0.0036223	0.0051092	0.00505078			Control	-1.51497										Control	0.165235									Control	152.353	79.537	0	Unc104	Cntl	-5.4573	0.439946	-6.633	-4.28155	0			Control	0	Arl8/Df	Cntl	2.8648
	-43.4831	0.0059414	0.00206968	0.00186952	0.00245718	0.00356779	0.00507509	0.00433269			Control	-1.24702										Control	0.0550857									Control	160.194	118.745	8.96191										Control	3.11284	Unc104	Cntl	0.774221
	-41.4607	0.00542783	0.0020014	0.00185919	0.00241288	0.00338557	0.00452423	0.0038632			Control	0.00909997										Control	0.212477									Control	110.904	112.584	6.72143	Retrograde flux (vesicles/min)									Control	2.91971
	-39.4382	0.00508084	0.00201406	0.00183849	0.00231747	0.00333525	0.00426888	0.00370032			Control	0.233732										Control	0.192262									Control	134.989	126.587	7.84167	Data transformed by taking the square root									Control	2.9106
	-37.4157	0.00466707	0.00202723	0.00184955	0.00236902	0.00329048	0.00422923	0.00363527			Control	-2.24699										Control	0.0360183									Control	143.951	83.4578	1.12024	ANOVA									Control	0.490196
	-35.3933	0.00430603	0.00200453	0.00180452	0.00249085	0.00327361	0.00441284	0.00325372			Control	-0.447688										Control	0.15258									Control	153.473	132.188	2.24048	Source	DF	Sum of Squares	Mean Square	F Ratio					Control	0.77821
	-33.3708	0.00402386	0.00198068	0.00183387	0.00290278	0.00336471	0.00440338	0.00306738			Rab2	-2.94741										Rab2	0.466978									Rab2	116.505	40.3286	29.1262	Model	6	1383.24	230.541	202.685					Rab2	15.6627
	-31.3483	0.00387046	0.00196837	0.00183811	0.0043425	0.00331836	0.00430219	0.00307808			Rab2	-2.82142										Rab2	0.662106									Rab2	88.4989	8.96191	22.4048	Error	85	96.6821	1.137	Prob > F					Rab2	18.6916
	-29.3258	0.00367569	0.00193967	0.00184265	0.00671146	0.00320107	0.00428397	0.00296388			Rab2	-2.47956										Rab2	0.738095									Rab2	99.7013	39.2084	20.1643	C. Total	91	1479.93		<.0001					Rab2	12.6761
	-27.3034	0.00357769	0.00203892	0.00184199	0.00683418	0.00329785	0.00464457	0.00282412			Rab2	-2.36513										Rab2	0.600993									Rab2	86.2584	17.9238	15.6833	Dunnett test									Rab2	13.0841
	-25.2809	0.00335151	0.00203503	0.00193321	0.00475112	0.00332847	0.00462444	0.00278733			Rab2	-3.42435										Rab2	0.121798									Rab2	107.543	33.6072	8.96191	Level	- Level	Difference	Std Err Dif	Lower CL	Upper CL	p-Value			Rab2	5.97015
	-23.2584	0.00334764	0.00212134	0.00200525	0.00375455	0.00350286	0.00436175	0.00269262			Rab2	-2.55544										Rab2	0.484803									Rab2	53.7715	16.8036	35.8476	Rab2	Cntl	-5.35432	0.391108	-6.3995	-4.3091	0			Rab2	33.6842
	-21.236	0.00336158	0.00217927	0.00205037	0.00335159	0.00354644	0.00470179	0.00259935			Rab2	-2.0107										Rab2	0.853482									Rab2	66.0941	20.1643	22.4048	Syd/Df	Cntl	-8.59057	0.366071	-9.5689	-7.61226	0			Rab2	20.6186
	-19.2135	0.0032932	0.00230078	0.0021268	0.00332949	0.0037004	0.00431512	0.00261864			Rab2	-2.31371										Rab2	0.478895									Rab2	86.2584	38.6482	19.0441	Dhc-KD	Cntl	-9.50147	0.366071	-10.4798	-8.52316	0			Rab2	13.2296
	-17.191	0.00316978	0.00251205	0.00229577	0.00331507	0.00405294	0.00502562	0.00268844			Rab2	-2.15097										Rab2	0.627113									Rab2	87.9388	28.006	17.9238	Khc-KD	Cntl	-9.32316	0.425913	-10.4614	-8.18493	0			Rab2	13.3891
	-15.1685	0.00318967	0.00281685	0.00260536	0.00355758	0.00426128	0.00530288	0.00273083			Rab2	-2.62502										Rab2	0.830959									Rab2	61.6131	36.9679	33.6072	Arl8/Df	Cntl	-8.55358	0.406944	-9.6411	-7.46604	0			Rab2	25.4237
	-13.1461	0.00337346	0.0032734	0.00319032	0.00396215	0.00474624	0.00569766	0.00274608			Syd/Df	-2.36552										Syd/Df	0.93835									Syd/Df	19.0441	5.04108	24.6453	Unc104	Cntl	-5.72876	0.366071	-6.7071	-4.75045	0			Syd/Df	50.5747
	-11.1236	0.00367878	0.00481041	0.00612446	0.00552851	0.00766375	0.00730805	0.0030437			Syd/Df	-2.44157										Syd/Df	0.755429									Syd/Df	26.8857	3.36072	22.4048										Syd/Df	42.5532
	-9.10112	0.00395423	0.00498554	0.00678354	0.00649277	0.00906642	0.00791617	0.00337669			Syd/Df	-1.28206										Syd/Df	0.98882									Syd/Df	13.4429	2.24048	36.9679	Static vesicles									Syd/Df	70.2128
	-7.07865	0.00432428	0.00702988	0.0116104	0.00973593	0.0120553	0.00972963	0.00380636			Syd/Df	-0.627224										Syd/Df	0.974126									Syd/Df	3.36072	1.12024	30.2465	Data transformed by taking the square root									Syd/Df	87.0968
	-5.05618	0.00514389	0.0111192	0.0207608	0.0174833	0.0194194	0.0167802	0.0048892			Syd/Df	-3.08896										Syd/Df	0.917784									Syd/Df	42.009	2.24048	19.0441	ANOVA									Syd/Df	30.0885
	-3.03371	0.00664654	0.0265152	0.0494632	0.0501197	0.0490581	0.0360347	0.00722984			Syd/Df	-1.46401										Syd/Df	0.964926									Syd/Df	18.4839	4.48096	29.1262	Source	DF	Sum of Squares	Mean Square	F Ratio					Syd/Df	55.914
	-1.01124	0.0116841	0.103834	0.255507	0.169297	0.174385	0.131018	0.0173701			Syd/Df	-2.82202										Syd/Df	0.83919									Syd/Df	26.8857	6.72143	26.8857	Model	6	115.257	19.2094	23.1905					Syd/Df	44.4444
	1.01124	0.0102017	0.0983429	0.221525	0.170318	0.125247	0.138067	0.0159301			Syd/Df	-2.40445										Syd/Df	0.661855									Syd/Df	36.9679	7.84167	13.4429	Error	85	70.4081	0.8283	Prob > F					Syd/Df	23.0769
	3.03371	0.00609242	0.0256357	0.0400945	0.0391862	0.0264046	0.0403572	0.00761029			Syd/Df	-2.28297										Syd/Df	0.614548									Syd/Df	22.4048	6.72143	11.2024	C. Total	91	185.665		<.0001					Syd/Df	27.7778
	5.05618	0.00495424	0.0153267	0.0190995	0.0213218	0.0159168	0.018858	0.00569105			Syd/Df	-2.47745										Syd/Df	0.932461									Syd/Df	22.4048	2.24048	15.6833	Dunnett test									Syd/Df	38.8889
	7.07865	0.00425831	0.0105543	0.0125774	0.0119908	0.0119063	0.0129107	0.00446862			Syd/Df	-1.70546										Syd/Df	0.931635									Syd/Df	26.8857	4.48096	28.006	Level	- Level	Difference	Std Err Dif	Lower CL	Upper CL	p-Value			Syd/Df	47.1698
	9.10112	0.00376816	0.00743329	0.00770233	0.00835378	0.00876908	0.0106625	0.0040609			Syd/Df	-1.66551										Syd/Df	0.868215									Syd/Df	19.0441	2.24048	20.1643	Rab2	Cntl	2.72195	0.333761	1.82999	3.61391	2e-11			Syd/Df	48.6486
	11.1236	0.00349609	0.0069433	0.00675486	0.00759461	0.00781077	0.00892663	0.00382449			Dhc-KD	-3.28547										Dhc-KD	0.576736									Dhc-KD	23.525	1.12024	12.3226	Syd/Df	Cntl	2.80126	0.312395	1.9664	3.63612	4e-13			Dhc-KD	33.3333
	13.1461	0.00322268	0.00459822	0.00422041	0.00551138	0.00506161	0.00835091	0.00365041			Dhc-KD	-2.02811										Dhc-KD	0.951375									Dhc-KD	11.2024	2.24048	11.2024	Dhc-KD	Cntl	1.54526	0.312395	0.71039	2.38012	2.3e-05			Dhc-KD	45.4545
	15.1685	0.00306297	0.00426997	0.00384158	0.0047874	0.00460729	0.00628265	0.0034293			Dhc-KD	-3.0696										Dhc-KD	0.278261									Dhc-KD	30.8066	6.72143	19.0441	Khc-KD	Cntl	1.19761	0.363462	0.22628	2.16895	0.0084			Dhc-KD	33.6634
	17.191	0.00296626	0.00415998	0.00362876	0.00441782	0.00450551	0.00531314	0.00343711			Dhc-KD	-2.67251										Dhc-KD	0.917127									Dhc-KD	24.6453	0	10.0822	Arl8/Df	Cntl	0.59724	0.347275	-0.33084	1.52532	0.3939			Dhc-KD	29.0323
	19.2135	0.00294128	0.00397228	0.00339188	0.00430749	0.00442931	0.00580293	0.00350664			Dhc-KD	-1.02501										Dhc-KD	0.804283									Dhc-KD	7.84167	1.12024	14.5631	Unc104	Cntl	-0.01575	0.312395	-0.85061	0.819109	1			Dhc-KD	61.9048
	21.236	0.00288438	0.00400175	0.00308506	0.00428502	0.00421924	0.00531574	0.00369447			Dhc-KD	-2.99106										Dhc-KD	0.863676									Dhc-KD	31.3667	6.72143	17.9238										Dhc-KD	32
	23.2584	0.00291965	0.00407299	0.00289052	0.00401984	0.00412179	0.0049238	0.00382151			Dhc-KD	-1.9639										Dhc-KD	0.943322									Dhc-KD	15.6833	0	15.6833										Dhc-KD	50
	25.2809	0.00291568	0.00410562	0.00281074	0.00401306	0.00406601	0.00448041	0.00389734			Dhc-KD	-2.44901										Dhc-KD	0.850127									Dhc-KD	50.4108	4.48096	4.48096										Dhc-KD	7.54717
	27.3034	0.00299112	0.0040556	0.0027986	0.00394547	0.00410798	0.00452143	0.00420567			Dhc-KD	-2.38859										Dhc-KD	0.776456									Dhc-KD	16.8036	0	4.48096										Dhc-KD	21.0526
	29.3258	0.00302139	0.00441793	0.00288915	0.00400244	0.0041325	0.00508048	0.00444387			Dhc-KD	-1.28591										Dhc-KD	0.984439									Dhc-KD	8.96191	0	11.2024										Dhc-KD	55.5556
	31.3483	0.00322109	0.00460352	0.00299623	0.00415549	0.00431167	0.00488634	0.00467791			Dhc-KD	-2.99376										Dhc-KD	0.638944									Dhc-KD	23.525	2.24048	15.6833										Dhc-KD	37.8378
	33.3708	0.00330673	0.0048359	0.00297125	0.00437165	0.00428322	0.00473399	0.00503092			Dhc-KD	-2.35747										Dhc-KD	0.771084									Dhc-KD	17.9238	0	15.6833										Dhc-KD	46.6667
	35.3933	0.00344645	0.00516869	0.00300752	0.00464402	0.00441298	0.00475632	0.00515454			Khc-KD	-1.84169										Khc-KD	0.593875									Khc-KD	6.72143	0	7.84167										Khc-KD	53.8462
	37.4157	0.00377249	0.00562864	0.00314493	0.0048796	0.00448728	0.00477016	0.00556142			Khc-KD	-2.11468										Khc-KD	0.757924									Khc-KD	0	0	10.0822										Khc-KD	100
	39.4382	0.0040349	0.00606442	0.00325023	0.0050961	0.00456666	0.00536003	0.00629389			Khc-KD	-0.831456										Khc-KD	0.764563									Khc-KD	9.52203	2.24048	2.24048										Khc-KD	16
	41.4607	0.00428735	0.00674584	0.00325692	0.0051903	0.00492736	0.00516765	0.00712947			Khc-KD	-2.66096										Khc-KD	0.822322									Khc-KD	7.84167	0	13.4429										Khc-KD	63.1579
	43.4831	0.00454786	0.00682484	0.00342419	0.00507025	0.00524489	0.00506834	0.00810575			Khc-KD	-2.62986										Khc-KD	0.7283									Khc-KD	19.0441	1.12024	10.0822										Khc-KD	33.3333
	45.5056	0.00529908	0.00854006	0.00388477	0.00529794	0.00620926	0.00566808	0.00939088			Khc-KD	-1.67855										Khc-KD	0.636459									Khc-KD	45.9298	14.5631	13.4429										Khc-KD	18.1818
	47.5281	0.00583055	0.0102106	0.00403983	0.00578317	0.00703872	0.00624128	0.0113072			Khc-KD	-0.306303										Khc-KD	0.942275									Khc-KD	5.60119	2.24048	13.4429										Khc-KD	63.1579
	49.5506	0.00647239	0.010901	0.00452171	0.00616286	0.00778219	0.00681516	0.0124768			Khc-KD	-2.82526										Khc-KD	0.796136									Khc-KD	21.8447	3.36072	12.3226										Khc-KD	32.8358
	51.573	0.00720492	0.0129033	0.00487739	0.0065132	0.00742393	0.00775587	0.0150504			UNC104	-4.24431										UNC104	0.150545									Arl8/Df	6.72143	6.72143	7.84167										Arl8/Df	36.8421
	53.5955	0.00822156	0.0149486	0.00544838	0.00731997	0.00775424	0.00663601	0.0190934			UNC104	-0.781398										UNC104	0.13253									Arl8/Df	5.60119	2.24048	3.36072										Arl8/Df	30
	55.618	0.00963552	0.0164771	0.00618886	0.00802304	0.00887467	0.00693532	0.0232253			UNC104	-1.1389										UNC104	0.0707376									Arl8/Df	1.49365	5.22778	5.97461										Arl8/Df	47.0588
	57.6404	0.011237	0.0186132	0.00722144	0.00957268	0.00973485	0.00665327	0.0280163			UNC104	0.751891										UNC104	0.375733									Arl8/Df	3.36072	1.12024	6.72143										Arl8/Df	60
	59.6629	0.0137134	0.0221299	0.00839655	0.0105487	0.0120526	0.00684079	0.0357413			UNC104	-1.96571										UNC104	0.140769									Arl8/Df	4.48096	5.60119	12.3226										Arl8/Df	55
	61.6854	0.0166845	0.0243632	0.0100714	0.0124992	0.0140071	0.00730107	0.0415257			UNC104	-1.00131										UNC104	0.246029									Arl8/Df	4.48096	2.24048	6.72143										Arl8/Df	50
	63.7079	0.0216153	0.0280218	0.0126219	0.0150768	0.0179162	0.00739502	0.0519452			UNC104	-0.910813										UNC104	0.268193									Arl8/Df	5.60119	3.36072	10.0822										Arl8/Df	52.9412
	65.7303	0.0275077	0.0336358	0.014961	0.0172338	0.0206851	0.00864272	0.066968			UNC104	-1.03192										UNC104	0.0605865									Arl8/Df	2.24048	6.72143	3.36072										Arl8/Df	27.2727
	67.7528	0.0370282	0.0399905	0.0176837	0.0197008	0.0213738	0.00945719	0.078622			UNC104	-0.429791										UNC104	0.0708995									Arl8/Df	1.86706	4.48096	4.48096										Arl8/Df	41.3793
	69.7753	0.0503438	0.0478558	0.0213036	0.0267223	0.0252354	0.0110206	0.0661105			UNC104	-1.35846										UNC104	0.0842192									Unc104	20.7244	9.52203	1.12024										Unc104	3.57143
	71.7978	0.0710078	0.0598148	0.0231095	0.0334617	0.0296774	0.0171772	0.0451731			UNC104	-1.84054										UNC104	0.0503154									Unc104	38.6482	24.6453	6.72143										Unc104	9.6
	73.8202	0.086564	0.0617525	0.0247596	0.0373953	0.0330886	0.0310613	0.0225457			UNC104	-0.416534										UNC104	0.0618367									Unc104	29.1262	16.2435	3.36072										Unc104	6.89655
	75.8427	0.0756648	0.0497356	0.0194087	0.0319554	0.0258298	0.0351669	0.0100745																								Unc104	31.3667	15.1232	1.12024										Unc104	2.35294
	77.8652	0.0362805	0.0229801	0.00835707	0.0230715	0.0140025	0.0311781	0.0051923																								Unc104	60.4929	11.2024	4.48096										Unc104	5.88235
	79.8876	0.0118983	0.00869078	0.00382713	0.0076223	0.00684758	0.0127192	0.00323569																								Unc104	64.4137	39.2084	2.24048										Unc104	2.1164
	81.9101	0.00470555	0.00364949	0.0023572	0.00352867	0.00462497	0.0058744	0.0022562																								Unc104	59.3727	27.4459	3.36072										Unc104	3.72671
	83.9326	0.00227203	0.00195669	0.00174428	0.00230568	0.00376883	0.0040436	0.0016748																								Unc104	75.056	17.3637	3.36072										Unc104	3.50877
	85.9551	0.00125819	0.00124657	0.00143063	0.00187953	0.00369835	0.0030961	0.00133276																								Unc104	52.6512	50.4108	3.36072										Unc104	3.15789
	87.9775	0.000817281	0.0010006	0.0012885	0.00154562	0.0041319	0.00253662	0.00112178																								Unc104	26.8857	8.96191	24.6453										Unc104	40.7407
	90	0.00137078	0.00173109	0.00136952	0.00168798	0.00565832	0.00255551	0.00133229																								Unc104	53.7715	37.528	2.24048										Unc104	2.39521
																																Unc104	67.7745	42.009	1.12024										Unc104	1.0101
[truncated: 4 more columns]

## Sheet: Figure 4
Fig. 4A, right	Genotype	Intensity (a.u.)	Genotype	n						Fig. 4C, left and middle	Control								Rab2								Fig. 4D, left and middle	Control								Syd[z4]/Df								Fig. 4F, left	Direction (°)	Relative frequency		Fig. 4F, right	Genotype
	Control	9.65058	Control	8							Larva	Terminal	Bouton1	Bouton2	Bouton3	Bouton4	Bouton5		Larva	Terminal	Bouton1	Bouton2	Bouton3	Bouton4	Bouton5			Larva	Terminal	Bouton1	Bouton2	Bouton3	Bouton4	Bouton5		Larva	Terminal	Bouton1	Bouton2	Bouton3	Bouton4	Bouton5				Control	Syd[z4]/Df		Control
	Control	6.62319	Rab2	10							1	1	0.402081	0.591764	0.919055	1.06383	2.02327		1	1	1.28098	0.980691	1.25779	0.89516	0.585381			1	1	0.596811	0.758189	1.25539	1.25448	1.13513		1	1	2.34691	0.807917	0.697652	0.471784	0.675734			-90	0.00734429	0.0119614		Control
	Control	6.93874	Syd/Df	12							1	2	0.40026	0.715977	0.848146	1.40425	1.63137		1	2	1.42497	0.993179	0.932969	0.953838	0.695042			1	2	0.815554	0.993677	0.799026	0.789609	1.60213		1	2	1.35911	1.19514	0.849933	0.561917	1.0339			-87.9775	0.00691824	0.0118128		Control
	Control	5.88362	Dhc-KD	12							2	1	0.566201	1.00416	1.23875	1.05784	1.13304		2	1	0.858571	0.898845	1.20587	1.11692	0.919795			2	1	0.378364	0.755264	1.21715	1.3442	1.30502		2	1	1.38952	0.978877	0.998718	0.587377	1.0455			-85.9551	0.00874141	0.0118139		Control
	Control	6.46377	Khc-KD	8							2	2	0.471862	0.721932	1.18365	1.39796	1.2246		2	2	1.40919	0.979478	1.07387	0.72164	0.815826			2	2	0.60214	0.903163	1.12051	1.29955	1.07464		2	2	1.96755	0.84197	0.567956	0.869343	0.753182			-83.9326	0.0188038	0.0118797		Control
	Control	6.46377	Arl8/Df	9							3	1	0.489917	0.957621	0.911025	1.09038	1.55105		3	1	0.976048	1.15576	1.24205	0.98552	0.640619			3	1	0.730922	0.69738	1.16574	1.0893	1.31666		3	1	1.44868	1.23795	0.975416	0.788569	0.549378			-81.9101	0.0509237	0.0129799		Control
	Control	7.70564	UNC104	12							4	1	0.431467	0.605259	1.06834	1.14483	1.7501		3	2	1.21306	0.883332	0.897438	0.896666	1.1095			3	2	0.50848	0.742028	1.31012	1.25948	1.17989		3	1	1.50273	0.849446	1.04407	0.702727	0.901028			-79.8876	0.0767609	0.0139025		Control
	Control	5.60131									4	2	0.412073	0.667326	0.934672	1.07496	1.91097			Average	1.1938	0.981881	1.10166	0.928291	0.794361			4	1	0.768491	0.930972	0.845252	1.0378	1.41749		4	2	1.84874	1.15934	1.17959	0.419352	0.392974			-77.8652	0.0700552	0.0137497		Control
	Rab2	2.37566									5	1	0.724074	0.75277	0.839594	1.46669	1.21687											4	2	0.724194	0.798506	0.834402	1.37949	1.26341		4	1	1.52031	0.856895	1.14598	0.746897	0.729917			-75.8427	0.053106	0.0131946		Control
	Rab2	3.03413	Analysis								5	2	0.486019	0.641734	0.874193	1.20145	1.7966											5	1	0.604748	0.72859	0.98424	1.34242	1.34		5	2	1.37735	0.828667	1.18983	0.735797	0.868354			-73.8202	0.0389158	0.0126541		Control
	Rab2	2.73293	Steel with control test								6	1	0.583856	0.608784	0.939352	0.973748	1.89426											5	2	0.719217	0.89132	0.960197	1.03073	1.39854		5	1	1.55619	0.971027	0.686275	0.712798	1.07371			-71.7978	0.0286646	0.0116184		Syd[z4]/Df
	Rab2	2.82693	Level	- Level	Score Mean Difference	Std Err Dif	Z	p-Value			6	2	0.553593	0.754339	1.00511	1.18926	1.4977											6	1	0.56426	0.87705	1.07948	1.19453	1.28468		6	1	1.3723	1.07914	1.44245	0.692394	0.413714			-69.7753	0.0232673	0.0110251		Syd[z4]/Df
	Rab2	1.61883	Rab2	Control	-8.8875	2.53098	-3.51148	0.0024			7	1	0.507824	0.887284	0.80926	1.27028	1.52535											6	2	0.405032	0.60764	1.14431	1.18287	1.66014		6	2	1.813	0.554446	1.24172	1.03519	0.355648			-67.7528	0.0184802	0.0105553		Syd[z4]/Df
	Rab2	1.81017	Syd/Df	Control	-9.89583	2.69929	-3.66608	0.0014			7	2	0.711025	0.812958	1.05784	1.1969	1.22128											7	1	0.459791	0.978862	1.29129	1.39834	0.871714		7	1	1.36146	0.737995	0.949444	1.2104	0.740699			-65.7303	0.0151802	0.0102567		Syd[z4]/Df
	Rab2	2.33775	Dhc-KD	Control	-9.89583	2.69929	-3.66608	0.0014				Average	0.518481	0.747839	0.971461	1.1948	1.56742											7	2	0.607859	0.839523	1.19594	0.945801	1.41088		8	1	0.882839	0.906771	1.07344	0.901037	1.23591			-63.7079	0.0130294	0.0100381		Syd[z4]/Df
	Rab2	2.25707	Khc-KD	Control	-7.875	2.37873	-3.3106	0.0049																				8	1	0.691065	0.869297	1.39197	1.13133	0.916339			Average	1.55334	0.928971	1.00303	0.745399	0.76926			-61.6854	0.0113994	0.00975405		Syd[z4]/Df
	Rab2	2.47254	Arl8/Df	Control	-8.38194	2.45223	-3.41808	0.0034		Fig. 4C, right	Genotype	Slope	Genotype	n														8	2	0.411403	0.482142	1.01463	1.24055	1.85128											-59.6629	0.0103884	0.00974209		Syd[z4]/Df
	Rab2	2.70691	UNC104	Control	-9.89583	2.69929	-3.66608	0.0014			Control	0.3432	Control	7															Average	0.599271	0.80335	1.1006	1.18253	1.31425											-57.6404	0.0093509	0.00956957		Syd[z4]/Df
	Syd/Df	0.959353									Control	0.1834	Rab2	3																															-55.618	0.00865845	0.00948723		Syd[z4]/Df
	Syd/Df	0.532953									Control	0.2255															Fig. 4D, right	Genotype	Slope	Genotype	n														-53.5955	0.00821531	0.00916395		Syd[z4]/Df
	Syd/Df	0.86825									Control	0.3291	Analysis															Control	0.1471	Control	8														-51.573	0.00767234	0.00921452
	Syd/Df	2.00402									Control	0.24405	Student's t-test															Control	0.18915	Syd/Df	8														-49.5506	0.007313	0.0091012
	Syd/Df	1.04199									Control	0.26545	Equal variances															Control	0.17115																-47.5281	0.00698416	0.00897067
	Syd/Df	0.597181									Control	0.1911	df	8														Control	0.1532	Analysis															-45.5056	0.00690558	0.00900746
	Syd/Df	0.963314									Rab2	-0.05175	t Stat	8.08944														Control	0.1791	Student's t-test															-43.4831	0.00657682	0.00877416
	Syd/Df	1.00067									Rab2	-0.0552	P(T<=t) two-tail	4.03062e-05														Control	0.24215	Unequal variances															-41.4607	0.00640084	0.00865642
	Syd/Df	0.564767									Rab2	-0.1488																Control	0.14775	df	8														-39.4382	0.00621191	0.00861909
	Syd/Df	0.878032																										Control	0.21755	t Stat	8.10757														-37.4157	0.00625787	0.00866474
	Syd/Df	1.74543																										Syd/Df	-0.2481	P(T<=t) two-tail	3.96602e-05														-35.3933	0.00604233	0.00850576
	Syd/Df	1.95893																										Syd/Df	-0.17405																-33.3708	0.00577796	0.00860157
	Dhc-KD	0.582009																										Syd/Df	-0.1799																-31.3483	0.00566438	0.00855484
	Dhc-KD	0.546654																										Syd/Df	-0.26715																-29.3258	0.00570061	0.00843043
	Dhc-KD	0.599786																										Syd/Df	-0.1167																-27.3034	0.00577762	0.00843272
	Dhc-KD	0.560677																										Syd/Df	-0.2369																-25.2809	0.00564999	0.00855929
	Dhc-KD	0.222561																										Syd/Df	-0.0769																-23.2584	0.00547584	0.00847125
	Dhc-KD	0.664																										Syd/Df	0.07																-21.236	0.0055793	0.00860777
	Dhc-KD	0.639631																																											-19.2135	0.00550213	0.00863469
	Dhc-KD	0.269088																																											-17.191	0.00550416	0.00859412
	Dhc-KD	0.404665																																											-15.1685	0.00550016	0.00889532
	Dhc-KD	0.248738																																											-13.1461	0.00549421	0.00902383
	Dhc-KD	0.364793																																											-11.1236	0.0054611	0.00968177
	Dhc-KD	0.226362																																											-9.10112	0.00553866	0.0102131
	Arl8/Df	0.170178																																											-7.07865	0.00557887	0.0108608
	Arl8/Df	0.183117																																											-5.05618	0.00565735	0.012794
	Arl8/Df	0.185853																																											-3.03371	0.00567276	0.0144144
	Arl8/Df	0.189563																																											-1.01124	0.00618058	0.0384959
	Arl8/Df	0.249607																																											1.01124	0.00601233	0.0441063
	Arl8/Df	0.213267																																											3.03371	0.00565202	0.0199773
	Arl8/Df	0.192498																																											5.05618	0.00561875	0.0146088
	Arl8/Df	0.197605																																											7.07865	0.00549323	0.0115786
	Arl8/Df	0.234058																																											9.10112	0.005374	0.0107314
	Khc-KD	5.36873																																											11.1236	0.00545255	0.00999018
	Khc-KD	2.69974																																											13.1461	0.00540135	0.00900295
	Khc-KD	1.3999																																											15.1685	0.00546131	0.00863843
	Khc-KD	0.683104																																											17.191	0.00529934	0.00872754
	Khc-KD	2.36381																																											19.2135	0.00531365	0.00878256
	Khc-KD	1.86746																																											21.236	0.00536969	0.00869817
	Khc-KD	4.26002																																											23.2584	0.00549035	0.00841204
	Khc-KD	4.70889																																											25.2809	0.00554775	0.00847328
	UNC104	0.107161																																											27.3034	0.00541827	0.00853715
	UNC104	0.168744																																											29.3258	0.00552619	0.00859504
	UNC104	0.210563																																											31.3483	0.00556322	0.0085437
	UNC104	0.315968																																											33.3708	0.0056433	0.00848611
	UNC104	0.317093																																											35.3933	0.00583553	0.00869087
	UNC104	0.467501																																											37.4157	0.00589973	0.00878576
	UNC104	0.530446																																											39.4382	0.00589427	0.00872407
	UNC104	0.317359																																											41.4607	0.00597969	0.00872762
	UNC104	0.519084																																											43.4831	0.00598875	0.00871537
	UNC104	0.394496																																											45.5056	0.00621495	0.00893242
	UNC104	0.468665																																											47.5281	0.0064129	0.00906033
	UNC104	0.435039																																											49.5506	0.0065534	0.00912482
																																													51.573	0.0068351	0.00912341
																																													53.5955	0.00713614	0.00916244
																																													55.618	0.00734858	0.00926928
																																													57.6404	0.00774182	0.00954169
																																													59.6629	0.00816723	0.00971299
																																													61.6854	0.00852952	0.00973149
																																													63.7079	0.0089904	0.00995975
																																													65.7303	0.00974876	0.010109
																																													67.7528	0.0103828	0.0105121
																																													69.7753	0.0110231	0.0111505
																																													71.7978	0.0117187	0.0118822
																																													73.8202	0.0121731	0.0144916
																																													75.8427	0.0130057	0.0142363
																																													77.8652	0.015219	0.0157817
																																													79.8876	0.0200744	0.0169887
																																													81.9101	0.0277878	0.0167201
																																													83.9326	0.0158761	0.0131368
																																													85.9551	0.0075346	0.0120321
																																													87.9775	0.00666206	0.0118872
																																													90	0.00734429	0.0119807
[truncated: 4 more columns]

## Sheet: Figure 5
Fig. 5A																			Fig. 5B																					Fig. 5D, top	Angle (°)	Relative frequency				Fig. 5D, bottom	Genotype	Ln(ret/ant)	Relative static peak amplitude
Experiment performed/times:																			Experiment performed/times:																							Knockdown strain 103379KK		Knockdown strain VAL20			Control	-0.704868	0.107897
2																			2																							Cntl	Rufy-KD	Cntl	Rufy-KD		Control	0.369623	0.0689771
(+2 times without C1)																																									-90	0.00161123	0.000888641	0.00201208	0.000935144		Control	-1.31709	0.0932543
																																									-87.9775	0.000629628	0.000633581	0.00066558	0.000724006		Control	-0.348516	0.14836
																																									-85.9551	0.000967405	0.000867131	0.000876787	0.000930009		Control	-0.842875	0.0531803
																																									-83.9326	0.00182763	0.00129928	0.00150213	0.00129441		Control	-0.14759	0.109809
																																									-81.9101	0.00355269	0.00209854	0.00280432	0.00189197		Control	-0.458609	0.121762
																																									-79.8876	0.0080397	0.00420193	0.00577058	0.00315093		Control	-0.170895	0.128825
																																									-77.8652	0.0179807	0.00911488	0.0130621	0.00606449		Control	-0.00967241	0.100313
																																									-75.8427	0.0317493	0.0143726	0.0243112	0.0106659		Rufy-KD(KK)	-1.96387	0.181555
																																									-73.8202	0.0397269	0.017478	0.0360147	0.0134345		Rufy-KD(KK)	-1.45424	0.208084
																																									-71.7978	0.0420061	0.0173142	0.0417631	0.0148156		Rufy-KD(KK)	-2.86449	0.081633
																																									-69.7753	0.0398389	0.0159567	0.0406536	0.0133349		Rufy-KD(KK)	-1.33478	0.212212
																																									-67.7528	0.0380134	0.0138572	0.0375478	0.0118185		Rufy-KD(KK)	-2.69388	0.084248
																																									-65.7303	0.0309162	0.0118907	0.0314833	0.0101918		Rufy-KD(KK)	-0.421908	0.321503
																																									-63.7079	0.0263449	0.00973023	0.0272336	0.00848388		Rufy-KD(KK)	-1.98797	0.285631
																																									-61.6854	0.0220251	0.00838001	0.0222169	0.00708571			Ln(ret/ant)	Relative static peak amplitude
																																									-59.6629	0.0194269	0.00765735	0.0190268	0.0062514		Control	-1.30331	0.0808714
																																									-57.6404	0.0167841	0.00678934	0.0163428	0.00559731		Control	0.194971	0.0852001
																																									-55.618	0.0152845	0.00613186	0.0135428	0.00491793		Control	-0.157047	0.120199
																																									-53.5955	0.0122555	0.00522273	0.0118871	0.00435662		Control	-0.579392	0.08502
																																									-51.573	0.0109182	0.00443184	0.0102994	0.00387417		Control	-1.54863	0.0503485
																																									-49.5506	0.00959277	0.00407822	0.00895283	0.00356886		Control	-0.496234	0.0939759
																																									-47.5281	0.00822724	0.00365615	0.00782737	0.00326069		Control	-0.805305	0.152635
																																									-45.5056	0.00742543	0.00343875	0.00732921	0.00311931		Control	-0.352106	0.107156
																																									-43.4831	0.00651721	0.00304115	0.006259	0.00283619		Control	-0.739791	0.0456011
																																									-41.4607	0.00584457	0.00285063	0.00578432	0.00271688		Control	0.467562	0.0913967
																																									-39.4382	0.00548489	0.00265882	0.00528364	0.00256345		Rufy-KD(VAL20)	-2.5228	0.156313
																																									-37.4157	0.00508149	0.00240058	0.0049602	0.00244308		Rufy-KD(VAL20)	-2.23437	0.473707
																																									-35.3933	0.00469218	0.00232869	0.0045541	0.00234228		Rufy-KD(VAL20)	-2.79541	0.135328
																																									-33.3708	0.00442864	0.00220098	0.00419927	0.0022814		Rufy-KD(VAL20)	-1.10834	0.429165
																																									-31.3483	0.00419449	0.00219632	0.00396803	0.00220645		Rufy-KD(VAL20)	-2.56477	0.213747
																																									-29.3258	0.00407344	0.00218304	0.00376226	0.0021837		Rufy-KD(VAL20)	-1.69228	0.16971
																																									-27.3034	0.00391055	0.00214242	0.00362241	0.00216169		Rufy-KD(VAL20)	-2.30261	0.185239
																																									-25.2809	0.00371481	0.00206927	0.00339003	0.00211949		Rufy-KD(VAL20)	-1.24803	0.32218
																																									-23.2584	0.00363808	0.00210108	0.00340648	0.00215811		Rufy-KD(VAL20)	-2.66361	0.134813
																																									-21.236	0.00352007	0.00214674	0.00339134	0.00225294		Rufy-KD(VAL20)	-1.82446	0.462683
																																									-19.2135	0.00349223	0.00215015	0.00334886	0.00236311		Rufy-KD(VAL20)	-1.60511	0.196799
																																									-17.191	0.00355604	0.00217088	0.00338452	0.00245056		Rufy-KD(VAL20)	-1.49106	0.157078
																																									-15.1685	0.00371078	0.00224799	0.0033815	0.00257022
																																									-13.1461	0.00384812	0.00247486	0.00342455	0.00276357
																																									-11.1236	0.00403562	0.00315359	0.00367637	0.00339617
																																									-9.10112	0.0042982	0.00351789	0.00389473	0.00395479
																																									-7.07865	0.00474613	0.00457562	0.00431105	0.00484444
																																									-5.05618	0.00555858	0.00659513	0.00517456	0.00654452
																																									-3.03371	0.00704786	0.0114365	0.00677893	0.0128222
																																									-1.01124	0.01162	0.0301152	0.0113707	0.0422109
																																									1.01124	0.011354	0.0244807	0.0101674	0.0344496
																																									3.03371	0.00677838	0.00961937	0.00626936	0.01192
																																									5.05618	0.005255	0.00628288	0.00486172	0.0076366
																																									7.07865	0.00461645	0.00504946	0.00417334	0.00592367
																																									9.10112	0.00421774	0.00404569	0.0037345	0.00480679
																																									11.1236	0.00375629	0.00366214	0.00335509	0.0042982
																																									13.1461	0.00337228	0.00318027	0.00308826	0.00365393
																																									15.1685	0.00322468	0.00291552	0.00295639	0.00359205
																																									17.191	0.00318724	0.00285313	0.00284193	0.00335999
																																									19.2135	0.00302738	0.00274282	0.00278546	0.00326775
																																									21.236	0.00300618	0.00277789	0.00272456	0.00331198
																																									23.2584	0.00301904	0.00278807	0.00267898	0.00346973
																																									25.2809	0.00300159	0.00285606	0.00268287	0.00335515
																																									27.3034	0.00302629	0.00288293	0.00277112	0.00343767
																																									29.3258	0.00309053	0.00303192	0.00278619	0.00344701
																																									31.3483	0.00316307	0.00314489	0.00291017	0.00364757
																																									33.3708	0.00326633	0.00335415	0.00295261	0.00385668
																																									35.3933	0.00339841	0.00356617	0.00306173	0.00401214
																																									37.4157	0.00361639	0.00380704	0.00332075	0.00434789
																																									39.4382	0.00385859	0.00437949	0.00359477	0.00469839
																																									41.4607	0.00412445	0.00482211	0.00385778	0.00522918
																																									43.4831	0.00441504	0.00523991	0.00413801	0.0055122
																																									45.5056	0.00484714	0.0062743	0.00466359	0.00632248
																																									47.5281	0.00517763	0.00697439	0.00522135	0.00684268
																																									49.5506	0.0056932	0.00725572	0.00581765	0.00766044
																																									51.573	0.0064896	0.00827416	0.00660862	0.00877081
																																									53.5955	0.00724718	0.00993987	0.00738843	0.0104354
																																									55.618	0.00794479	0.0118413	0.00838624	0.0123518
																																									57.6404	0.00917031	0.01403	0.00956885	0.0138718
																																									59.6629	0.0104866	0.016525	0.0116911	0.0176225
																																									61.6854	0.0121715	0.0192797	0.0141035	0.0211009
																																									63.7079	0.0147688	0.0229027	0.0171189	0.0255465
																																									65.7303	0.0182479	0.0285856	0.0214848	0.0320198
																																									67.7528	0.0227245	0.0356396	0.0276802	0.0430447
																																									69.7753	0.0285015	0.0486249	0.0381458	0.0540793
																																									71.7978	0.0396659	0.0688369	0.0507245	0.0697395
																																									73.8202	0.0523878	0.0879953	0.0666559	0.0868291
																																									75.8427	0.0618202	0.102471	0.0707885	0.0955359
																																									77.8652	0.0554444	0.085042	0.0424729	0.0683592
																																									79.8876	0.0229365	0.0321315	0.0147598	0.0233837
																																									81.9101	0.0065208	0.00774552	0.0047683	0.00724645
																																									83.9326	0.00241986	0.00293229	0.00204622	0.00292052
																																									85.9551	0.00111582	0.00134059	0.0010207	0.00135698
																																									87.9775	0.000673089	0.000739263	0.000706131	0.00083593
																																									90	0.00161123	0.000888641	0.00201208	0.000935144
[truncated: 21 more columns]

## Sheet: Figure 6
Fig. 4B, left	Direction (°)	Relative frequency		Fig. 4B, right	Genotype	Relative static peak amplitude	Genotype	n		Fig. 4C, right	Genotype	Intensity (a.u.)	Genotype	n		Fig. 4E, left	Direction (°)	Relative frequency			Fig. 4E, right	Genotype	Relative static peak amplitude	Genotype	n							Fig. 4F, right	Genotype	Intensity (a.u.)	Genotype	n
		Control	bsk-DN		Control	0.164501	Control	10			Control	8.46407	Control	10				Control	bsk-DN	hep-Act		Control	0.247252	Control	11								Control	0.272411	Control	11
	-90	0.00183192	0.00106576		Control	0.11445	bsk-DN	12			Control	10.5189	bsk-DN	12			-90	0.00236936	0.00541016	0.00130407		Control	0.21924	bsk-DN	9								Control	0.490785	bsk-DN	9
	-87.9775	0.000646768	0.000683289		Control	0.253052					Control	5.03304					-87.9775	0.00161372	0.0020976	0.00112611		Control	0.390305	hep-Act	7								Control	1.06399	hep-Act	7
	-85.9551	0.000972885	0.00106181		Control	0.195437					Control	8.96194	Analysis				-85.9551	0.0017808	0.00195718	0.00141327		Control	0.297068										Control	1.19138
	-83.9326	0.00166191	0.00177168		Control	0.170887	Analysis				Control	6.49555	Student's t-test				-83.9326	0.00218372	0.00254548	0.0020955		Control	0.280194	Analysis									Control	1.12467	Analysis
	-81.9101	0.00305655	0.00311216		Control	0.156783	Student's t-test				Control	6.8842	Equal variances				-81.9101	0.00293037	0.00363412	0.00338898		Control	0.513873	ANOVA									Control	0.726867	Steel with control test
	-79.8876	0.00611674	0.00584998		Control	0.0936578	Equal variances				Control	5.6401	df	20			-79.8876	0.00421581	0.00585816	0.00656188		Control	0.348618	Source	DF	Sum of Squares	Mean Square	F Ratio					Control	0.65514	Level	- Level	Score Mean Difference	Std Err Dif	Z	p-Value
	-77.8652	0.0124106	0.0114096		Control	0.0513369	df	20			Control	7.62483	t Stat	-6.28952			-77.8652	0.00731264	0.0102654	0.0141284		Control	0.385364	Model	2	0.254751	0.127376	8.0406					Control	1.46565	bskDN	w1118	8.68687	2.65908	3.26687	0.0021
	-75.8427	0.021894	0.0210692		Control	0.0327786	t Stat	-2.44684			Control	8.23167	P(T<=t) two-tail	3.85693e-06			-75.8427	0.013127	0.019167	0.0270221		Control	0.617453	Error	24	0.380196	0.015841	Prob > F					Control	0.384401	hepAct	w1118	-5.84416	2.58115	-2.26417	0.0448
	-73.8202	0.0314493	0.0310031		Control	0.0463635	P(T<=t) two-tail	0.0237762			Control	7.52912					-73.8202	0.0224218	0.0313173	0.032983		Control	0.381137	C. Total	26	0.634947		0.0021					Control	0.69624
	-71.7978	0.0372744	0.0369154		bsk-DN	0.414843					bsk-DN	13.2272					-71.7978	0.0288805	0.0352936	0.0354667		Control	0.139515										Control	0.597272
	-69.7753	0.0393863	0.038285		bsk-DN	0.204931					bsk-DN	10.425					-69.7753	0.0298346	0.0344214	0.0391463		bsk-DN	0.263823	Dunnett test									bsk-DN	1.91142
	-67.7528	0.0388791	0.0372714		bsk-DN	0.413423					bsk-DN	15.4818					-67.7528	0.0312492	0.0296342	0.0398717		bsk-DN	0.223596	Level	- Level	Difference	Std Err Dif	Lower CL	Upper CL	p-Value			bsk-DN	1.40377
	-65.7303	0.034978	0.0332632		bsk-DN	0.267974					bsk-DN	10.9309					-65.7303	0.0276424	0.0234205	0.0343732		bsk-DN	0.33607	bsk-DN	Control	-0.03819	0.0565712	-0.171667	0.095288	0.735			bsk-DN	1.4552
	-63.7079	0.0317359	0.0291372		bsk-DN	0.159129					bsk-DN	16.386					-63.7079	0.0253858	0.019878	0.028995		bsk-DN	0.228862	hep-Act	Control	-0.235676	0.060854	-0.379259	-0.092094	0.0014			bsk-DN	1.7862
	-61.6854	0.0265006	0.0253992		bsk-DN	0.193049					bsk-DN	15.5874					-61.6854	0.0223135	0.0182552	0.0230208		bsk-DN	0.448061										bsk-DN	1.89745
	-59.6629	0.0234216	0.0214857		bsk-DN	0.182643					bsk-DN	17.2946					-59.6629	0.0176991	0.0155314	0.0203495		bsk-DN	0.632642										bsk-DN	1.65365
	-57.6404	0.0201815	0.0184169		bsk-DN	0.183255					bsk-DN	16.5935					-57.6404	0.0150548	0.0130624	0.0180017		bsk-DN	0.163755										bsk-DN	1.10937
	-55.618	0.0171003	0.0156659		bsk-DN	0.153404					bsk-DN	19.8419					-55.618	0.0126799	0.0115863	0.0160965		bsk-DN	0.304238										bsk-DN	1.52279
	-53.5955	0.0144969	0.0139002		bsk-DN	0.176629					bsk-DN	11.4938					-53.5955	0.011089	0.0100755	0.0153275		bsk-DN	0.180714										bsk-DN	1.3668
	-51.573	0.0128606	0.0123797		bsk-DN	0.139034					bsk-DN	10.1067					-51.573	0.0104589	0.00910181	0.0136498		hep-Act	0.0453879										hep-Act	0.610296
	-49.5506	0.0109587	0.0106282		bsk-DN	0.140629					bsk-DN	15.8283					-49.5506	0.00962043	0.00832163	0.0114397		hep-Act	0.167152										hep-Act	0.424211
	-47.5281	0.00936099	0.00904487														-47.5281	0.00853526	0.00755404	0.010076		hep-Act	0.124812										hep-Act	0.280227
	-45.5056	0.00859362	0.0087097														-45.5056	0.00838143	0.0075759	0.00926564		hep-Act	0.189756										hep-Act	0.270473
	-43.4831	0.00750768	0.00728565														-43.4831	0.00747153	0.00625655	0.00796839		hep-Act	0.100368										hep-Act	0.427731
	-41.4607	0.00680615	0.00699872														-41.4607	0.00698686	0.00607758	0.00789343		hep-Act	0.0323018										hep-Act	0.49664
	-39.4382	0.00634318	0.00635456														-39.4382	0.00651646	0.00582334	0.00709261		hep-Act	0.121408										hep-Act	0.371725
	-37.4157	0.00604799	0.00618408														-37.4157	0.00621434	0.00552409	0.0065395
	-35.3933	0.00534946	0.00575314														-35.3933	0.00589555	0.00517862	0.00596129
	-33.3708	0.00499186	0.00519029														-33.3708	0.00568814	0.00521792	0.00536957
	-31.3483	0.00498696	0.00489792														-31.3483	0.00547744	0.00506325	0.00503319
	-29.3258	0.00459001	0.00482747														-29.3258	0.00528202	0.00469144	0.00478442
	-27.3034	0.00464682	0.00464823														-27.3034	0.00519599	0.00482984	0.00464319
	-25.2809	0.00432464	0.0045096														-25.2809	0.0052576	0.0051232	0.0045068
	-23.2584	0.00425506	0.00468176														-23.2584	0.00556268	0.00529086	0.0043907
	-21.236	0.00420567	0.00461766														-21.236	0.0054485	0.0052245	0.00434359
	-19.2135	0.00398948	0.00460068														-19.2135	0.00548024	0.00550029	0.00431168
	-17.191	0.00395245	0.00451531														-17.191	0.0056268	0.00576212	0.00440737
	-15.1685	0.00405118	0.00475252														-15.1685	0.00607682	0.00580479	0.00458996
	-13.1461	0.00422794	0.00513728														-13.1461	0.00656761	0.00619461	0.00468792
	-11.1236	0.00451999	0.00579314														-11.1236	0.00734265	0.00755246	0.00493198
	-9.10112	0.00484711	0.00624946														-9.10112	0.00814002	0.00850752	0.0051956
	-7.07865	0.00542953	0.00753168														-7.07865	0.00948551	0.00948707	0.00509586
	-5.05618	0.00639461	0.00879582														-5.05618	0.0119961	0.0117465	0.00528022
	-3.03371	0.00846805	0.0119147														-3.03371	0.0169923	0.0167565	0.00642396
	-1.01124	0.0137203	0.0245204														-1.01124	0.0327514	0.0372597	0.00949236
	1.01124	0.0127453	0.0243012														1.01124	0.0343111	0.0330412	0.0106275
	3.03371	0.00803613	0.0118659														3.03371	0.0192435	0.0150335	0.00882357
	5.05618	0.00613337	0.00890563														5.05618	0.0127309	0.0123572	0.00712804
	7.07865	0.00523481	0.00744066														7.07865	0.0101325	0.0105913	0.00559843
	9.10112	0.00454758	0.00645445														9.10112	0.008485	0.00935134	0.00489192
	11.1236	0.00414929	0.00602287														11.1236	0.0074465	0.00842141	0.00433949
	13.1461	0.00372413	0.00517772														13.1461	0.00685364	0.00678423	0.00394573
	15.1685	0.00349349	0.00483859														15.1685	0.00623009	0.00602672	0.00376646
	17.191	0.00340685	0.00453785														17.191	0.00606571	0.00560714	0.00361122
	19.2135	0.00328106	0.00438158														19.2135	0.00567818	0.00521907	0.00346031
	21.236	0.00314881	0.00433292														21.236	0.0054364	0.00510436	0.00344326
	23.2584	0.00317114	0.00415291														23.2584	0.00534487	0.00499651	0.00346268
	25.2809	0.00318697	0.00395366														25.2809	0.00542865	0.00499009	0.00351783
	27.3034	0.00316401	0.00394153														27.3034	0.00548201	0.0047943	0.0036189
	29.3258	0.00324085	0.0040212														29.3258	0.00537526	0.0046023	0.00363702
	31.3483	0.00338093	0.00417404														31.3483	0.00553718	0.0048482	0.0037096
	33.3708	0.0034361	0.00415366														33.3708	0.00564069	0.00492989	0.0038597
	35.3933	0.00364616	0.00439032														35.3933	0.00588025	0.00510043	0.00398823
	37.4157	0.00390361	0.00461523														37.4157	0.00630132	0.00519943	0.00430302
	39.4382	0.00393706	0.00462989														39.4382	0.00666233	0.00530828	0.00446827
	41.4607	0.00417638	0.0047389														41.4607	0.00707061	0.0053861	0.00480779
	43.4831	0.00454836	0.0051134														43.4831	0.00705249	0.00574534	0.00515118
	45.5056	0.00512359	0.0057373														45.5056	0.00770005	0.00641882	0.00605632
	47.5281	0.00544945	0.00603918														47.5281	0.00798696	0.00641201	0.00670119
	49.5506	0.00600842	0.00641313														49.5506	0.00858348	0.00678726	0.00759577
	51.573	0.00686181	0.00712492														51.573	0.00943877	0.00747875	0.00792046
	53.5955	0.00744693	0.0077909														53.5955	0.0108677	0.00819451	0.00888623
	55.618	0.00826153	0.00863755														55.618	0.0118582	0.00879869	0.00970098
	57.6404	0.00947305	0.00995232														57.6404	0.0140069	0.00961475	0.0112362
	59.6629	0.0107032	0.0111854														59.6629	0.0149966	0.0103315	0.0132279
	61.6854	0.0122582	0.0126904														61.6854	0.016157	0.0117394	0.0164609
	63.7079	0.0155335	0.015207														63.7079	0.0178142	0.0137639	0.0191626
	65.7303	0.0190575	0.0176764														65.7303	0.0200644	0.0160339	0.0225331
	67.7528	0.0243763	0.0217364														67.7528	0.023446	0.0191615	0.0274693
	69.7753	0.0310219	0.0275036														69.7753	0.0254816	0.0263582	0.033688
	71.7978	0.039341	0.0353881														71.7978	0.0301168	0.0336464	0.0393164
	73.8202	0.0492595	0.0402497														73.8202	0.0304203	0.039932	0.0444615
	75.8427	0.0514533	0.0399156														75.8427	0.0282242	0.0430128	0.0410783
	77.8652	0.0410847	0.030588														77.8652	0.0170023	0.0269735	0.0285972
	79.8876	0.0190298	0.0131784														79.8876	0.00730209	0.00995276	0.0132564
	81.9101	0.00546632	0.00457309														81.9101	0.00364393	0.00460804	0.00434275
	83.9326	0.0021135	0.00211781														83.9326	0.00242359	0.00285499	0.0021719
	85.9551	0.0010743	0.00111414														85.9551	0.00184733	0.00208456	0.0014745
	87.9775	0.00065278	0.000681675														87.9775	0.00162239	0.00215604	0.00115115
	90	0.00183192	0.00106576														90	0.00236936	0.00541016	0.00130407

## Sheet: Figure 7
Fig. 6B, left	Genotype	PCC	Genotype	n							Fig. 6B, right	Genotype	PCC	Genotype	n		Fig. 6C, left	Genotype	Density (vesicles/µm^2)	Genotype	n						Fig. 6C, right	Genotype	Density (vesicles/µm^2)	Genotype	n		Fig. 6E	Treatment	Density (large aggregates/µm^2)	Large aggregates area/cell area (%)	Genotype	n		Fig. 6G, left	Genotype	PCC	Genotype	n
	Control	0.662082	Control	26								Control	0.732229	Control	7			Control	21.5271	Control	26							Control	10.8959	Control	7			Control	0.0285702	0.0287313	Control	8			Control, VMAT[WT]	0.624	Control, VMAT[WT]	7
	Control	0.610139	Rab2	10								Control	0.695503	RUFY-KD	8			Control	25.5082	Rab2	10							Control	10.5277	RUFY-KD	8			Control	0.0365508	0.029251	1,6-HD	7			Control, VMAT[WT]	0.663667	Control, VMAT[DE/LI/Y>A]	6
	Control	0.62591	Syd[z4]/Df	9								Control	0.486048					Control	12.3858	Syd[z4]/Df	9							Control	9.2761					Control	0.0310855	0.0278548					Control, VMAT[WT]	0.481667	Rab2, VMAT[WT]	6
	Control	0.661131	Dhc-KD	9								Control	0.630354	Analysis				Control	17.9915	Dhc-KD	9							Control	13.7324	Analysis				Control	0.0203821	0.0194968	Analysis				Control, VMAT[WT]	0.617667	Rab2, VMAT[DE/LI/Y>A]	8
	Control	0.706604	Arl8/Df	9								Control	0.584234	Student's t-test				Control	13.5597	Arl8/Df	9							Control	7.51035	Student's t-test				Control	0.0363842	0.0305919	Density (large aggregates/µm^2)				Control, VMAT[WT]	0.569333
	Control	0.67368										Control	0.666771	Equal variances				Control	7.975									Control	13.0939	Equal variances				Control	0.0312576	0.0254214	Student's t-test				Control, VMAT[WT]	0.642333	Analysis
	Control	0.74834	Analysis									Control	0.577516	df	13			Control	18.4941	Analysis								Control	6.54697	df	13			Control	0.0366204	0.0331098	Unequal variances				Control, VMAT[WT]	0.65075	ANOVA
	Control	0.61513	ANOVA									RUFY-KD	0.535053	t Stat	1.51306			Control	24.617	Steel with control test								RUFY-KD	2.9345	t Stat	5.66341			Control	0.0261183	0.0215334	df	7			Control, VMAT[DE/LI/Y>A]	0.397333	Source	DF	Sum of Squares	Mean Square	F Ratio
	Control	0.636353	Source	DF	Sum of Squares	Mean Square	F Ratio					RUFY-KD	0.497248	P(T<=t) two-tail	0.154191			Control	10.3082	Level	- Level	Score Mean Difference	Std Err Dif	Z	p-Value			RUFY-KD	1.57665	P(T<=t) two-tail	7.75337e-05			1,6-HD	0.000769949	0.000428092	t Stat	14.4137			Control, VMAT[DE/LI/Y>A]	0.428667	Model	3	0.889375	0.296458	22.4455
	Control	0.6397	Model	4	1.83774	0.459435	119.431					RUFY-KD	0.534448					Control	18.8226	Rab2	Control	-17.9308	3.92036	-4.57375	1.9e-05			RUFY-KD	4.00687					1,6-HD	0.0016465	0.000961556	P(T<=t) two-tail	1.84314e-06			Control, VMAT[DE/LI/Y>A]	0.325	Error	23	0.303782	0.013208	Prob > F
	Control	0.820681	Error	58	0.223119	0.003847	Prob > F					RUFY-KD	0.589891					Control	5.61095	Syd[z4]/Df	Control	-16.8269	3.96297	-4.24604	0.0001			RUFY-KD	5.40453					1,6-HD	0.00125941	0.00072296					Control, VMAT[DE/LI/Y>A]	0.200333	C. Total	26	1.19316		<.0001
	Control	0.487509	C. Total	62	2.06086		<.0001					RUFY-KD	0.589951					Control	27.4171	Dhc-KD	Control	-17.4252	3.96297	-4.39701	4.4e-05			RUFY-KD	2.46787					1,6-HD	0.00136005	0.000660645	Large aggregates area/cell area (%)				Control, VMAT[DE/LI/Y>A]	0.48
	Control	0.688392										RUFY-KD	0.655976					Control	5.096	Arl8/Df	Control	13.0876	3.96297	3.30247	0.0038			RUFY-KD	3.38795					1,6-HD	0.0019944	0.0015644	Student's t-test				Control, VMAT[DE/LI/Y>A]	0.412333	Tukey's HSD test
	Control	0.67505	Tukey's HSD test									RUFY-KD	0.636983					Control	12.022									RUFY-KD	6.50218					1,6-HD	0.00127884	0.000805245	Unequal variances				Rab2, VMAT[WT]	-0.001	Level	- Level	Difference	Std Err Dif	Lower CL	Upper CL	p-Value
	Control	0.767253	Level	- Level	Difference	Std Err Dif	Lower CL	Upper CL	p-Value			RUFY-KD	0.515009					Control	17.6367									RUFY-KD	4.67226					1,6-HD	0.00108526	0.00061462	df	7			Rab2, VMAT[WT]	0.092	Control, VMAT[WT]	Control, VMAT[DE/LE/Y>A]	0.233115	0.0639388	0.056177	0.410053	0.0069
	Control	0.771417	Control	Rab2	0.438749	0.0230791	0.373771	0.503727	5e-11									Control	20.771																		t Stat	16.0597			Rab2, VMAT[WT]	0.042	Control, VMAT[WT]	Rab2, VMAT[WT]	0.52406	0.0639388	0.347121	0.700998	1.6e-07
	Control	0.732986	Control	Syd[z4]/Df	0.115782	0.0239872	0.048248	0.183317	0.0001									Control	10.8879																		P(T<=t) two-tail	8.81896e-07			Rab2, VMAT[WT]	0.097	Control, VMAT[WT]	Rab2, VMAT[DE/LE/Y>A]	0.221393	0.0594797	0.056794	0.385991	0.0057
	Control	0.715221	Control	Dhc-KD	0.13472	0.0239872	0.067186	0.202255	5.6e-06									Control	4.6844																						Rab2, VMAT[WT]	0.141	Rab2, VMAT[DE/LE/Y>A]	Control, VMAT[DE/LE/Y>A]	0.0117222	0.062067	-0.160036	0.183481	0.9975
	Control	0.744178	Arl8/Df	Control	0.117368	0.0239872	0.049833	0.184903	0.0001									Control	12.9445																						Rab2, VMAT[WT]	0.127	Control, VMAT[DE/LE/Y>A]	Rab2, VMAT[WT]	0.290944	0.0663524	0.107327	0.474562	0.0012
	Control	0.754974	Syd[z4]/Df	Rab2	0.322967	0.0284977	0.242733	0.4032	5e-11									Control	12.2181																						Rab2, VMAT[DE/LI/Y>A]	0.3015	Rab2, VMAT[DE/LE/Y>A]	Rab2, VMAT[WT]	0.302667	0.062067	0.130908	0.474425	0.0003
	Control	0.72697	Dhc-KD	Rab2	0.304028	0.0284977	0.223795	0.384262	5e-11									Control	11.8146																						Rab2, VMAT[DE/LI/Y>A]	0.282
	Control	0.684196	Arl8/Df	Rab2	0.556117	0.0284977	0.475883	0.63635	5e-11									Control	14.9521																						Rab2, VMAT[DE/LI/Y>A]	0.203
	Control	0.721459	Arl8/Df	Dhc-KD	0.252088	0.029238	0.16977	0.334406	1e-10									Control	18.5884																						Rab2, VMAT[DE/LI/Y>A]	0.411
	Control	0.737262	Arl8/Df	Syd[z4]/Df	0.23315	0.029238	0.150832	0.315468	7e-10									Control	10.937																						Rab2, VMAT[DE/LI/Y>A]	0.613
	Control	0.680098	Syd[z4]/Df	Dhc-KD	0.0189381	0.029238	-0.06338	0.101256	0.9664									Control	9.0486																						Rab2, VMAT[DE/LI/Y>A]	0.694
	Control	0.640365																Control	9.5383																						Rab2, VMAT[DE/LI/Y>A]	0.2865
	Rab2	0.17311																Rab2	0.365																						Rab2, VMAT[DE/LI/Y>A]	0.294333
	Rab2	0.355081																Rab2	0.6053
	Rab2	0.283059																Rab2	1.20835
	Rab2	0.265951																Rab2	3.28963
	Rab2	0.303818																Rab2	4.4974
	Rab2	0.248868																Rab2	3.8447
	Rab2	0.207245																Rab2	2.81735
	Rab2	0.266688																Rab2	1.1135
	Rab2	0.318685																Rab2	1.39365
	Rab2	0.0850369																Rab2	1.3319
	Syd[z4]/Df	0.574143																Syd[z4]/Df	1.23957
	Syd[z4]/Df	0.576862																Syd[z4]/Df	0.4049
	Syd[z4]/Df	0.59879																Syd[z4]/Df	3.06477
	Syd[z4]/Df	0.568989																Syd[z4]/Df	2.6177
	Syd[z4]/Df	0.584603																Syd[z4]/Df	3.75773
	Syd[z4]/Df	0.586828																Syd[z4]/Df	8.80187
	Syd[z4]/Df	0.602162																Syd[z4]/Df	3.93643
	Syd[z4]/Df	0.454353																Syd[z4]/Df	3.5191
	Syd[z4]/Df	0.616757																Syd[z4]/Df	3.82583
	Dhc-KD	0.450974																Dhc-KD	1.74296
	Dhc-KD	0.545414																Dhc-KD	1.28055
	Dhc-KD	0.560791																Dhc-KD	1.72632
	Dhc-KD	0.50338																Dhc-KD	1.54033
	Dhc-KD	0.566318																Dhc-KD	2.74709
	Dhc-KD	0.601425																Dhc-KD	1.9726
	Dhc-KD	0.578414																Dhc-KD	3.2136
	Dhc-KD	0.53445																Dhc-KD	1.8568
	Dhc-KD	0.651879																Dhc-KD	2.29672
	Arl8/Df	0.802844																Arl8/Df	16.4613
	Arl8/Df	0.788861																Arl8/Df	23.9535
	Arl8/Df	0.857189																Arl8/Df	22.3563
	Arl8/Df	0.813064																Arl8/Df	34.0153
	Arl8/Df	0.735411																Arl8/Df	32.1915
	Arl8/Df	0.816607																Arl8/Df	18.518
	Arl8/Df	0.795428																Arl8/Df	42.1728
	Arl8/Df	0.824602																Arl8/Df	24.1934
	Arl8/Df	0.827832																Arl8/Df	21.6849

## Sheet: Figure S2
Fig. S2A											Fig. S2B																	Fig. S2D, left																				Fig. S2D, right	Genotype
Pilot experiment performed/times:											Experiment performed/times:																	Experiment performed/times:																					WT
1											2																	3																					4A
																																																	9A
																																																	7A
																																																	WT
																																																	4A
																																																	9A
																																																	7A
																																																	WT
																																																	4A
																																																	9A
																																																	7A
[truncated: 10 more columns]

## Sheet: Figure S3
Fig. S3A	Genotype	Anterograde speed (µm/s)	Genotype	n							Fig. S3B	Genotype	Retrograde speed (µm/s)	Genotype	n						Fig. S3D, left		Relative frequency		Fig. S3D, right	Genotype	Relative static peak amplitude	Ln(Ret/Ant)	Genotype	n		Fig. S3F		Relative frequency	Genotype	n
	Control	0.858194	Control	29								Control	0.655215	Control	29							Angle (°)	Control	Rab2		Control	0.0434645	0.547587	Control	6			Angle (°)	prd1[M56]/Df	prd1[M56]/Df	4
	Control	0.812663	Rab2	10								Control	0.694161	Rab2	10							-90	0.00581674	0.00934557		Control	0.0250539	0.452855	Rab2	6			-90	0.00415018
	Control	0.866216	Syd/Df	12								Control	0.727357	Syd/Df	12							-87.9775	0.00523857	0.0044693		Control	0.0347742	0.697717					-87.9775	0.00101199
	Control	0.93055	Dhc-KD	12								Control	0.73823	Dhc-KD	12							-85.9551	0.0153947	0.00647748		Control	0.0730874	0.655148	Analysis				-85.9551	0.00111814
	Control	1.1064	Khc-KD	8								Control	0.882555	Khc-KD	8							-83.9326	0.0476637	0.0145122		Control	0.04371	0.859526	Ln(ret/ant)				-83.9326	0.00178561
	Control	0.945326	Arl8/Df	9								Control	0.923242	Arl8/Df	9							-81.9101	0.0902872	0.029468		Control	0.0254503	0.62303	Student's t-test				-81.9101	0.00295821
	Control	0.907895	unc104	12								Control	0.739768	unc104	12							-79.8876	0.0938301	0.037058		Rab2	0.644349	0.959027	Unequal variances				-79.8876	0.00560418
	Control	0.798288										Control	0.650161									-77.8652	0.0728642	0.029404		Rab2	0.73616	0.602458	df	6			-77.8652	0.0113726
	Control	0.805285	Analysis									Control	0.764465	Analysis								-75.8427	0.0528979	0.0224064		Rab2	0.508495	1.14345	t Stat	0.610185			-75.8427	0.0217524
	Control	0.837436	ANOVA									Control	0.759507	Steel with control test								-73.8202	0.039231	0.0171501		Rab2	0.772655	0.161642	P(T<=t) two-tail	0.56412			-73.8202	0.0345115
	Control	0.826652	Source	DF	Sum of Squares	Mean Square	F Ratio					Control	0.672694	Level	- Level	Score Mean Difference	Std Err Dif	Z	p-Value			-71.7978	0.0272038	0.0135889		Rab2	0.643064	-0.177565					-71.7978	0.0460363
	Control	0.830286	Model	6	0.61995	0.103325	13.3591					Control	0.845427	Rab2	Control	-14.0534	4.18124	-3.36107	0.0046			-69.7753	0.0210296	0.0107003		Rab2	0.631969	0.379424	Relative static peak amplitude				-69.7753	0.0453026
	Control	0.851234	Error	85	0.657425	0.007734	Prob > F					Control	0.738257	Syd/Df	Control	-17.6135	4.11177	-4.28369	0.0001			-67.7528	0.0160766	0.00903892					Student's t-test				-67.7528	0.0425259
	Control	0.924309	C. Total	91	1.27738		<.0001					Control	0.82925	Dhc-KD	Control	-11.4871	4.11177	-2.79371	0.0298			-65.7303	0.0131825	0.0077187					Unequal variances				-65.7303	0.0396869
	Control	0.841887										Control	0.766053	Khc-KD	Control	-16.8254	4.32274	-3.89231	0.0006			-63.7079	0.0110387	0.00711488					df	5			-63.7079	0.0334201
	Control	0.73987	Dunnett test									Control	0.76024	Arl8/Df	Control	-10.4828	4.24038	-2.47213	0.0739			-61.6854	0.00906149	0.00631181					t Stat	-16.0182			-61.6854	0.0283962
	Control	0.849282	Level	- Level	Difference	Std Err Dif	Lower CL	Upper CL	p-Value			Control	0.710296	unc104	Control	-0.1767	4.11177	-0.04298	1			-59.6629	0.00808258	0.00586717					P(T<=t) two-tail	1.72691e-05			-59.6629	0.0250068
	Control	0.877732	Rab2	Control	-0.09341	0.0322513	-0.1796	-0.00722	0.0272			Control	0.836042									-57.6404	0.00724434	0.0054116									-57.6404	0.0200973
	Control	0.813097	Syd/Df	Control	-0.081359	0.0301867	-0.162031	-0.000686	0.0471			Control	0.871947									-55.618	0.00638046	0.00519473									-55.618	0.0169027
	Control	0.759928	Dhc-KD	Control	-0.002049	0.0301867	-0.082721	0.078624	1			Control	0.619432									-53.5955	0.00578148	0.00481794									-53.5955	0.0139967
	Control	0.908176	Khc-KD	Control	0.022296	0.0351213	-0.071564	0.116156	0.9844			Control	0.66392									-51.573	0.00520868	0.00455915									-51.573	0.0121217
	Control	0.827781	Arl8/Df	Control	-0.074203	0.0335572	-0.163883	0.015477	0.1527			Control	0.523443									-49.5506	0.00476319	0.00436803									-49.5506	0.0109902
	Control	0.752665	unc104	Control	-0.243248	0.0301867	-0.32392	-0.162575	3e-11			Control	0.667511									-47.5281	0.00435748	0.00428718									-47.5281	0.00958354
	Control	0.934049										Control	0.747365									-45.5056	0.00426411	0.00421814									-45.5056	0.00876608
	Control	1.02545										Control	0.789458									-43.4831	0.00383512	0.00391155									-43.4831	0.00728283
	Control	0.869601										Control	0.76077									-41.4607	0.00360787	0.00380877									-41.4607	0.00670487
	Control	0.79552										Control	0.784597									-39.4382	0.00339667	0.00373412									-39.4382	0.00599155
	Control	0.850304										Control	0.716149									-37.4157	0.0032054	0.00408856									-37.4157	0.00591446
	Control	0.813659										Control	0.808888									-35.3933	0.00307952	0.00388865									-35.3933	0.00537161
	Rab2	0.854774										Rab2	0.55605									-33.3708	0.00304803	0.00383112									-33.3708	0.00507859
	Rab2	0.85823										Rab2	0.552496									-31.3483	0.0028998	0.00384423									-31.3483	0.00471457
	Rab2	0.784999										Rab2	0.727433									-29.3258	0.00276045	0.00372769									-29.3258	0.00424058
	Rab2	0.822945										Rab2	0.730072									-27.3034	0.0027362	0.00385042									-27.3034	0.00408243
	Rab2	0.769456										Rab2	0.67195									-25.2809	0.00261776	0.00368453									-25.2809	0.00391028
	Rab2	0.732741										Rab2	0.527815									-23.2584	0.00260587	0.00390767									-23.2584	0.00372255
	Rab2	0.70607										Rab2	0.520923									-21.236	0.0026238	0.00456576									-21.236	0.00347153
	Rab2	0.786803										Rab2	0.678572									-19.2135	0.00260283	0.00423165									-19.2135	0.00351017
	Rab2	0.672696										Rab2	0.627487									-17.191	0.00262754	0.00432873									-17.191	0.00335553
	Rab2	0.683994										Rab2	0.424939									-15.1685	0.00263466	0.00475333									-15.1685	0.00350672
	Syd/Df	0.718405										Syd/Df	0.384662									-13.1461	0.00264637	0.00542233									-13.1461	0.00349961
	Syd/Df	0.82618										Syd/Df	0.550475									-11.1236	0.00279999	0.0115954									-11.1236	0.00386485
	Syd/Df	0.766385										Syd/Df	0.512326									-9.10112	0.00292657	0.0113518									-9.10112	0.00380735
	Syd/Df	0.736546										Syd/Df	0.282934									-7.07865	0.00316441	0.0221226									-7.07865	0.00405355
	Syd/Df	0.772835										Syd/Df	0.413815									-5.05618	0.00342482	0.0213525									-5.05618	0.0046915
	Syd/Df	0.791471										Syd/Df	0.42552									-3.03371	0.00405794	0.025911									-3.03371	0.00547042
	Syd/Df	0.839299										Syd/Df	0.465706									-1.01124	0.00618073	0.11489									-1.01124	0.00898929
	Syd/Df	0.865568										Syd/Df	0.787168									1.01124	0.00586774	0.113332									1.01124	0.00903484
	Syd/Df	0.746247										Syd/Df	0.541123									3.03371	0.00388422	0.0240062									3.03371	0.00529315
	Syd/Df	0.887117										Syd/Df	0.331636									5.05618	0.00335922	0.0199707									5.05618	0.00440076
	Syd/Df	0.609606										Syd/Df	0.46657									7.07865	0.00309815	0.0207993									7.07865	0.00383917
	Syd/Df	0.792209										Syd/Df	0.560512									9.10112	0.00293765	0.0110894									9.10112	0.00336067
	Dhc-KD	0.823015										Dhc-KD	0.242015									11.1236	0.00288222	0.011078									11.1236	0.00334607
	Dhc-KD	0.76987										Dhc-KD	0.558997									13.1461	0.00267665	0.00529938									13.1461	0.00293648
	Dhc-KD	0.858893										Dhc-KD	0.345657									15.1685	0.0025831	0.00464014									15.1685	0.00267573
	Dhc-KD	0.883094										Dhc-KD	0.173102									17.191	0.0025308	0.00430356									17.191	0.00262537
	Dhc-KD	0.800797										Dhc-KD	0.319673									19.2135	0.00258674	0.00422333									19.2135	0.00258027
	Dhc-KD	0.779408										Dhc-KD	0.804129									21.236	0.00257339	0.00437394									21.236	0.00255312
	Dhc-KD	1.06662										Dhc-KD	0.0508937									23.2584	0.00253784	0.00391142									23.2584	0.00241717
	Dhc-KD	0.833648										Dhc-KD	0.606922									25.2809	0.0025375	0.00380256									25.2809	0.00256283
	Dhc-KD	0.906745										Dhc-KD	0.0938049									27.3034	0.00264473	0.0037412									27.3034	0.00265095
	Dhc-KD	0.863976										Dhc-KD	0.38231									29.3258	0.00272373	0.00368936									29.3258	0.00269131
	Dhc-KD	0.719734										Dhc-KD	0.860279									31.3483	0.00272204	0.00373668									31.3483	0.00265103
	Dhc-KD	0.997783										Dhc-KD	0.869641									33.3708	0.00277673	0.00369922									33.3708	0.00270039
	Khc-KD	1.01026										Khc-KD	0.147241									35.3933	0.00283242	0.00381544									35.3933	0.00276292
	Khc-KD	1.02126										Khc-KD	0.497141									37.4157	0.00301238	0.00390603									37.4157	0.00297269
	Khc-KD	0.7311										Khc-KD	0.456368									39.4382	0.0031641	0.00385408									39.4382	0.00317968
	Khc-KD	0.836458										Khc-KD	0.359858									41.4607	0.00329341	0.00395696									41.4607	0.00333412
	Khc-KD	0.802291										Khc-KD	0.678493									43.4831	0.00333361	0.00401755									43.4831	0.00351868
	Khc-KD	0.797597										Khc-KD	0.640524									45.5056	0.00363788	0.00428182									45.5056	0.00406797
	Khc-KD	0.939791										Khc-KD	0.599623									47.5281	0.00387649	0.0042368									47.5281	0.00420012
	Khc-KD	0.925052										Khc-KD	0.416987									49.5506	0.00419096	0.00430556									49.5506	0.00489206
	Arl8/Df	0.792139										Arl8/Df	0.660893									51.573	0.00454679	0.00467073									51.573	0.00546104
	Arl8/Df	0.767258										Arl8/Df	0.687934									53.5955	0.00482066	0.00492097									53.5955	0.00608285
	Arl8/Df	0.571637										Arl8/Df	0.604181									55.618	0.00522897	0.00499364									55.618	0.00701071
	Arl8/Df	0.964127										Arl8/Df	0.39275									57.6404	0.00577527	0.00536851									57.6404	0.00802263
	Arl8/Df	0.876253										Arl8/Df	0.691166									59.6629	0.00649205	0.0057518									59.6629	0.00948478
	Arl8/Df	0.70645										Arl8/Df	0.6517									61.6854	0.00719023	0.00607142									61.6854	0.0110017
	Arl8/Df	0.888958										Arl8/Df	0.669564									63.7079	0.00796761	0.00656256									63.7079	0.0133187
	Arl8/Df	0.922694										Arl8/Df	0.631919									65.7303	0.00913031	0.00717717									65.7303	0.0177738
	Arl8/Df	0.588786										Arl8/Df	0.914586									67.7528	0.0102518	0.0080962									67.7528	0.0218761
	unc104	0.535207										unc104	0.803263									69.7753	0.0114718	0.00839115									69.7753	0.0288563
	unc104	0.592741										unc104	0.643948									71.7978	0.0124276	0.00942116									71.7978	0.0414234
	unc104	0.582742										unc104	0.723992									73.8202	0.0149136	0.0106982									73.8202	0.0585712
	unc104	0.501053										unc104	0.651745									75.8427	0.0174206	0.0125524									75.8427	0.0690898
	unc104	0.717566										unc104	0.736079									77.8652	0.0240783	0.016268									77.8652	0.0453034
	unc104	0.608124										unc104	0.84307									79.8876	0.037445	0.0195048									79.8876	0.0140209
	unc104	0.642496										unc104	0.828004									81.9101	0.0512563	0.0189944									81.9101	0.00476073
	unc104	0.660236										unc104	0.769432									83.9326	0.0338172	0.0109774									83.9326	0.00206364
	unc104	0.618551										unc104	0.831962									85.9551	0.0102265	0.00645535									85.9551	0.00116354
	unc104	0.653548										unc104	0.614596									87.9775	0.00507778	0.00941662									87.9775	0.000984436
	unc104	0.672291										unc104	0.715608									90	0.00581674	0.00934557									90	0.00415018
	unc104	0.624638										unc104	0.806442

## Sheet: Figure S4
Fig. S4C, left	Angle (°)	Relative frequency									Fig. S4C, right	Genotype	Ln(ret/ant)	Genotype	n					Fig. S4E, left	Angle (°)	Relative frequency		Fig. S4E, right	Genotype	Ln(ret/ant)	Genotype	n		Fig. S4G, left	Angle (°)	Relative frequency		Fig. S4G, right	Genotype	Ln(ret/ant)	Genotype	n
		Control	Rab32[AR]	Rab26	Rab3/Df	Rab8/Df	Rab10	RabX5	Arf6/Df			Control	-0.460208	Control	10							Control	Rab11-KD		Control	-0.0257544	Control	7				Control	Rab1-KD		Control	0.230776	Control	4
	-90	0.00221405	0.004861	0.00329325	0.0031205	0.00143568	0.000940915	0.00223905	0.00107384			Control	0.137505	Rab32[AR]	10						-90	0.00310363	0.00133451		Control	0.367515	Rab11-KD	7			-90	0.00201345	0.00443691		Control	-0.14759	Rab1-KD	3
	-87.9775	0.000677997	0.000953305	0.000999016	0.000991404	0.000875889	0.000866943	0.000808445	0.000602241			Control	-0.4385	Rab26	8						-87.9775	0.000959296	0.00094093		Control	-0.714206					-87.9775	0.00146997	0.00386219		Control	0.594062
	-85.9551	0.000931704	0.00108499	0.001258	0.00111422	0.00111229	0.00119116	0.00115888	0.000945209			Control	-0.0159471	Rab3/Df	6						-85.9551	0.00111899	0.00119586		Control	-0.33469	Analysis				-85.9551	0.00175533	0.00405081		Control	0.336438	Analysis
	-83.9326	0.0015011	0.00166879	0.00194295	0.00164524	0.00165445	0.00199702	0.00209027	0.00167158			Control	-0.272798	Rab8/Df	6						-83.9326	0.0018804	0.00176034		Control	0.550022	Student's t-test				-83.9326	0.00234541	0.00414		Rab1-KD	0.0470029	Student's t-test
	-81.9101	0.00262814	0.00289913	0.003258	0.00273234	0.0025806	0.00353565	0.00433935	0.00332152			Control	-0.446601	Rab10	8						-81.9101	0.00343235	0.00294433		Control	-0.39768	Equal variances				-81.9101	0.00338024	0.00422778		Rab1-KD	-0.0571278	Equal variances
	-79.8876	0.00488757	0.00560288	0.00622352	0.00448128	0.00477522	0.00657968	0.00972705	0.00694974			Control	-1.54991	RabX5	6						-79.8876	0.00688821	0.00547275		Control	0.33797	df	12			-79.8876	0.00569827	0.00471035		Rab1-KD	-0.39154	df	5
	-77.8652	0.0103266	0.0115788	0.0134361	0.0087426	0.00984643	0.0141625	0.0213113	0.0145769			Control	-0.995825	Arf6/Df	11						-77.8652	0.0143044	0.011396		Rab11-KD	-0.272435	t Stat	3.19068			-77.8652	0.0115062	0.00552819				t Stat	1.81749
	-75.8427	0.0206839	0.0234424	0.0224438	0.0163457	0.0213848	0.027353	0.0374743	0.0247764			Control	-0.48448								-75.8427	0.0272729	0.0188411		Rab11-KD	-1.19352	P(T<=t) two-tail	0.00776571			-75.8427	0.0238526	0.00713268				P(T<=t) two-tail	0.128825
	-73.8202	0.0318156	0.0359822	0.0326279	0.0275693	0.0354478	0.0405469	0.0473373	0.0351495			Control	-0.417181								-73.8202	0.0386191	0.0256264		Rab11-KD	-0.118552					-73.8202	0.0375122	0.00898721
	-71.7978	0.0382651	0.042434	0.0405442	0.0399038	0.0441153	0.0440769	0.0474953	0.0408229			Rab32[AR]	-1.3284								-71.7978	0.0423328	0.0279356		Rab11-KD	-1.57884					-71.7978	0.0448986	0.0107833
	-69.7753	0.0412356	0.0426864	0.0418779	0.0465646	0.0457893	0.0391019	0.0469199	0.0423356			Rab32[AR]	-0.0788985								-69.7753	0.04267	0.0275005		Rab11-KD	-0.74378					-69.7753	0.0418535	0.0123646
	-67.7528	0.0387052	0.0395624	0.0395342	0.0442197	0.0400137	0.0347145	0.0397241	0.038313			Rab32[AR]	-1.00295								-67.7528	0.0394553	0.0252016		Rab11-KD	-1.90786					-67.7528	0.0370758	0.0129496
	-65.7303	0.0345855	0.0354553	0.0340582	0.0408998	0.0362134	0.0281662	0.0346833	0.0334667			Rab32[AR]	-0.578858	Analysis							-65.7303	0.0335058	0.0212067		Rab11-KD	-1.26216					-65.7303	0.0317247	0.0118963
	-63.7079	0.0312109	0.0301402	0.0289689	0.0369308	0.0279455	0.0235755	0.028671	0.0283711			Rab32[AR]	-0.518018	ANOVA							-63.7079	0.0300144	0.0175561								-63.7079	0.0258775	0.011179
	-61.6854	0.0269117	0.0247115	0.0241856	0.0299304	0.0228071	0.0194092	0.0230483	0.0238244			Rab32[AR]	-0.426966	Source	DF	Sum of Squares	Mean Square	F Ratio			-61.6854	0.0252496	0.0151154								-61.6854	0.0219406	0.00968138
	-59.6629	0.0230003	0.020349	0.0213606	0.02548	0.0190121	0.0157438	0.0199801	0.0207893			Rab32[AR]	-0.719774	Model	7	2.01812	0.288303	0.8879			-59.6629	0.021359	0.0133861								-59.6629	0.0182357	0.00968383
	-57.6404	0.0193069	0.0177577	0.0171356	0.0215659	0.0160495	0.0138564	0.0169919	0.0177583			Rab32[AR]	0.595146	Error	57	18.5081	0.324704	Prob > F			-57.6404	0.0177951	0.0120339								-57.6404	0.0159457	0.00880568
	-55.618	0.0158953	0.0148192	0.0145326	0.0188907	0.0139182	0.0120058	0.0148277	0.0154952			Rab32[AR]	-0.223416	Total	64	20.5262		0.5221			-55.618	0.0160213	0.0102201								-55.618	0.013918	0.00820467
	-53.5955	0.013888	0.0122073	0.0122507	0.0158993	0.0116924	0.0103163	0.0126719	0.0139323			Rab32[AR]	0.339802								-53.5955	0.013829	0.00911661								-53.5955	0.0123385	0.00767456
	-51.573	0.0117846	0.0108886	0.0104677	0.0134746	0.00952758	0.00908617	0.0112656	0.0115767			Rab26	-1.25952								-51.573	0.0123576	0.00791089								-51.573	0.0110265	0.00746235
	-49.5506	0.0101459	0.00990148	0.00909332	0.012164	0.00820373	0.00805475	0.00982256	0.0104165			Rab26	-0.0938951								-49.5506	0.0103695	0.00715186								-49.5506	0.0102304	0.00701122
	-47.5281	0.00918161	0.00868171	0.00798277	0.0105958	0.00756143	0.0072227	0.00878028	0.00913966			Rab26	-1.65421								-47.5281	0.00909072	0.00634074								-47.5281	0.00923703	0.0070158
	-45.5056	0.00802138	0.00768557	0.00790384	0.00979785	0.00680813	0.00687702	0.00796833	0.00836846			Rab26	-0.651845								-45.5056	0.00877064	0.00596785								-45.5056	0.00822829	0.00694737
	-43.4831	0.00675161	0.00669897	0.00658468	0.00794803	0.00610406	0.00587996	0.00698193	0.00755686			Rab26	-1.57867								-43.4831	0.00772847	0.00528662								-43.4831	0.00737451	0.00659341
	-41.4607	0.00605152	0.00624544	0.00574147	0.00723129	0.00547254	0.00543634	0.00647699	0.00653307			Rab26	-0.0957768								-41.4607	0.00711086	0.00506785								-41.4607	0.00694733	0.00688114
	-39.4382	0.00558913	0.00566842	0.00538457	0.007091	0.00499133	0.00508016	0.0059313	0.00590562			Rab26	-0.842577								-39.4382	0.00659475	0.00476662								-39.4382	0.00635037	0.00657052
	-37.4157	0.00519417	0.00548632	0.00533182	0.00654713	0.00482245	0.00449161	0.00541931	0.00556484			Rab26	0.195362								-37.4157	0.00610497	0.0042726								-37.4157	0.00608254	0.00601225
	-35.3933	0.00479799	0.00489148	0.00503111	0.00609426	0.00449511	0.00424748	0.00489122	0.00527866			Rab3/Df	0.491942								-35.3933	0.00557706	0.00389087								-35.3933	0.00552962	0.00603253
	-33.3708	0.00465619	0.00468484	0.00444078	0.00546467	0.00418214	0.00412851	0.0046868	0.00497982			Rab3/Df	0.628549								-33.3708	0.00544723	0.00372484								-33.3708	0.00549369	0.00649151
	-31.3483	0.00414954	0.00433932	0.00404342	0.00496647	0.00419338	0.00380778	0.00461775	0.00453088			Rab3/Df	-0.321006								-31.3483	0.00525087	0.00354508								-31.3483	0.00535533	0.00660384
	-29.3258	0.00399889	0.00427856	0.00385464	0.00477487	0.00367635	0.00346092	0.00418442	0.00440178			Rab3/Df	-0.680627								-29.3258	0.00474744	0.00345517								-29.3258	0.00519157	0.00598818
	-27.3034	0.00391621	0.00401299	0.00382112	0.00444893	0.003546	0.00346502	0.0040922	0.00407382			Rab3/Df	-1.50196								-27.3034	0.00472404	0.00326161								-27.3034	0.00532725	0.00597717
	-25.2809	0.00351121	0.00381355	0.00358216	0.00421786	0.00335551	0.00327003	0.00370793	0.00394007			Rab3/Df	-0.238721								-25.2809	0.0047465	0.00324652								-25.2809	0.00509252	0.00582589
	-23.2584	0.00356129	0.00375626	0.00331576	0.00426092	0.00325884	0.00322898	0.00372447	0.00389603			Rab8/Df	-0.932458								-23.2584	0.00460338	0.00331101								-23.2584	0.00521793	0.00601041
	-21.236	0.00347734	0.00372718	0.00335382	0.00422401	0.00329712	0.00308036	0.00354035	0.0037965			Rab8/Df	-0.647409								-21.236	0.00458185	0.00335869								-21.236	0.00521129	0.00584586
	-19.2135	0.00335915	0.00364535	0.0032985	0.00404946	0.00344551	0.00307323	0.00347196	0.00378023			Rab8/Df	-0.271276								-19.2135	0.0043898	0.00328526								-19.2135	0.00503391	0.00605698
	-17.191	0.00339416	0.00366248	0.00327772	0.00382671	0.00348219	0.00310247	0.00339593	0.00377834			Rab8/Df	-0.442997								-17.191	0.00438437	0.00316712								-17.191	0.00525204	0.00626562
	-15.1685	0.0034719	0.00366759	0.0031873	0.00388824	0.00354977	0.00315474	0.00351184	0.00376283			Rab8/Df	-0.553094								-15.1685	0.00470504	0.00340965								-15.1685	0.00529445	0.00645546
	-13.1461	0.00345619	0.00378231	0.00333709	0.00408236	0.00356905	0.00324196	0.0037984	0.00399525			Rab8/Df	0.410164								-13.1461	0.00487586	0.00353152								-13.1461	0.00555504	0.00671401
	-11.1236	0.00357215	0.00416454	0.00360422	0.00451942	0.00387214	0.00338876	0.00416457	0.00433118			Rab10	-0.580255								-11.1236	0.00530265	0.003976								-11.1236	0.00613982	0.00840988
	-9.10112	0.00397075	0.00430871	0.00372214	0.00479177	0.00399957	0.00361576	0.00419741	0.00443411			Rab10	-0.563417								-9.10112	0.00548786	0.00427109								-9.10112	0.00652953	0.00906423
	-7.07865	0.00452026	0.00470143	0.00410065	0.0052655	0.00460955	0.00394879	0.00457152	0.00525468			Rab10	-0.509061								-7.07865	0.00613002	0.00493144								-7.07865	0.00779522	0.0111255
	-5.05618	0.00484113	0.00540058	0.00473322	0.00634047	0.00535908	0.00449307	0.005327	0.0064153			Rab10	-1.04563								-5.05618	0.00759535	0.00595834								-5.05618	0.010985	0.0142321
	-3.03371	0.00630019	0.00705908	0.00549389	0.00797488	0.00642364	0.00580592	0.00719201	0.00739115			Rab10	-0.484346								-3.03371	0.00923017	0.00878998								-3.03371	0.0158486	0.0305233
	-1.01124	0.0102685	0.0108061	0.00906799	0.0109026	0.0106142	0.0100464	0.00984911	0.01061			Rab10	-0.25887								-1.01124	0.0184486	0.0199896								-1.01124	0.0427162	0.171464
	1.01124	0.0110632	0.0104246	0.00944069	0.00975643	0.0123305	0.0097952	0.0081012	0.00965661			Rab10	-1.57987								1.01124	0.0189428	0.0279515								1.01124	0.0408337	0.129478
	3.03371	0.00696831	0.00682673	0.0061508	0.00591923	0.00722845	0.00597855	0.00544321	0.00559374			Rab10	-1.01191								3.03371	0.0100391	0.0159468								3.03371	0.0153942	0.0241588
	5.05618	0.00511065	0.00549377	0.00490179	0.00468335	0.00548301	0.00464181	0.00460125	0.00462377			RabX5	-0.260799								5.05618	0.00814216	0.00792371								5.05618	0.0110147	0.0133332
	7.07865	0.00428295	0.004721	0.0040639	0.00397458	0.00454319	0.00401948	0.00405876	0.00393696			RabX5	-0.0453011								7.07865	0.00645588	0.0060819								7.07865	0.00881395	0.0104072
	9.10112	0.00380933	0.00405041	0.00346159	0.00360141	0.00412375	0.00364986	0.00383336	0.00353951			RabX5	-0.875958								9.10112	0.00563033	0.00512787								9.10112	0.00707225	0.00805853
	11.1236	0.00356503	0.0037508	0.00327633	0.00333335	0.00375943	0.00339462	0.00357884	0.00332217			RabX5	0.186346								11.1236	0.00518886	0.00463753								11.1236	0.00647813	0.00782447
	13.1461	0.00317501	0.00341669	0.00297634	0.00314664	0.00331782	0.00320456	0.00323276	0.00305476			RabX5	-1.04568								13.1461	0.00455817	0.00419347								13.1461	0.00659636	0.00722609
	15.1685	0.00305118	0.00323217	0.00281867	0.00297273	0.00318102	0.0030714	0.00316043	0.00295346			RabX5	0.845222								15.1685	0.00425899	0.00397659								15.1685	0.00621345	0.00691453
	17.191	0.00292716	0.00308921	0.00268906	0.0028294	0.00315459	0.0030853	0.0029906	0.00282077			Arf6/Df	-0.268792								17.191	0.00405023	0.00376601								17.191	0.00509419	0.00656362
	19.2135	0.00280868	0.00297951	0.00262036	0.00270941	0.00314768	0.0028137	0.00293286	0.00288477			Arf6/Df	-0.0737078								19.2135	0.00389107	0.00365193								19.2135	0.00468617	0.00584551
	21.236	0.00281753	0.00291034	0.00257886	0.00273469	0.00307177	0.00290048	0.00285389	0.00297359			Arf6/Df	-0.506338								21.236	0.00380332	0.00360627								21.236	0.00464108	0.00592386
	23.2584	0.00290465	0.00292056	0.00263545	0.00275845	0.00306181	0.0028226	0.00288029	0.00281499			Arf6/Df	-1.46409								23.2584	0.00367238	0.00348173								23.2584	0.004412	0.00571245
	25.2809	0.00279787	0.00289435	0.00247444	0.00262437	0.0030584	0.00279057	0.00294132	0.00280938			Arf6/Df	-0.812746								25.2809	0.00375818	0.00335958								25.2809	0.00439786	0.005786
	27.3034	0.00284454	0.00300076	0.00249096	0.00271965	0.00310032	0.00275547	0.00301231	0.00298397			Arf6/Df	-0.731969								27.3034	0.0038165	0.00346695								27.3034	0.00448404	0.00567786
	29.3258	0.00285913	0.00298595	0.00257436	0.00275046	0.00334818	0.00281096	0.00300606	0.00291207			Arf6/Df	-0.799201								29.3258	0.00377702	0.00348958								29.3258	0.00448174	0.00527304
	31.3483	0.0028754	0.00312885	0.0026794	0.00280552	0.00343024	0.00293817	0.00302185	0.00302975			Arf6/Df	-0.439218								31.3483	0.00383077	0.00374536								31.3483	0.00444258	0.00547774
	33.3708	0.00293979	0.00343898	0.00282833	0.00291246	0.00337802	0.0029763	0.00315536	0.00310612			Arf6/Df	0.142935								33.3708	0.00390836	0.00405356								33.3708	0.00424858	0.0055118
	35.3933	0.0031608	0.00345567	0.0028695	0.00302872	0.00363386	0.00313662	0.0032902	0.0032076			Arf6/Df	-0.131501								35.3933	0.00386527	0.00414705								35.3933	0.00449932	0.00549397
	37.4157	0.00345425	0.00357718	0.00309102	0.00321139	0.00404317	0.00335872	0.00354003	0.00347646			Arf6/Df	-0.22238								37.4157	0.00413094	0.00451897								37.4157	0.00474327	0.00556687
	39.4382	0.00364772	0.00383136	0.00336928	0.00335865	0.00427092	0.00343831	0.00377106	0.00359058												39.4382	0.00432306	0.00480196								39.4382	0.00488778	0.0056904
	41.4607	0.00380585	0.00415605	0.00347821	0.00342914	0.00444406	0.00366887	0.00380962	0.00371606												41.4607	0.00453222	0.0051334								41.4607	0.005074	0.00577479
	43.4831	0.00409997	0.00436239	0.00366365	0.00359584	0.00469064	0.00402602	0.00408114	0.00406472												43.4831	0.00482814	0.00534191								43.4831	0.00513907	0.00598329
	45.5056	0.00459571	0.00478276	0.00429341	0.00415617	0.00520188	0.00458015	0.0047121	0.00453096												45.5056	0.00536543	0.00596127								45.5056	0.00559663	0.00609509
	47.5281	0.00504088	0.00513407	0.00460324	0.00454755	0.00562038	0.00493493	0.00494369	0.00484915												47.5281	0.00568339	0.00613874								47.5281	0.00579838	0.00615037
	49.5506	0.00551996	0.00567767	0.00505559	0.0049781	0.00614395	0.0053392	0.00532275	0.00538692												49.5506	0.00635231	0.00696202								49.5506	0.00655268	0.00618297
	51.573	0.00628998	0.00639137	0.00555801	0.00568796	0.00693975	0.00587576	0.00579002	0.00615585												51.573	0.00668243	0.00763169								51.573	0.00662589	0.00674299
	53.5955	0.00676976	0.00696641	0.00624559	0.00651853	0.00771494	0.00633024	0.00652334	0.00671489												53.5955	0.00741427	0.0082522								53.5955	0.00729657	0.00686932
	55.618	0.00766257	0.00794629	0.00722117	0.00750238	0.00886298	0.00726572	0.00736029	0.00764067												55.618	0.00832807	0.00989198								55.618	0.00826548	0.00675885
	57.6404	0.00910099	0.00918293	0.00847675	0.00870002	0.010147	0.00858231	0.0081968	0.00896753												57.6404	0.00928266	0.0131098								57.6404	0.00910253	0.00741845
	59.6629	0.0106883	0.0107849	0.00981353	0.0101359	0.011706	0.00998789	0.00919019	0.0106562												59.6629	0.0104147	0.0141213								59.6629	0.00982359	0.00821801
	61.6854	0.0124724	0.0126403	0.0112488	0.0115513	0.0138527	0.0116269	0.0106462	0.0123907												61.6854	0.0116012	0.0159889								61.6854	0.0104276	0.00903988
	63.7079	0.0148078	0.0149134	0.013672	0.0144352	0.016575	0.0138609	0.0122299	0.0144594												63.7079	0.0133411	0.0195085								63.7079	0.0122517	0.0101425
	65.7303	0.0182686	0.0189947	0.0178944	0.0175627	0.0195378	0.0170651	0.0147381	0.018791												65.7303	0.0157958	0.0248856								65.7303	0.014169	0.0104524
	67.7528	0.0246932	0.023092	0.0247851	0.0226601	0.0269151	0.0237782	0.0176224	0.0243696												67.7528	0.0185291	0.0304225								67.7528	0.016144	0.0111809
	69.7753	0.0315799	0.0302465	0.0331827	0.0306522	0.0378337	0.0311668	0.0236009	0.0323254												69.7753	0.022888	0.0402313								69.7753	0.0205554	0.0125702
	71.7978	0.042907	0.0403288	0.0479426	0.0408079	0.0536714	0.043911	0.0292748	0.0436172												71.7978	0.0306633	0.0495149								71.7978	0.0250002	0.0147553
	73.8202	0.0596176	0.0559789	0.0616821	0.0548555	0.068427	0.0646226	0.0403922	0.0607321												73.8202	0.0424414	0.0656318								73.8202	0.0286579	0.0149931
	75.8427	0.0707607	0.0687601	0.0757593	0.0621187	0.0670379	0.0941375	0.0576799	0.0665213												75.8427	0.0465967	0.0735965								75.8427	0.0310989	0.0132165
	77.8652	0.0543051	0.0463626	0.0578769	0.0357766	0.0318	0.0690982	0.0624033	0.0459827												77.8652	0.0354058	0.0580203								77.8652	0.0217183	0.0102799
	79.8876	0.0178554	0.0150215	0.0200273	0.0111447	0.00980992	0.0186026	0.0270197	0.017085												79.8876	0.0139529	0.0203703								79.8876	0.00914249	0.00595159
	81.9101	0.00525348	0.00480421	0.00557395	0.00408382	0.00384113	0.00592078	0.00711122	0.00503534												81.9101	0.00439542	0.00617732								81.9101	0.0039034	0.00468233
	83.9326	0.00220517	0.00216079	0.00249164	0.00206945	0.00195156	0.00254434	0.00259114	0.00206969												83.9326	0.00205404	0.00273554								83.9326	0.00236452	0.00422659
	85.9551	0.00109603	0.0011986	0.00136963	0.00116112	0.00120393	0.00134807	0.0012444	0.00105491												85.9551	0.00118403	0.00146464								85.9551	0.0018434	0.00406672
	87.9775	0.000712212	0.000967393	0.00111356	0.00094684	0.00087956	0.000874952	0.000800417	0.000629704												87.9775	0.000953618	0.000990868								87.9775	0.00161139	0.0040072
	90	0.00221405	0.004861	0.00329325	0.0031205	0.00143568	0.000940915	0.00223905	0.00107384												90	0.00310363	0.00133451								90	0.00201345	0.00443691

[truncated: 5 more sheets: Figure S5, Figure S6, Figure S7, DCVs & SmallVesicles,Size, VMATaggregates,ParticleSize]
